# Supplementary material for: Characterization of AQPs in Mouse, Rat, and Human Colon and Their Selective Regulation by Bile Acids
Source: Front Nutr. 2016 Oct 10;3:46. doi: 10.3389/fnut.2016.00046 (PMC5056181; doi:10.3389/fnut.2016.00046)
Supplement: Data Sheet S1 — Mouse and rat colon proteome. [file Data_Sheet_1.XLSX]

## Sheet: Mouse proximal colon
Protein Name	RefSeq Accession	Gene Symbol	Amino Acid Count	Peptide Count
[3-methyl-2-oxobutanoate dehydrogenase [lipoamide]] kinase, mitochondrial precursor	NP_033869.1	Bckdk	412	3
[Pyruvate dehydrogenase [acetyl-transferring]]-phosphatase 1, mitochondrial isoform c	NP_001028625.1	Pdp1	538	3
1,2-dihydroxy-3-keto-5-methylthiopentene dioxygenase	NP_598813.1	Adi1	179	7
1,4-alpha-glucan-branching enzyme	NP_083079.1	Gbe1	702	8
1,5-anhydro-D-fructose reductase	NP_061347.2	Akr1e1	301	7
10 kDa heat shock protein, mitochondrial	NP_032329.1	Hspe1	102	9
14 kDa phosphohistidine phosphatase	NP_083569.1	Phpt1	124	2
14-3-3 protein epsilon	NP_033562.3	Ywhae	255	24
14-3-3 protein eta	NP_035868.1	Ywhah	246	19
14-3-3 protein gamma	NP_061359.2	Ywhag	247	13
14-3-3 protein sigma	NP_061224.2	Sfn	248	17
15 kDa selenoprotein precursor	NP_444332.1	Sep15	162	7
15-hydroxyprostaglandin dehydrogenase [NAD(+)]	NP_032304.2	Hpgd	269	7
182 kDa tankyrase-1-binding protein	NP_001074729.1	Tnks1bp1	1720	42
1-acyl-sn-glycerol-3-phosphate acyltransferase beta precursor	NP_080488.1	Agpat2	278	4
1-acyl-sn-glycerol-3-phosphate acyltransferase epsilon	NP_081068.1	Agpat5	365	2
1-phosphatidylinositol 4,5-bisphosphate phosphodiesterase beta-3 isoform a	NP_001277278.1	Plcb3	1234	38
1-phosphatidylinositol 4,5-bisphosphate phosphodiesterase delta-1 isoform 1	NP_001280577.1	Plcd1	782	13
1-phosphatidylinositol 4,5-bisphosphate phosphodiesterase eta-1 isoform 3	NP_001171203.1	Plch1	1003	1
1-phosphatidylinositol 4,5-bisphosphate phosphodiesterase gamma-1	NP_067255.2	Plcg1	1302	5
1-phosphatidylinositol 4,5-bisphosphate phosphodiesterase gamma-2	NP_758489.1	Plcg2	1265	10
2',3'-cyclic-nucleotide 3'-phosphodiesterase isoform 1	NP_001139790.1	Cnp	400	10
2,4-dienoyl-CoA reductase, mitochondrial precursor	NP_080448.1	Decr1	335	15
2',5'-phosphodiesterase 12	NP_848783.3	Pde12	608	13
2'-5'-oligoadenylate synthase 1A	NP_660212.2	Oas1a	367	8
2'-5'-oligoadenylate synthase 3	NP_660261.1	Oas3	1138	10
26S protease regulatory subunit 10B	NP_080235.2	Psmc6	389	21
26S protease regulatory subunit 4	NP_032973.1	Psmc1	440	26
26S protease regulatory subunit 6A	NP_032974.2	Psmc3	442	28
26S protease regulatory subunit 6B	NP_036004.2	Psmc4	418	26
26S protease regulatory subunit 7	NP_035318.1	Psmc2	475	28
26S protease regulatory subunit 8	NP_032976.1	Psmc5	406	30
26S proteasome non-ATPase regulatory subunit 1	NP_081633.1	Psmd1	953	38
26S proteasome non-ATPase regulatory subunit 10 isoform 1	NP_058579.2	Psmd10	231	6
26S proteasome non-ATPase regulatory subunit 11	NP_848731.2	Psmd11	422	30
26S proteasome non-ATPase regulatory subunit 12	NP_080170.1	Psmd12	456	17
26S proteasome non-ATPase regulatory subunit 13	NP_036005.1	Psmd13	376	22
26S proteasome non-ATPase regulatory subunit 14	NP_067501.2	Psmd14	310	9
26S proteasome non-ATPase regulatory subunit 2	NP_598862.1	Psmd2	908	41
26S proteasome non-ATPase regulatory subunit 3	NP_033465.1	Psmd3	530	24
26S proteasome non-ATPase regulatory subunit 4 isoform 1	NP_001268946.1	Psmd4	379	13
26S proteasome non-ATPase regulatory subunit 4 isoform 2	NP_032977.1	Psmd4	376	13
26S proteasome non-ATPase regulatory subunit 5	NP_542121.2	Psmd5	504	15
26S proteasome non-ATPase regulatory subunit 6	NP_079826.2	Psmd6	389	17
26S proteasome non-ATPase regulatory subunit 7	NP_034947.1	Psmd7	321	9
26S proteasome non-ATPase regulatory subunit 8	NP_080821.3	Psmd8	353	9
26S proteasome non-ATPase regulatory subunit 9	NP_080276.2	Psmd9	222	8
28 kDa heat- and acid-stable phosphoprotein	NP_001028485.1	Pdap1	181	7
28S ribosomal protein S10, mitochondrial isoform 3	NP_898909.2	Mrps10	160	3
28S ribosomal protein S15, mitochondrial precursor	NP_079820.2	Mrps15	258	9
28S ribosomal protein S16, mitochondrial precursor	NP_079716.1	Mrps16	135	3
28S ribosomal protein S18a, mitochondrial precursor	NP_081044.1	Mrps18a	196	3
28S ribosomal protein S18b, mitochondrial	NP_080154.1	Mrps18b	254	3
28S ribosomal protein S18c, mitochondrial	NP_081102.1	Mrps18c	143	2
28S ribosomal protein S2, mitochondrial isoform 1	NP_536700.3	Mrps2	291	3
28S ribosomal protein S22, mitochondrial	NP_079761.1	Mrps22	359	9
28S ribosomal protein S23, mitochondrial isoform a	NP_077136.2	Mrps23	177	9
28S ribosomal protein S25, mitochondrial	NP_079854.2	Mrps25	171	4
28S ribosomal protein S26, mitochondrial precursor	NP_997090.1	Mrps26	200	3
28S ribosomal protein S27, mitochondrial	NP_776118.2	Mrps27	415	9
28S ribosomal protein S28, mitochondrial	NP_079710.3	Mrps28	186	3
28S ribosomal protein S30, mitochondrial	NP_067531.1	Mrps30	442	9
28S ribosomal protein S31, mitochondrial precursor	NP_065585.1	Mrps31	384	9
28S ribosomal protein S34, mitochondrial	NP_075749.1	Mrps34	218	7
28S ribosomal protein S36, mitochondrial isoform 1	NP_079645.1	Mrps36	102	3
28S ribosomal protein S36, mitochondrial isoform 2	NP_001177193.1	Mrps36	100	3
28S ribosomal protein S5, mitochondrial	NP_084239.1	Mrps5	432	3
28S ribosomal protein S6, mitochondrial	NP_536704.1	Mrps6	125	3
28S ribosomal protein S7, mitochondrial precursor	NP_079581.1	Mrps7	242	4
28S ribosomal protein S9, mitochondrial precursor	NP_076003.3	Mrps9	390	12
2-amino-3-ketobutyrate coenzyme A ligase, mitochondrial isoform a	NP_038875.3	Gcat	416	13
2-aminoethanethiol dioxygenase	NP_001005419.2	Ado	256	3
2'-deoxynucleoside 5'-phosphate N-hydrolase 1	NP_997044.2	Dnph1	173	2
2-methoxy-6-polyprenyl-1,4-benzoquinol methylase, mitochondrial precursor	NP_080780.1	Coq5	327	6
2-oxoisovalerate dehydrogenase subunit alpha, mitochondrial	NP_031559.3	Bckdha	446	6
2-oxoisovalerate dehydrogenase subunit beta, mitochondrial isoform 1	NP_001292864.1	Bckdhb	390	2
3'(2'),5'-bisphosphate nucleotidase 1	NP_035924.2	Bpnt1	308	13
3'-5' exoribonuclease 1	NP_080343.4	Eri1	345	2
39S ribosomal protein L10, mitochondrial precursor	NP_080430.1	Mrpl10	262	7
39S ribosomal protein L11, mitochondrial	NP_079829.1	Mrpl11	192	6
39S ribosomal protein L12, mitochondrial precursor	NP_081480.2	Mrpl12	201	5
39S ribosomal protein L13, mitochondrial	NP_081035.1	Mrpl13	178	8
39S ribosomal protein L15, mitochondrial isoform 1 precursor	NP_001171129.1	Mrpl15	295	10
39S ribosomal protein L16, mitochondrial precursor	NP_079882.2	Mrpl16	251	4
39S ribosomal protein L17, mitochondrial precursor	NP_079577.1	Mrpl17	176	3
39S ribosomal protein L18, mitochondrial	NP_080586.1	Mrpl18	180	2
39S ribosomal protein L19, mitochondrial	NP_080766.1	Mrpl19	292	5
39S ribosomal protein L23, mitochondrial	NP_035418.1	Mrpl23	146	4
39S ribosomal protein L28, mitochondrial	NP_077189.2	Mrpl28	257	5
39S ribosomal protein L3, mitochondrial	NP_444389.2	Mrpl3	348	4
39S ribosomal protein L32, mitochondrial	NP_083547.1	Mrpl32	187	5
39S ribosomal protein L33, mitochondrial	NP_080072.2	Mrpl33	65	1
39S ribosomal protein L37, mitochondrial precursor	NP_079776.1	Mrpl37	423	11
39S ribosomal protein L38, mitochondrial precursor	NP_077139.2	Mrpl38	380	8
39S ribosomal protein L39, mitochondrial	NP_059100.3	Mrpl39	336	9
39S ribosomal protein L40, mitochondrial precursor	NP_035052.2	Mrpl40	206	5
39S ribosomal protein L41, mitochondrial precursor	NP_001026978.2	Mrpl41	135	5
39S ribosomal protein L43, mitochondrial	NP_444394.1	Mrpl43	159	3
39S ribosomal protein L44, mitochondrial precursor	NP_001074679.1	Mrpl44	333	8
39S ribosomal protein L45, mitochondrial	NP_080203.1	Mrpl45	306	6
39S ribosomal protein L46, mitochondrial	NP_075820.1	Mrpl46	283	4
39S ribosomal protein L47, mitochondrial	NP_083293.1	Mrpl47	252	1
39S ribosomal protein L49, mitochondrial	NP_080522.1	Mrpl49	166	2
39S ribosomal protein L50, mitochondrial	NP_848718.1	Mrpl50	159	4
39S ribosomal protein L51, mitochondrial precursor	NP_079871.1	Mrpl51	128	1
39S ribosomal protein L52, mitochondrial precursor	NP_081127.1	Mrpl52	121	1
39S ribosomal protein L53, mitochondrial	NP_081020.1	Mrpl53	118	5
39S ribosomal protein L54, mitochondrial precursor	NP_079593.1	Mrpl54	135	2
39S ribosomal protein L9, mitochondrial	NP_084392.1	Mrpl9	265	7
3-beta-hydroxysteroid-Delta(8),Delta(7)-isomerase	NP_031924.1	Ebp	230	2
3-hydroxyacyl-CoA dehydrogenase type-2	NP_058043.3	Hsd17b10	261	14
3-hydroxyisobutyrate dehydrogenase, mitochondrial precursor	NP_663542.1	Hibadh	335	10
3-hydroxyisobutyryl-CoA hydrolase, mitochondrial precursor	NP_666220.1	Hibch	385	16
3-ketoacyl-CoA thiolase B, peroxisomal precursor	NP_666342.1	Acaa1b	424	10
3-ketoacyl-CoA thiolase, mitochondrial	NP_803421.1	Acaa2	397	27
3-phosphoinositide-dependent protein kinase 1 isoform B	NP_001074242.1	Pdpk1	522	4
40S ribosomal protein S10	NP_080239.1	Rps10	165	5
40S ribosomal protein S11	NP_038753.1	Rps11	158	13
40S ribosomal protein S12	NP_035425.2	Rps12	132	11
40S ribosomal protein S14	NP_065625.2	Rps14	151	9
40S ribosomal protein S15 isoform 1	NP_033117.1	Rps15	145	4
40S ribosomal protein S15a	NP_733769.1	Rps15a	130	11
40S ribosomal protein S16	NP_038675.2	Rps16	146	10
40S ribosomal protein S17	NP_033118.1	Rps17	135	11
40S ribosomal protein S18	NP_035426.1	Rps18	152	12
40S ribosomal protein S20	NP_080423.1	Rps20	119	5
40S ribosomal protein S23	NP_077137.1	Rps23	143	5
40S ribosomal protein S24 isoform 1	NP_035427.2	Rps24	130	6
40S ribosomal protein S25	NP_077228.1	Rps25	125	6
40S ribosomal protein S26	NP_038793.2	Rps26	115	3
40S ribosomal protein S27-like isoform 2	NP_080743.1	Rps27l	84	6
40S ribosomal protein S29	NP_033119.1	Rps29	56	3
40S ribosomal protein S3	NP_036182.1	Rps3	243	25
40S ribosomal protein S30 precursor	NP_001153711.1	Fau	133	3
40S ribosomal protein S3a	NP_058655.3	Rps3a1	264	27
40S ribosomal protein S4, X isoform	NP_033120.1	Rps4x	263	23
40S ribosomal protein S5	NP_033121.2	Rps5	204	12
40S ribosomal protein S7	NP_035430.1	Rps7	194	14
40S ribosomal protein S8	NP_033124.1	Rps8	208	15
40S ribosomal protein S9	NP_084043.1	Rps9	194	8
45 kDa calcium-binding protein isoform 1 precursor	NP_035471.1	Sdf4	361	11
4-aminobutyrate aminotransferase, mitochondrial isoform 1 precursor	NP_766549.2	Abat	500	14
4F2 cell-surface antigen heavy chain isoform b	NP_032603.3	Slc3a2	526	13
4-hydroxyphenylpyruvate dioxygenase	NP_032303.1	Hpd	393	7
4-hydroxyphenylpyruvate dioxygenase-like protein	NP_666368.1	Hpdl	371	1
4-trimethylaminobutyraldehyde dehydrogenase precursor	NP_064377.2	Aldh9a1	518	25
5'(3')-deoxyribonucleotidase, cytosolic type	NP_056622.1	Nt5c	200	7
5, 10-methenyltetrahydrofolate synthetase-like	NP_001122073.1	Mthfsl	203	4
5'-3' exoribonuclease 2	NP_036047.2	Xrn2	951	17
55 kDa erythrocyte membrane protein	NP_032647.1	Mpp1	466	2
5-aminolevulinate synthase, nonspecific, mitochondrial precursor	NP_065584.2	Alas1	642	1
5'-AMP-activated protein kinase catalytic subunit alpha-1	NP_001013385.3	Prkaa1	559	11
5'-AMP-activated protein kinase catalytic subunit alpha-2	NP_835279.2	Prkaa2	552	8
5-azacytidine-induced protein 2 isoform a	NP_038755.1	Azi2	405	4
5-demethoxyubiquinone hydroxylase, mitochondrial isoform 1	NP_034070.1	Coq7	217	2
5-hydroxytryptamine receptor 2A	NP_766400.1	Htr2a	471	1
5-phosphohydroxy-L-lysine phospho-lyase	NP_082674.1	Phykpl	467	2
60 kDa lysophospholipase	NP_001074638.1	Aspg	564	5
60 kDa SS-A/Ro ribonucleoprotein	NP_038863.1	Trove2	538	2
60S acidic ribosomal protein P0	NP_031501.1	Rplp0	317	18
60S acidic ribosomal protein P1	NP_061341.1	Rplp1	114	3
60S ribosomal export protein NMD3	NP_598548.1	Nmd3	503	4
60S ribosomal protein L10	NP_443067.1	Rpl10	214	13
60S ribosomal protein L10a	NP_035417.2	Rpl10a	217	8
60S ribosomal protein L11	NP_080195.1	Rpl11	178	9
60S ribosomal protein L12	NP_033102.2	Rpl12	165	7
60S ribosomal protein L13	NP_058018.2	Rpl13	211	6
60S ribosomal protein L13a	NP_033464.2	Rpl13a	203	8
60S ribosomal protein L14	NP_080250.1	Rpl14	217	7
60S ribosomal protein L18	NP_033103.2	Rpl18	188	9
60S ribosomal protein L18a	NP_084027.1	Rpl18a	176	7
60S ribosomal protein L23a	NP_997406.1	Rpl23a	156	11
60S ribosomal protein L24	NP_077180.1	Rpl24	157	5
60S ribosomal protein L27	NP_035419.1	Rpl27	136	7
60S ribosomal protein L27a	NP_036105.2	Rpl27a	148	6
60S ribosomal protein L28	NP_033107.1	Rpl28	137	7
60S ribosomal protein L3	NP_038790.2	Rpl3	403	23
60S ribosomal protein L30	NP_033109.1	Rpl30	115	9
60S ribosomal protein L31	NP_444487.1	Rpl31	125	6
60S ribosomal protein L32	NP_742083.1	Rpl32	135	8
60S ribosomal protein L35	NP_079868.1	Rpl35	123	4
60S ribosomal protein L35a	NP_067313.2	Rpl35a	110	8
60S ribosomal protein L36	NP_061200.2	Rpl36	105	5
60S ribosomal protein L36a-like	NP_079865.1	Rpl36al	106	3
60S ribosomal protein L37a	NP_033110.1	Rpl37a	92	3
60S ribosomal protein L39	NP_080331.1	Rpl39	51	1
60S ribosomal protein L4	NP_077174.1	Rpl4	419	24
60S ribosomal protein L5	NP_058676.1	Rpl5	297	16
60S ribosomal protein L7	NP_035421.2	Rpl7	270	25
60S ribosomal protein L7a	NP_038749.1	Rpl7a	266	19
60S ribosomal protein L7-like 1	NP_079709.2	Rpl7l1	246	1
60S ribosomal protein L8	NP_036183.1	Rpl8	257	11
60S ribosomal protein L9	NP_035422.1	Rpl9	192	8
60S ribosome subunit biogenesis protein NIP7 homolog isoform 2	NP_001157944.1	Nip7	133	2
6-phosphofructo-2-kinase/fructose-2,6-bisphosphatase 2 isoform 2	NP_001155887.1	Pfkfb2	473	11
6-phosphogluconate dehydrogenase, decarboxylating	NP_001074743.1	Pgd	483	28
6-phosphogluconolactonase isoform 1	NP_079672.1	Pgls	257	15
6-pyruvoyl tetrahydrobiopterin synthase	NP_035350.1	Pts	144	5
78 kDa glucose-regulated protein precursor	NP_071705.3	Hspa5	655	44
7SK snRNA methylphosphate capping enzyme	NP_659162.3	Mepce	666	3
abl interactor 1 isoform 5	NP_001070661.1	Abi1	388	10
abscission/NoCut checkpoint regulator isoform 2	NP_001158299.1	Zfyve19	330	2
absent in melanoma 1 protein	NP_765981.2	Aim1	1691	15
acetoacetyl-CoA synthetase	NP_084486.1	Aacs	672	24
acetyl-CoA acetyltransferase, cytosolic	NP_033364.2	Acat2	397	16
acetyl-CoA acetyltransferase, mitochondrial precursor	NP_659033.1	Acat1	424	19
acetyl-coenzyme A synthetase 2-like, mitochondrial precursor	NP_542142.1	Acss1	682	17
acetyl-coenzyme A synthetase, cytoplasmic	NP_062785.2	Acss2	701	21
acetyl-coenzyme A transporter 1	NP_056543.2	Slc33a1	550	1
acetylserotonin O-methyltransferase-like	NP_081215.1	1810009N02Rik	233	5
acid ceramidase precursor	NP_062708.1	Asah1	394	13
acid sphingomyelinase-like phosphodiesterase 3a precursor	NP_065586.3	Smpdl3a	445	5
acid trehalase-like protein 1	NP_663362.2	Athl1	690	5
acidic fibroblast growth factor intracellular-binding protein isoform 2	NP_067413.1	Fibp	357	4
acidic leucine-rich nuclear phosphoprotein 32 family member A	NP_033802.2	Anp32a	247	12
acidic leucine-rich nuclear phosphoprotein 32 family member B	NP_570959.1	Anp32b	272	6
acidic leucine-rich nuclear phosphoprotein 32 family member E isoform 2	NP_001240686.1	Anp32e	248	9
aconitate hydratase, mitochondrial precursor	NP_542364.1	Aco2	780	43
actin, cytoplasmic 2	NP_033739.1	Actg1	375	29
actin, gamma-enteric smooth muscle	NP_033740.2	Actg2	376	21
actin-binding LIM protein 1 isoform 5	NP_001277744.1	Ablim1	654	5
actin-related protein 10	NP_062759.2	Actr10	417	12
actin-related protein 2	NP_666355.1	Actr2	394	18
actin-related protein 2/3 complex subunit 1A	NP_062741.1	Arpc1a	370	7
actin-related protein 2/3 complex subunit 1B	NP_075631.2	Arpc1b	372	19
actin-related protein 2/3 complex subunit 3	NP_062798.1	Arpc3	178	6
actin-related protein 2/3 complex subunit 4 isoform 1	NP_080828.1	Arpc4	168	4
actin-related protein 2/3 complex subunit 5	NP_080645.2	Arpc5	151	5
actin-related protein 2/3 complex subunit 5-like protein	NP_083085.1	Arpc5l	153	6
actin-related protein 3	NP_076224.1	Actr3	418	26
activating signal cointegrator 1 complex subunit 2	NP_083567.1	Ascc2	749	8
activating signal cointegrator 1 complex subunit 3	NP_932124.2	Ascc3	2198	22
activator of 90 kDa heat shock protein ATPase homolog 1	NP_666148.1	Ahsa1	338	14
active breakpoint cluster region-related protein isoform 2	NP_942597.1	Abr	813	17
activity-dependent neuroprotector homeobox protein isoform 1	NP_033758.2	Adnp	1108	7
acylamino-acid-releasing enzyme	NP_666338.2	Apeh	732	24
acylcarnitine hydrolase precursor	NP_663578.1	Ces2c	561	16
acyl-CoA dehydrogenase family member 11	NP_780533.2	Acad11	779	10
acyl-CoA dehydrogenase family member 9, mitochondrial	NP_766266.3	Acad9	625	20
acyl-CoA synthetase family member 2, mitochondrial precursor	NP_722502.1	Acsf2	615	31
acyl-CoA-binding domain-containing protein 6 isoform 3	NP_080959.1	Acbd6	137	1
acyl-CoA-binding protein isoform 2	NP_031856.1	Dbi	87	7
acyl-coenzyme A synthetase ACSM3, mitochondrial	NP_058566.3	Acsm3	580	18
acyl-coenzyme A synthetase ACSM5, mitochondrial precursor	NP_848873.1	Acsm5	578	1
acyl-coenzyme A thioesterase 1	NP_036136.1	Acot1	419	16
acyl-coenzyme A thioesterase 13	NP_080066.1	Acot13	140	5
acyl-coenzyme A thioesterase 2, mitochondrial precursor	NP_598949.3	Acot2	453	10
acyl-coenzyme A thioesterase 4	NP_599008.3	Acot4	421	4
acyl-coenzyme A thioesterase 6	NP_766168.1	Acot6	419	4
acyl-coenzyme A thioesterase 8	NP_573503.2	Acot8	320	10
acyl-coenzyme A thioesterase 9, mitochondrial isoform 1	NP_062710.2	Acot9	439	9
acylphosphatase-2	NP_083620.1	Acyp2	106	3
acylpyruvase FAHD1, mitochondrial	NP_075969.1	Fahd1	227	7
adapter molecule crk isoform 1	NP_001264148.1	Crk	204	15
adapter protein CIKS	NP_598761.2	Traf3ip2	555	1
adaptin ear-binding coat-associated protein 1	NP_080543.2	Necap1	275	2
adenine phosphoribosyltransferase	NP_033828.2	Aprt	180	11
adenosine 3'-phospho 5'-phosphosulfate transporter 1	NP_082938.1	Slc35b2	382	3
adenosine deaminase	NP_031424.1	Ada	352	10
adenosine kinase isoform 1	NP_598840.1	Adk	361	22
adenylate cyclase type 8 isoform 2	NP_001278832.1	Adcy8	1219	1
adenylate kinase 2, mitochondrial isoform b	NP_058591.2	Ak2	232	12
adenylate kinase 4, mitochondrial	NP_001171073.1	Ak4	223	4
adenylosuccinate lyase	NP_033764.2	Adsl	484	21
adenylosuccinate synthetase isozyme 2	NP_031448.2	Adss	456	21
adenylyltransferase and sulfurtransferase MOCS3	NP_001153802.1	Mocs3	460	8
adipocyte plasma membrane-associated protein	NP_082253.1	Apmap	415	11
ADP/ATP translocase 1	NP_031476.3	Slc25a4	298	16
ADP/ATP translocase 2	NP_031477.1	Slc25a5	298	21
ADP-ribosyl cyclase/cyclic ADP-ribose hydrolase 1	NP_031672.2	Cd38	304	7
ADP-ribosylarginine hydrolase	NP_031440.1	Adprh	362	7
ADP-ribosylation factor 4	NP_031505.1	Arf4	180	11
ADP-ribosylation factor 5	NP_031506.1	Arf5	180	11
ADP-ribosylation factor 6	NP_031507.1	Arf6	175	7
ADP-ribosylation factor GTPase-activating protein 2 isoform 2	NP_076343.2	Arfgap2	520	8
ADP-ribosylation factor-binding protein GGA1	NP_666041.1	Gga1	635	8
ADP-ribosylation factor-binding protein GGA3 isoform 2	NP_001238996.1	Gga3	640	3
ADP-ribosylation factor-like protein 1	NP_080135.2	Arl1	181	9
ADP-ribosylation factor-like protein 2	NP_062696.2	Arl2	184	7
ADP-ribosylation factor-like protein 2-binding protein isoform 2	NP_077231.1	Arl2bp	152	2
ADP-ribosylation factor-like protein 5B	NP_083742.2	Arl5b	180	1
ADP-ribosylation factor-like protein 6-interacting protein 1	NP_062292.1	Arl6ip1	203	1
ADP-ribosylation factor-like protein 6-interacting protein 4	NP_653092.1	Arl6ip4	229	1
ADP-ribosylation factor-like protein 8A	NP_081099.1	Arl8a	186	4
ADP-ribosylation factor-like protein 8B	NP_080287.1	Arl8b	186	5
ADP-ribosylation factor-related protein 1 isoform 2	NP_001159467.1	Arfrp1	154	2
adrenodoxin, mitochondrial isoform 1 precursor	NP_032022.1	Fdx1	188	2
adseverin isoform 1	NP_001139668.1	Scin	715	33
aflatoxin B1 aldehyde reductase member 2	NP_079613.3	Akr7a5	367	16
aftiphilin isoform 1	NP_852076.1	Aftph	904	12
A-kinase anchor protein 1, mitochondrial	NP_033778.2	Akap1	857	6
A-kinase anchor protein 9	NP_919444.2	Akap9	3779	53
aladin	NP_700465.2	Aaas	546	1
alanine aminotransferase 1	NP_877957.1	Gpt	496	17
alanine aminotransferase 2	NP_776291.1	Gpt2	522	4
alanine--tRNA ligase, mitochondrial precursor	NP_941010.2	Aars2	980	6
alanyl-tRNA editing protein Aarsd1	NP_659078.1	Aarsd1	412	10
alcohol dehydrogenase [NADP(+)]	NP_067448.1	Akr1a1	325	19
alcohol dehydrogenase 1	NP_031435.1	Adh1	375	16
alcohol dehydrogenase class-3 isoform 1	NP_031436.2	Adh5	374	15
aldehyde dehydrogenase 3 family, member B2	NP_001170909.1	Aldh3b2	479	1
aldehyde dehydrogenase family 16 member A1	NP_666066.1	Aldh16a1	802	14
aldehyde dehydrogenase family 8 member A1	NP_848828.1	Aldh8a1	487	4
aldehyde dehydrogenase X, mitochondrial precursor	NP_082546.1	Aldh1b1	519	31
aldehyde dehydrogenase, cytosolic 1	NP_036051.1	Aldh1a7	501	17
aldehyde dehydrogenase, mitochondrial isoform 1 precursor	NP_033786.1	Aldh2	519	27
aldo-keto reductase family 1 member C13	NP_038806.2	Akr1c13	323	30
aldo-keto reductase family 1, member B10	NP_765986.3	Akr1b10	316	9
aldo-keto reductase family 1, member C12	NP_038805.2	Akr1c12	323	25
aldo-keto reductase family 1, member C19	NP_001013807.2	Akr1c19	323	21
aldose 1-epimerase	NP_795937.1	Galm	342	8
aldose reductase	NP_033788.3	Akr1b3	316	16
aldose reductase-related protein 2	NP_032038.1	Akr1b8	316	15
alkyldihydroxyacetonephosphate synthase, peroxisomal	NP_766254.2	Agps	671	9
all-trans retinoic acid-induced differentiation factor isoform 1 precursor	NP_082131.2	Atraid	223	1
all-trans-retinol 13,14-reductase precursor	NP_080435.3	Retsat	609	5
alpha-(1,3)-fucosyltransferase 4	NP_034372.1	Fut4	433	4
alpha/beta hydrolase domain-containing protein 11 isoform 1	NP_660250.1	Abhd11	307	8
alpha/beta hydrolase domain-containing protein 13	NP_001074588.1	Abhd13	337	1
alpha-1,3/1,6-mannosyltransferase ALG2	NP_064382.3	Alg2	415	5
alpha-1,3-mannosyl-glycoprotein 4-beta-N-acetylglucosaminyltransferase B precursor	NP_666038.3	Mgat4b	548	1
alpha-1,6-mannosyl-glycoprotein 2-beta-N-acetylglucosaminyltransferase	NP_666147.1	Mgat2	442	3
alpha-1-antitrypsin 1-2 precursor	NP_033270.3	Serpina1b	413	3
alpha-1-antitrypsin 1-4 precursor	NP_033272.1	Serpina1d	413	3
alpha-2A adrenergic receptor	NP_031443.4	Adra2a	465	1
alpha-2-HS-glycoprotein isoform 3 precursor	NP_001263379.1	Ahsg	338	2
alpha-2-macroglobulin receptor-associated protein precursor	NP_038615.2	Lrpap1	360	10
alpha-2-macroglobulin-P precursor	NP_783327.2	A2m	1474	1
alpha-actinin-1	NP_598917.1	Actn1	892	54
alpha-actinin-4	NP_068695.1	Actn4	912	59
alpha-aminoadipic semialdehyde dehydrogenase isoform b	NP_001120810.1	Aldh7a1	511	15
alpha-centractin	NP_058556.1	Actr1a	376	17
alpha-defensin 22 precursor	NP_997541.2	Defa22	93	1
alpha-defensin 3 precursor	NP_031876.1	Defa3	93	1
alpha-endosulfine isoform b	NP_001021383.1	Ensa	117	3
alpha-galactosidase A	NP_038491.2	Gla	421	5
alpha-ketoglutarate-dependent dioxygenase alkB homolog 7, mitochondrial isoform 2	NP_081648.1	Alkbh7	163	1
alpha-ketoglutarate-dependent dioxygenase FTO	NP_036066.2	Fto	502	5
alpha-mannosidase 2	NP_032575.2	Man2a1	1150	16
alpha-mannosidase 2C1	NP_082912.1	Man2c1	1039	15
alpha-methylacyl-CoA racemase	NP_032563.2	Amacr	381	3
alpha-N-acetylgalactosaminide alpha-2,6-sialyltransferase 2	NP_033206.2	St6galnac2	373	2
alpha-N-acetylgalactosaminide alpha-2,6-sialyltransferase 6 isoform 2	NP_001276478.1	St6galnac6	299	10
alpha-N-acetylglucosaminidase precursor	NP_038820.2	Naglu	739	12
alpha-soluble NSF attachment protein	NP_080174.1	Napa	295	18
amidophosphoribosyltransferase	NP_742158.1	Ppat	517	10
amiloride-sensitive amine oxidase [copper-containing] precursor	NP_083914.2	Aoc1	756	2
amine oxidase [flavin-containing] A	NP_776101.3	Maoa	526	26
amine oxidase [flavin-containing] B	NP_766366.2	Maob	520	8
aminoacyl tRNA synthase complex-interacting multifunctional protein 1	NP_031952.2	Aimp1	319	15
aminoacyl tRNA synthase complex-interacting multifunctional protein 2 isoform 1	NP_001165617.1	Aimp2	320	8
aminoacylase-1	NP_079647.1	Acy1	408	19
aminomethyltransferase, mitochondrial precursor	NP_001013836.1	Amt	403	6
aminopeptidase B isoform 1	NP_663392.2	Rnpep	650	28
AMME syndrome candidate gene 1 protein homolog	NP_062369.1	Ammecr1	344	1
AMP deaminase 2 isoform b	NP_083055.1	Ampd2	798	15
amyloid beta A4 protein isoform 5 precursor	NP_001185754.1	App	733	8
amyloid protein-binding protein 2	NP_080101.1	Appbp2	585	1
AN1-type zinc finger protein 2B	NP_081122.2	Zfand2b	257	2
AN1-type zinc finger protein 3	NP_683728.1	Zfand3	205	2
anaphase-promoting complex subunit 1	NP_032595.2	Anapc1	1944	5
anaphase-promoting complex subunit 16	NP_079790.1	Anapc16	110	1
anaphase-promoting complex subunit 2	NP_780509.2	Anapc2	837	4
anaphase-promoting complex subunit 4	NP_077175.1	Anapc4	807	5
anaphase-promoting complex subunit 5 isoform c	NP_001276446.1	Anapc5	719	2
anaphase-promoting complex subunit 7	NP_062779.3	Anapc7	565	1
ancient ubiquitous protein 1 isoform 2	NP_001288578.1	Aup1	281	1
angiogenin precursor	NP_031473.1	Ang	145	1
angiogenin-4 precursor	NP_808212.2	Ang4	144	8
ankyrin repeat and BTB/POZ domain-containing protein 2	NP_849221.2	Abtb2	1024	1
ankyrin repeat and KH domain-containing protein 1	NP_780584.2	Ankhd1	2548	12
ankyrin repeat and LEM domain-containing protein 2 isoform 2	NP_082198.1	Ankle2	963	3
ankyrin repeat and MYND domain-containing protein 2	NP_666145.3	Ankmy2	440	6
ankyrin repeat and SAM domain-containing protein 4B	NP_082361.2	Anks4b	423	7
ankyrin repeat and SOCS box protein 6	NP_579924.1	Asb6	418	1
ankyrin repeat and zinc finger domain-containing protein 1 isoform 1	NP_080463.3	Ankzf1	748	3
ankyrin repeat domain-containing protein 13A	NP_080994.2	Ankrd13a	588	5
ankyrin repeat domain-containing protein 53	NP_083521.2	Ankrd53	497	1
ankyrin repeat domain-containing protein SOWAHB	NP_780479.1	Sowahb	760	2
ankyrin repeat domain-containing protein SOWAHC	NP_766527.3	Sowahc	512	3
ankyrin-3 isoform a	NP_733924.2	Ank3	1726	20
annexin A1	NP_034860.2	Anxa1	346	23
annexin A13	NP_081487.1	Anxa13	317	11
annexin A3	NP_038498.2	Anxa3	323	15
annexin A5	NP_033803.1	Anxa5	319	23
annexin A6 isoform b	NP_001103681.1	Anxa6	667	29
annexin A7	NP_033804.2	Anxa7	463	17
annexin A8 isoform 2	NP_001268774.1	Anxa8	301	2
anoctamin-10 isoform 2	NP_001258802.1	Ano10	601	8
anterior gradient protein 2 homolog precursor	NP_035913.1	Agr2	175	11
anthrax toxin receptor 2 precursor	NP_598499.1	Antxr2	487	1
antigen KI-67	NP_001074586.2	Mki67	3177	24
antigen peptide transporter 1 isoform 2	NP_001155202.1	Tap1	696	8
AP-1 complex subunit beta-1 isoform 2	NP_031480.2	Ap1b1	943	43
AP-1 complex subunit gamma-1 isoform 2	NP_001288140.1	Ap1g1	822	19
AP-1 complex subunit gamma-like 2 isoform 1	NP_031481.2	Ap1g2	791	14
AP-1 complex subunit sigma-1A	NP_031483.1	Ap1s1	158	3
AP-1 complex subunit sigma-3	NP_898848.1	Ap1s3	154	1
AP2 associated kinase 1 isoform 1	NP_001035195.1	Aak1	959	14
AP-2 complex subunit alpha-1 isoform b	NP_001070732.1	Ap2a1	955	27
AP-2 complex subunit alpha-2	NP_031485.3	Ap2a2	938	25
AP-2 complex subunit beta isoform b	NP_082191.1	Ap2b1	937	40
AP-2 complex subunit mu isoform 2	NP_001289899.1	Ap2m1	433	11
AP-2 complex subunit sigma	NP_941015.2	Ap2s1	142	2
AP-3 complex subunit beta-1	NP_033810.2	Ap3b1	1105	27
AP-3 complex subunit delta-1	NP_031486.1	Ap3d1	1199	25
AP-3 complex subunit sigma-1 isoform 1	NP_033811.1	Ap3s1	193	4
AP-4 complex subunit mu-1	NP_067367.3	Ap4m1	449	1
apolipoprotein A-I preproprotein	NP_033822.2	Apoa1	264	6
apolipoprotein A-II preproprotein	NP_001292479.1	Apoa2	102	1
apolipoprotein A-IV precursor	NP_031494.2	Apoa4	395	5
apolipoprotein E precursor	NP_033826.2	Apoe	311	7
apolipoprotein L 10a	NP_808412.1	Apol10a	318	11
apoptosis inhibitor 5 isoform 1	NP_001292187.1	Api5	524	14
apoptosis inhibitor 5 isoform 2	NP_031492.2	Api5	504	14
apoptosis-associated speck-like protein containing a CARD	NP_075747.3	Pycard	193	13
apoptosis-inducing factor 1, mitochondrial isoform 2	NP_001277293.1	Aifm1	608	20
apoptosis-stimulating of p53 protein 1	NP_035755.1	Ppp1r13b	1087	3
apoptosis-stimulating of p53 protein 2	NP_775554.2	Trp53bp2	1134	2
apoptotic protease-activating factor 1 isoform 1	NP_033814.2	Apaf1	1249	12
aquaporin-1	NP_031498.1	Aqp1	269	1
aquaporin-2	NP_033829.3	Aqp2	271	1
aquaporin-4 isoform M1	NP_033830	Aqp4	323	4
arachidonate 15-lipoxygenase	NP_033790.3	Alox15	663	8
ARF GTPase-activating protein GIT2 isoform 1	NP_062808.3	Git2	708	4
arfaptin-2	NP_084078.3	Arfip2	341	13
arf-GAP with coiled-coil, ANK repeat and PH domain-containing protein 1	NP_722483.2	Acap1	740	1
arf-GAP with GTPase, ANK repeat and PH domain-containing protein 1 isoform 2	NP_001032213.1	Agap1	804	5
arf-GAP with GTPase, ANK repeat and PH domain-containing protein 3 isoform b	NP_001243360.1	Agap3	395	3
arf-GAP with SH3 domain, ANK repeat and PH domain-containing protein 2 isoform b	NP_001004364.2	Asap2	955	9
arginase-1	NP_031508.1	Arg1	323	6
arginase-2, mitochondrial precursor	NP_033835.1	Arg2	354	6
arginine--tRNA ligase, cytoplasmic	NP_080212.2	Rars	660	37
argininosuccinate synthase	NP_031520.1	Ass1	412	15
arginyl-tRNA--protein transferase 1 isoform 2	NP_001258272.1	Ate1	509	4
armadillo repeat-containing protein 10	NP_080310.1	Armc10	306	4
armadillo repeat-containing protein 6	NP_598733.2	Armc6	468	5
arpin	NP_081696.1	Arpin	226	8
arsenite methyltransferase	NP_065602.2	As3mt	376	19
aryl hydrocarbon receptor nuclear translocator-like protein 1 isoform 2	NP_001229977.1	Arntl	613	1
arylacetamide deacetylase precursor	NP_075872.1	Aadac	398	6
arylamine N-acetyltransferase 2	NP_035004.1	Nat2	290	9
arylsulfatase B precursor	NP_033842.3	Arsb	534	3
asparagine synthetase domain-containing protein 1 isoform 1	NP_598489.2	Asnsd1	627	1
asparagine--tRNA ligase, cytoplasmic isoform 2	NP_081626.2	Nars	558	26
aspartate aminotransferase, cytoplasmic	NP_034454.2	Got1	413	26
aspartate aminotransferase, mitochondrial	NP_034455.1	Got2	430	23
aspartate--tRNA ligase, cytoplasmic isoform 1	NP_803228.2	Dars	501	31
aspartate--tRNA ligase, mitochondrial precursor	NP_766232.1	Dars2	653	8
aspartyl/asparaginyl beta-hydroxylase isoform 3	NP_001171320.1	Asph	725	10
ataxin-10	NP_058539.2	Atxn10	475	7
ataxin-2	NP_033151.2	Atxn2	1286	13
ataxin-3 isoform 1	NP_083981.2	Atxn3	355	9
atlastin-3 isoform 1	NP_001156977.1	Atl3	536	8
ATP synthase F(0) complex subunit B1, mitochondrial isoform 2	NP_001291648.1	Atp5f1	231	12
ATP synthase F0 subunit 8 (mitochondrion)	YP_001686702.1	ATP8	67	2
ATP synthase mitochondrial F1 complex assembly factor 1	NP_851383.2	Atpaf1	348	3
ATP synthase mitochondrial F1 complex assembly factor 2	NP_663402.2	Atpaf2	298	4
ATP synthase subunit alpha, mitochondrial precursor	NP_031531.1	Atp5a1	553	30
ATP synthase subunit beta, mitochondrial precursor	NP_058054.2	Atp5b	529	28
ATP synthase subunit delta, mitochondrial precursor	NP_079589.2	Atp5d	168	3
ATP synthase subunit e, mitochondrial	NP_031533.2	Atp5k	71	6
ATP synthase subunit epsilon, mitochondrial	NP_080259.1	Atp5e	52	2
ATP synthase subunit f, mitochondrial	NP_065607.1	Atp5j2	88	3
ATP synthase subunit g, mitochondrial	NP_038823.2	Atp5l	103	4
ATP synthase subunit gamma, mitochondrial isoform b	NP_001106209.1	Atp5c1	274	10
ATPase Asna1	NP_062626.1	Asna1	348	11
ATPase family AAA domain-containing protein 3	NP_849534.2	Atad3a	591	14
ATPase SWSAP1	NP_080146.1	Swsap1	278	1
ATPase WRNIP1	NP_084491.3	Wrnip1	660	3
ATP-binding cassette sub-family B member 10, mitochondrial precursor	NP_062425.1	Abcb10	715	2
ATP-binding cassette sub-family B member 7, mitochondrial	NP_033722.1	Abcb7	752	9
ATP-binding cassette sub-family D member 1	NP_031461.1	Abcd1	736	2
ATP-binding cassette sub-family E member 1	NP_056566.2	Abce1	599	22
ATP-binding cassette sub-family F member 1	NP_038882.1	Abcf1	837	24
ATP-binding cassette sub-family F member 2 isoform 2	NP_001177372.1	Abcf2	627	9
ATP-binding cassette sub-family F member 3	NP_038880.1	Abcf3	709	5
ATP-citrate synthase isoform 1	NP_001186225.1	Acly	1101	52
ATP-dependent (S)-NAD(P)H-hydrate dehydratase isoform 2	NP_001177286.1	Carkd	327	12
ATP-dependent 6-phosphofructokinase, liver type	NP_032852.2	Pfkl	780	24
ATP-dependent 6-phosphofructokinase, platelet type isoform 1	NP_062677.1	Pfkp	784	32
ATP-dependent Clp protease ATP-binding subunit clpX-like, mitochondrial isoform 1	NP_035932.2	Clpx	634	14
ATP-dependent Clp protease proteolytic subunit, mitochondrial precursor	NP_059089.1	Clpp	272	6
ATP-dependent DNA helicase Q1 isoform 3	NP_001191836.1	Recql	631	1
ATP-dependent RNA helicase DDX1	NP_598801.1	Ddx1	740	36
ATP-dependent RNA helicase DDX19A	NP_031942.2	Ddx19a	478	19
ATP-dependent RNA helicase DDX19B isoform 2	NP_758488.1	Ddx19b	479	16
ATP-dependent RNA helicase DDX54	NP_082317.1	Ddx54	874	2
ATP-dependent RNA helicase DDX55 isoform 2	NP_001177724.1	Ddx55	596	2
ATP-dependent RNA helicase DHX8	NP_659080.2	Dhx8	1244	2
ATP-dependent zinc metalloprotease YME1L1	NP_038799.1	Yme1l1	715	7
AT-rich interactive domain-containing protein 1A	NP_001074288.1	Arid1a	2283	5
AT-rich interactive domain-containing protein 2	NP_780460.3	Arid2	1828	1
autism susceptibility gene 2 protein	NP_796021.2	Auts2	1261	1
autophagy-related protein 16-1 isoform 3	NP_001192321.1	Atg16l1	588	4
autophagy-related protein 2 homolog A	NP_919329.2	Atg2a	1914	2
autophagy-related protein 9A isoform b	NP_001275542.1	Atg9a	621	2
axin interactor, dorsalization-associated protein	NP_859421.1	Aida	305	1
B box and SPRY domain-containing protein	NP_619594.1	Bspry	486	15
baculoviral IAP repeat-containing protein 1a	NP_032696.2	Naip1	1403	18
baculoviral IAP repeat-containing protein 1b	NP_035002.2	Naip2	1447	17
baculoviral IAP repeat-containing protein 6	NP_031592.3	Birc6	4873	49
BAG family molecular chaperone regulator 1 isoform 1S	NP_001165210.1	Bag1	219	9
BAG family molecular chaperone regulator 2	NP_663367.1	Bag2	210	1
BAG family molecular chaperone regulator 3	NP_038891.4	Bag3	577	8
BAG family molecular chaperone regulator 4	NP_080397.1	Bag4	457	3
BAH and coiled-coil domain-containing protein 1	NP_940815.3	Bahcc1	2643	1
band 4.1-like protein 1 isoform e	NP_001278052.1	Epb41l1	730	19
band 4.1-like protein 4B	NP_062300.2	Epb41l4b	527	2
basic leucine zipper and W2 domain-containing protein 1	NP_080100.1	Bzw1	419	17
basigin isoform 2 precursor	NP_001070652.1	Bsg	273	7
bax inhibitor 1	NP_001164505.1	Tmbim6	237	2
B-cell linker protein	NP_032554.2	Blnk	457	1
B-cell lymphoma/leukemia 10	NP_033870.1	Bcl10	233	2
B-cell receptor-associated protein 29	NP_031556.1	Bcap29	240	1
bcl-2 homologous antagonist/killer	NP_031549.2	Bak1	209	4
bcl2-associated agonist of cell death isoform 2	NP_001272382.1	Bad	162	2
bcl-2-associated transcription factor 1 isoform 2	NP_722482.1	Bclaf1	917	12
beclin-1	NP_062530.2	Becn1	448	4
BET1 homolog	NP_033878.1	Bet1	118	3
BET1-like protein	NP_061212.3	Bet1l	111	2
beta-1,3-galactosyltransferase 4	NP_062293.1	B3galt4	371	1
beta-1,3-galactosyltransferase 6	NP_536693.1	B3galt6	325	2
beta-1,3-glucosyltransferase precursor	NP_001074673.1	B3glct	489	1
beta-1,4 N-acetylgalactosaminyltransferase 1 isoform 2	NP_082015.2	B4galnt1	569	17
beta-1,4 N-acetylgalactosaminyltransferase 2	NP_032107.1	B4galnt2	510	24
beta-1,4-galactosyltransferase 1	NP_071641.1	B4galt1	399	7
beta-2-microglobulin precursor	NP_033865.2	B2m	119	3
beta-2-syntrophin	NP_033255.1	Sntb2	520	1
beta-actin-like protein 2	NP_780706.1	Actbl2	376	13
beta-adrenergic receptor kinase 1 isoform 1	NP_001277747.1	Adrbk1	689	13
beta-arrestin-1 isoform B	NP_835738.1	Arrb1	410	14
beta-catenin-interacting protein 1	NP_075954.1	Ctnnbip1	81	1
beta-catenin-like protein 1	NP_079956.3	Ctnnbl1	563	7
beta-centractin	NP_666219.1	Actr1b	376	15
beta-chimaerin isoform 2	NP_001157112.1	Chn2	468	2
beta-galactosidase preproprotein	NP_033882.1	Glb1	647	14
beta-glucuronidase precursor	NP_034498.1	Gusb	648	6
beta-hexosaminidase subunit alpha precursor	NP_034551.2	Hexa	528	10
beta-hexosaminidase subunit beta precursor	NP_034552.1	Hexb	536	10
betaine--homocysteine S-methyltransferase 1	NP_057877.1	Bhmt	407	6
beta-lactamase-like protein 2	NP_663356.1	Lactb2	288	10
beta-mannosidase precursor	NP_081564.3	Manba	879	6
bifunctional 3'-phosphoadenosine 5'-phosphosulfate synthase 1 isoform a	NP_035993.1	Papss1	624	26
bifunctional 3'-phosphoadenosine 5'-phosphosulfate synthase 2 isoform 2	NP_001188399.1	Papss2	614	40
bifunctional arginine demethylase and lysyl-hydroxylase JMJD6	NP_203971.2	Jmjd6	403	3
bifunctional epoxide hydrolase 2 isoform a	NP_031966.2	Ephx2	554	15
bifunctional glutamate/proline--tRNA ligase	NP_084011.1	Eprs	1512	79
bifunctional lysine-specific demethylase and histidyl-hydroxylase NO66	NP_076122.2	2410016O06Rik	603	1
bifunctional polynucleotide phosphatase/kinase isoform a	NP_067524.2	Pnkp	522	5
bifunctional purine biosynthesis protein PURH	NP_080471.2	Atic	592	32
bifunctional UDP-N-acetylglucosamine 2-epimerase/N-acetylmannosamine kinase isoform 2	NP_056643.3	Gne	753	36
biglycan precursor	NP_031568.2	Bgn	369	1
bile acid receptor	NP_001157172.1	Nr1h4	488	2
biogenesis of lysosome-related organelles complex 1 subunit 6	NP_062762.1	Bloc1s6	172	2
biorientation of chromosomes in cell division protein 1	NP_001020090.1	Bod1	173	2
biotinidase precursor	NP_079571.1	Btd	529	2
bisphosphoglycerate mutase	NP_031589.1	Bpgm	259	3
bleomycin hydrolase	NP_848760.1	Blmh	455	23
bolA-like protein 2	NP_780312.1	Bola2	86	4
bolA-like protein 3	NP_780486.1	Bola3	110	1
bone marrow stromal antigen 2 precursor	NP_932763.1	Bst2	172	2
brain-specific angiogenesis inhibitor 1-associated protein 2 isoform c	NP_001032843.1	Baiap2	482	4
brain-specific angiogenesis inhibitor 1-associated protein 2-like protein 1	NP_080109.1	Baiap2l1	514	18
branched-chain-amino-acid aminotransferase, mitochondrial isoform 1 precursor	NP_033867.1	Bcat2	393	16
BRCA1-A complex subunit BRE isoform V	NP_653124.1	Bre	383	8
BRCA1-A complex subunit RAP80 isoform 2	NP_001280589.1	Uimc1	446	2
BRCA1-associated protein isoform 2	NP_001276472.1	Brap	443	1
BRCA2 and CDKN1A-interacting protein	NP_079668.2	Bccip	316	11
breast cancer anti-estrogen resistance protein 1 isoform A	NP_001185768.1	Bcar1	874	7
breast carcinoma-amplified sequence 1 homolog isoform 2	NP_001157841.1	Bcas1	587	21
brefeldin A-inhibited guanine nucleotide-exchange protein 1	NP_001095900.1	Arfgef1	1846	35
brefeldin A-inhibited guanine nucleotide-exchange protein 3	NP_001028430.1	Arfgef3	2170	17
bridging integrator 2	NP_001257466.1	Bin2	505	3
BRISC and BRCA1-A complex member 1	NP_080912.2	Babam1	333	5
BRISC complex subunit Abro1	NP_932134.3	Fam175b	424	10
bromodomain-containing protein 3 isoform 2	NP_001107045.1	Brd3	726	2
bromodomain-containing protein 7	NP_036177.1	Brd7	651	1
brother of CDO precursor	NP_766094.1	Boc	1110	1
BTB/POZ domain-containing adapter for CUL3-mediated RhoA degradation protein 3 isoform 2	NP_080421.2	Kctd10	315	5
BTB/POZ domain-containing protein KCTD12	NP_808383.3	Kctd12	327	13
BTB/POZ domain-containing protein KCTD5	NP_081284.2	Kctd5	234	4
BUB3-interacting and GLEBS motif-containing protein ZNF207 isoform 4	NP_035881.1	Zfp207	460	3
BUD13 homolog	NP_666112.1	Bud13	637	2
butyrophilin-like 6 precursor	NP_109672.1	Btnl6	539	3
bystin	NP_058555.3	Bysl	436	7
C1GALT1-specific chaperone 1	NP_067525.1	C1galt1c1	316	12
C-1-tetrahydrofolate synthase, cytoplasmic	NP_620084.2	Mthfd1	935	44
C2 domain-containing protein 2-like	NP_082185.2	C2cd2l	706	2
C2 domain-containing protein 5 isoform 4	NP_001273507.1	C2cd5	818	3
CAAX prenyl protease 1 homolog	NP_766288.1	Zmpste24	475	6
CAD protein isoform 1	NP_076014.1	Cad	2225	44
cadherin-1 precursor	NP_033994.1	Cdh1	884	24
cadherin-related family member 2 precursor	NP_001028536.2	Cdhr2	1308	7
cadherin-related family member 5 isoform 2 precursor	NP_082345.1	Cdhr5	669	9
calbindin	NP_033918.1	Calb1	261	3
calcineurin B homologous protein 1	NP_062743.1	Chp1	195	10
calcineurin B homologous protein 3	NP_067319.2	Tesc	214	1
calcineurin subunit B type 1	NP_077779.2	Ppp3r1	170	5
calcipressin-3	NP_075356.1	Rcan3	239	1
calcium and integrin-binding protein 1 isoform 2	NP_001278204.1	Cib1	186	3
calcium homeostasis endoplasmic reticulum protein	NP_613051.3	Cherp	938	9
calcium signal-modulating cyclophilin ligand	NP_031622.2	Caml	294	1
calcium/calmodulin-dependent protein kinase type 1	NP_598687.1	Camk1	374	7
calcium/calmodulin-dependent protein kinase type 1D isoform a	NP_796317.2	Camk1d	385	12
calcium/calmodulin-dependent protein kinase type 1D isoform c	NP_001277304.1	Camk1d	362	12
calcium/calmodulin-dependent protein kinase type II subunit delta isoform 3	NP_076302.1	Camk2d	478	17
calcium/calmodulin-dependent protein kinase type II subunit gamma isoform 3	NP_001034228.1	Camk2g	495	6
calcium-activated chloride channel regulator 1 precursor	NP_059502.1	Clca1	913	44
calcium-activated chloride channel regulator 4A precursor	NP_997091.3	Clca4a	925	9
calcium-binding mitochondrial carrier protein Aralar1	NP_766024.1	Slc25a12	677	11
calcium-binding mitochondrial carrier protein Aralar2 isoform 2	NP_001171043.1	Slc25a13	675	22
calcium-binding mitochondrial carrier protein SCaMC-1	NP_766273.1	Slc25a24	475	25
calcium-transporting ATPase type 2C member 1 isoform 2	NP_778190.3	Atp2c1	918	12
calcyclin-binding protein	NP_033916.1	Cacybp	229	13
calmin isoform b	NP_001035772.1	Clmn	1021	11
calmodulin	NP_031616.1	Calm3	149	11
calmodulin-like protein 4 isoform a	NP_612177.1	Calml4	153	13
calmodulin-regulated spectrin-associated protein 3 isoform 2	NP_081447.2	Camsap3	1252	15
calnexin precursor	NP_031623.1	Canx	591	19
calpain-1 catalytic subunit	NP_031626.1	Capn1	713	34
calpain-13	NP_001028616.1	Capn13	665	12
calpain-2 catalytic subunit	NP_033924.2	Capn2	700	11
calpain-7	NP_033926.1	Capn7	813	2
calpain-9	NP_076198.2	Capn9	690	5
calpastatin isoform 2	NP_033947.1	Cast	754	29
calponin-2	NP_031751.1	Cnn2	305	4
calponin-3	NP_082320.1	Cnn3	330	9
calreticulin precursor	NP_031617.1	Calr	416	26
calumenin isoform 1 precursor	NP_031620.1	Calu	315	15
calumenin isoform 2 precursor	NP_908942.1	Calu	315	14
cAMP-dependent protein kinase catalytic subunit alpha isoform 2	NP_001264827.1	Prkaca	343	9
cAMP-dependent protein kinase catalytic subunit beta isoform 4	NP_001157672.1	Prkacb	398	7
cAMP-dependent protein kinase type II-alpha regulatory subunit	NP_032950.1	Prkar2a	402	19
canalicular multispecific organic anion transporter 2	NP_083876.3	Abcc3	1522	22
cancer-related nucleoside-triphosphatase homolog isoform 1	NP_079912.1	Ntpcr	190	6
CAP-Gly domain-containing linker protein 1 isoform a	NP_062739.2	Clip1	1391	26
CAP-Gly domain-containing linker protein 2 isoform b	NP_001034251.1	Clip2	1012	32
caprin-1 isoform c	NP_001104761.1	Caprin1	692	17
cap-specific mRNA (nucleoside-2'-O-)-methyltransferase 1	NP_083067.1	Cmtr1	837	9
capZ-interacting protein isoform b	NP_001033935.1	Rcsd1	382	1
carbohydrate deacetylase	NP_081216.1	Ydjc	310	1
carbohydrate sulfotransferase 14	NP_082393.3	Chst14	376	1
carbonic anhydrase 12 isoform 2 precursor	NP_001293077.1	Car12	344	4
carbonic anhydrase 13	NP_078771.1	Car13	262	8
carbonic anhydrase 3	NP_031632.2	Car3	260	3
carbonic anhydrase 4 precursor	NP_031633.1	Car4	305	4
carbonic anhydrase-related protein	NP_031618.2	Car8	291	7
carbonyl reductase [NADPH] 1	NP_031646.2	Cbr1	277	22
carbonyl reductase [NADPH] 3	NP_766635.1	Cbr3	277	21
carbonyl reductase family member 4	NP_663570.2	Cbr4	236	7
carboxylesterase 1D precursor	NP_444430.2	Ces1d	565	17
carboxylesterase 2-like precursor	NP_932116.2	Ces2g	560	6
carboxypeptidase D precursor	NP_031780.2	Cpd	1377	28
carboxypeptidase E precursor	NP_038522.2	Cpe	476	3
carboxypeptidase Q precursor	NP_061225.2	Cpq	470	3
carboxy-terminal domain RNA polymerase II polypeptide A small phosphatase 1	NP_694728.1	Ctdsp1	261	2
carcinoembryonic antigen-related cell adhesion molecule 1 isoform 1 precursor	NP_001034274.1	Ceacam1	521	8
carcinoembryonic antigen-related cell adhesion molecule 20 precursor	NP_082115.2	Ceacam20	577	2
carnitine O-palmitoyltransferase 2, mitochondrial precursor	NP_034079.2	Cpt2	658	24
casein kinase I isoform delta isoform 2	NP_082150.1	Csnk1d	409	6
casein kinase II subunit beta isoform 2	NP_034105.1	Csnk2b	215	7
caspase-1	NP_033937.2	Casp1	402	31
caspase-2 precursor	NP_031636.1	Casp2	452	4
caspase-3	NP_001271338.1	Casp3	277	18
caspase-6 precursor	NP_033941.3	Casp6	276	14
caspase-7 precursor	NP_031637.1	Casp7	303	16
caspase-8 isoform 1 precursor	NP_033942.1	Casp8	480	25
caspase-9 isoform 1 precursor	NP_056548.2	Casp9	454	3
catalase	NP_033934.2	Cat	527	26
catechol O-methyltransferase	NP_001104533.1	Comt	265	13
catechol O-methyltransferase domain-containing protein 1	NP_081241.1	Comtd1	262	3
catenin beta-1	NP_031640.1	Ctnnb1	781	29
cathepsin B preproprotein	NP_031824.1	Ctsb	339	15
cathepsin D precursor	NP_034113.1	Ctsd	410	12
cathepsin O precursor	NP_808330.1	Ctso	312	2
cathepsin S isoform 2 preproprotein	NP_067256.4	Ctss	340	9
cathepsin Z preproprotein	NP_071720.1	Ctsz	306	8
cation-dependent mannose-6-phosphate receptor precursor	NP_034879.2	M6pr	278	9
cation-independent mannose-6-phosphate receptor precursor	NP_034645.2	Igf2r	2483	33
C-C motif chemokine 6 precursor	NP_033165.1	Ccl6	116	5
C-C motif chemokine 9 precursor	NP_035468.1	Ccl9	122	1
CCR4-NOT transcription complex subunit 10	NP_705813.2	Cnot10	744	7
CCR4-NOT transcription complex subunit 11	NP_082319.1	Cnot11	505	4
CCR4-NOT transcription complex subunit 4 isoform 3	NP_001157883.1	Cnot4	572	2
CD151 antigen	NP_001104519.1	Cd151	253	1
CD177 antigen precursor	NP_081138.2	Cd177	817	9
CD2-associated protein	NP_033977.3	Cd2ap	637	25
CD44 antigen isoform c precursor	NP_001034240.1	Cd44	365	2
CD48 antigen precursor	NP_031675.1	Cd48	240	1
CD63 antigen	NP_001269895.1	Cd63	238	1
CD81 antigen	NP_598416.1	Cd81	236	2
CD9 antigen	NP_031683.1	Cd9	226	2
CD97 antigen isoform 4 precursor	NP_001156503.1	Adgre5	722	2
cdc42 effector protein 1	NP_081495.1	Cdc42ep1	409	3
cdc42-interacting protein 4 isoform 4	NP_001229320.1	Trip10	546	13
CDGSH iron-sulfur domain-containing protein 1	NP_598768.1	Cisd1	108	5
CDGSH iron-sulfur domain-containing protein 3, mitochondrial precursor	NP_001078969.2	Cisd3	137	6
CDK2-associated and cullin domain-containing protein 1 isoform 3	NP_001165568.1	Cacul1	304	1
CDK5 regulatory subunit-associated protein 3 isoform 1	NP_084524.1	Cdk5rap3	503	5
CDK-activating kinase assembly factor MAT1	NP_032638.2	Mnat1	309	2
CDKN2A-interacting protein	NP_765995.1	Cdkn2aip	563	8
CDKN2AIP N-terminal-like protein	NP_084252.1	Cdkn2aipnl	116	2
CDP-diacylglycerol--inositol 3-phosphatidyltransferase	NP_080914.1	Cdipt	213	2
cell cycle control protein 50A	NP_598479.1	Tmem30a	364	3
cell cycle control protein 50B	NP_848830.1	Tmem30b	353	2
cell death regulator Aven isoform 1	NP_083120.2	Aven	342	4
cell differentiation protein RCD1 homolog	NP_067358.1	Rqcd1	299	6
cell division control protein 42 homolog isoform 1 precursor	NP_033991.1	Cdc42	191	8
cell division control protein 42 homolog isoform 2	NP_001230698.1	Cdc42	191	7
cell division cycle 5-like protein	NP_690023.1	Cdc5l	802	13
cell division cycle protein 20 homolog	NP_075712.2	Cdc20	499	1
cell growth regulator with EF hand domain protein 1 isoform 2 precursor	NP_001153621.1	Cgref1	280	6
cell surface A33 antigen precursor	NP_067623.1	Gpa33	319	10
cellular nucleic acid-binding protein isoform 2	NP_001103215.1	Cnbp	171	7
cellular nucleic acid-binding protein isoform 3	NP_001103216.1	Cnbp	170	7
centrin-2	NP_062278.2	Cetn2	172	4
centromere protein V	NP_082724.1	Cenpv	252	7
centromere/kinetochore protein zw10 homolog	NP_036169.1	Zw10	779	12
ceramide synthase 6	NP_766444.1	Cers6	384	1
ceroid-lipofuscinosis neuronal protein 6	NP_001028347.1	Cln6	308	1
ceruloplasmin isoform b precursor	NP_031778.2	Cp	1061	1
charged multivesicular body protein 1a	NP_663581.1	Chmp1a	196	4
charged multivesicular body protein 1b-1	NP_077152.1	Chmp1b	199	2
charged multivesicular body protein 2b	NP_081155.1	Chmp2b	213	3
charged multivesicular body protein 4b	NP_083638.1	Chmp4b	224	7
charged multivesicular body protein 4c	NP_079795.1	Chmp4c	232	1
charged multivesicular body protein 5	NP_084090.1	Chmp5	219	5
charged multivesicular body protein 7	NP_598839.2	Chmp7	451	6
checkpoint protein HUS1 isoform 3	NP_001290539.1	Hus1	259	1
chitinase domain-containing protein 1 isoform 2 precursor	NP_080798.2	Chid1	310	2
chloride channel calcium activated 3B precursor	NP_631887.2	Clca3b	1044	14
chloride intracellular channel protein 1	NP_254279.1	Clic1	241	15
chloride intracellular channel protein 4	NP_038913.1	Clic4	253	6
chloride intracellular channel protein 6	NP_766057.1	Clic6	596	6
choline dehydrogenase, mitochondrial	NP_780552.1	Chdh	596	19
choline transporter-like protein 2 isoform 1	NP_001186115.1	Slc44a2	704	2
choline transporter-like protein 3	NP_663369.2	Slc44a3	656	1
choline transporter-like protein 4	NP_076046.1	Slc44a4	707	3
choline/ethanolamine kinase	NP_031718.1	Chkb	394	5
choline-phosphate cytidylyltransferase A	NP_034111.1	Pcyt1a	367	12
cholinesterase precursor	NP_033868.3	Bche	603	3
chondroadherin precursor	NP_031715.1	Chad	358	1
chondroitin sulfate synthase 2 isoform b	NP_001001565.1	Chpf	612	1
chondroitin sulfate synthase 3	NP_001074797.1	Chsy3	884	1
chromatin accessibility complex protein 1	NP_444298.1	Chrac1	129	1
chromatin complexes subunit BAP18 isoform 3	NP_001171074.1	0610010K14Rik	156	4
chromatin target of PRMT1 protein isoform 5	NP_001280708.1	Chtop	202	6
chromobox protein homolog 3	NP_031650.3	Cbx3	183	9
chromodomain-helicase-DNA-binding protein 1	NP_031716.2	Chd1	1711	6
chromodomain-helicase-DNA-binding protein 1-like	NP_080815.1	Chd1l	900	4
chromodomain-helicase-DNA-binding protein 4	NP_666091.1	Chd4	1915	29
chromogranin-A precursor	NP_031719.1	Chga	463	10
chromosome transmission fidelity protein 18 homolog	NP_663384.2	Chtf18	969	1
chymotrypsin-like elastase family member 1 precursor	NP_291090.2	Cela1	266	1
cilia- and flagella-associated protein 20	NP_032213.2	Cfap20	193	1
cingulin isoform 2	NP_001280656.1	Cgn	1184	42
citrate lyase subunit beta-like protein, mitochondrial precursor	NP_083832.2	Clybl	338	15
citrate synthase, mitochondrial precursor	NP_080720.1	Cs	464	19
C-Jun-amino-terminal kinase-interacting protein 4 isoform 1	NP_081845.2	Spag9	1307	11
CKLF-like MARVEL transmembrane domain-containing protein 4	NP_705810.2	Cmtm4	208	1
class II histocompatibility antigen, M beta 1 chain precursor	NP_034517.2	H2-DMb1	261	2
clathrin heavy chain 1	NP_001003908.1	Cltc	1675	86
clathrin light chain A isoform d	NP_001073855.1	Clta	216	9
clathrin light chain B	NP_083146.1	Cltb	211	9
claudin-15	NP_068365.1	Cldn15	227	1
claudin-3	NP_034032.1	Cldn3	219	5
claudin-7 precursor	NP_058583.1	Cldn7	211	2
cleavage and polyadenylation specificity factor subunit 3	NP_061283.2	Cpsf3	684	6
cleavage and polyadenylation specificity factor subunit 4 isoform b	NP_001278178.1	Cpsf4	243	4
cleavage and polyadenylation specificity factor subunit 5	NP_080899.1	Nudt21	227	11
cleavage stimulation factor subunit 2	NP_573459.1	Cstf2	580	10
cleavage stimulation factor subunit 2 tau variant	NP_112539.2	Cstf2t	632	6
cleavage stimulation factor subunit 3 isoform 1	NP_663504.1	Cstf3	717	3
cleft lip and palate transmembrane protein 1-like protein	NP_666159.2	Clptm1l	539	1
CLIP-associating protein 1 isoform 5	NP_001280230.1	Clasp1	1452	12
CLIP-associating protein 2 isoform a	NP_083909.2	Clasp2	1286	11
clustered mitochondria protein homolog	NP_001074627.1	Cluh	1353	40
CMP-sialic acid transporter	NP_036025.2	Slc35a1	336	2
C-Myc-binding protein	NP_062634.2	Mycbp	103	6
coactosin-like protein	NP_082347.1	Cotl1	142	14
coatomer subunit alpha	NP_034068.3	Copa	1224	55
coatomer subunit beta	NP_203534.1	Copb1	953	40
coatomer subunit beta'	NP_056642.1	Copb2	905	35
coatomer subunit delta	NP_666097.3	Arcn1	511	30
coatomer subunit epsilon	NP_067513.1	Cope	308	14
coatomer subunit gamma-1 isoform 1	NP_059505.1	Copg1	874	43
coatomer subunit gamma-2	NP_059506.1	Copg2	871	23
coatomer subunit zeta-1	NP_062791.1	Copz1	177	7
coatomer subunit zeta-2	NP_063930.1	Copz2	205	2
cob(I)yrinic acid a,c-diamide adenosyltransferase, mitochondrial precursor	NP_084232.1	Mmab	237	5
COBW domain-containing protein 1	NP_666209.1	Cbwd1	393	3
cofilin-1	NP_031713.1	Cfl1	166	20
cofilin-2	NP_031714.1	Cfl2	166	7
coiled-coil domain-containing protein 115	NP_081435.1	Ccdc115	180	1
coiled-coil domain-containing protein 12	NP_082588.2	Ccdc12	166	5
coiled-coil domain-containing protein 127 isoform 1	NP_077163.1	Ccdc127	260	2
coiled-coil domain-containing protein 146	NP_083471.1	Ccdc146	977	1
coiled-coil domain-containing protein 149	NP_001242988.1	Ccdc149	524	2
coiled-coil domain-containing protein 167 isoform 2	NP_081058.1	Ccdc167	97	1
coiled-coil domain-containing protein 22	NP_613069.3	Ccdc22	627	14
coiled-coil domain-containing protein 23 isoform b	NP_077782.1	Ccdc23	66	1
coiled-coil domain-containing protein 25	NP_666056.1	Ccdc25	208	7
coiled-coil domain-containing protein 43	NP_080194.1	Ccdc43	222	2
coiled-coil domain-containing protein 47 precursor	NP_080285.2	Ccdc47	483	16
coiled-coil domain-containing protein 50 isoform 2	NP_001020786.1	Ccdc50	290	1
coiled-coil domain-containing protein 58 isoform 3	NP_001152894.1	Ccdc58	134	3
coiled-coil domain-containing protein 65	NP_705738.1	Ccdc65	493	1
coiled-coil domain-containing protein 68	NP_958750.1	Ccdc68	333	1
coiled-coil domain-containing protein 7 isoform 1	NP_083337.1	Ccdc7a	371	1
coiled-coil domain-containing protein 71L	NP_001156375.1	Ccdc71l	218	1
coiled-coil domain-containing protein 9 isoform 2	NP_758501.2	Ccdc9	544	3
coiled-coil domain-containing protein 93 isoform a	NP_001020327.1	Ccdc93	629	13
coiled-coil domain-containing protein R3HCC1L	NP_803415.1	R3hcc1l	775	1
coiled-coil-helix-coiled-coil-helix domain-containing protein 1	NP_079642.1	Chchd1	118	2
coiled-coil-helix-coiled-coil-helix domain-containing protein 2 precursor	NP_077128.2	Chchd2	153	3
coiled-coil-helix-coiled-coil-helix domain-containing protein 5	NP_079671.1	Chchd5	110	2
cold shock domain-containing protein E1 isoform 1	NP_659150.1	Csde1	798	30
cold-inducible RNA-binding protein	NP_031731.1	Cirbp	172	4
colipase precursor	NP_079745.1	Clps	113	3
collagen alpha-1(IV) chain precursor	NP_034061.2	Col4a1	1669	1
collagen alpha-1(XVII) chain isoform 2	NP_031758.2	Col17a1	1433	2
collagen type IV alpha-3-binding protein isoform 2	NP_001157694.1	Col4a3bp	598	12
COMM domain-containing protein 2	NP_780304.2	Commd2	199	4
COMM domain-containing protein 3	NP_680087.1	Commd3	195	6
COMM domain-containing protein 4	NP_079693.1	Commd4	199	2
COMM domain-containing protein 5	NP_079812.1	Commd5	224	5
COMM domain-containing protein 6 isoform 2	NP_001162064.1	Commd6	83	2
COMM domain-containing protein 7 isoform 1	NP_598611.2	Commd7	200	2
COMM domain-containing protein 8	NP_848714.1	Commd8	183	2
COMM domain-containing protein 9	NP_083911.1	Commd9	198	5
complement C3 preproprotein	NP_033908.2	C3	1663	3
complement component 1 Q subcomponent-binding protein, mitochondrial	NP_031599.2	C1qbp	279	6
complex I assembly factor TIMMDC1, mitochondrial	NP_077235.2	Timmdc1	285	3
complex III assembly factor LYRM7	NP_083603.2	Lyrm7	104	1
condensin complex subunit 2	NP_659067.2	Ncaph	731	7
condensin complex subunit 3	NP_062311.1	Ncapg	1004	12
connector enhancer of kinase suppressor of ras 1	NP_001074516.1	Cnksr1	700	4
conserved oligomeric Golgi complex subunit 1	NP_038609.3	Cog1	980	20
conserved oligomeric Golgi complex subunit 2	NP_084022.2	Cog2	731	22
conserved oligomeric Golgi complex subunit 4 isoform 1	NP_598734.1	Cog4	785	16
conserved oligomeric Golgi complex subunit 6	NP_080501.2	Cog6	657	11
conserved oligomeric Golgi complex subunit 8	NP_631975.3	Cog8	640	10
constitutive coactivator of PPAR-gamma-like protein 1	NP_001028440.2	Fam120a	1112	30
coordinator of PRMT5 and differentiation stimulator	NP_079832.1	Coprs	173	2
COP9 signalosome complex subunit 1 isoform 2	NP_001171345.1	Gps1	487	13
COP9 signalosome complex subunit 2 isoform b	NP_034069.2	Cops2	443	19
COP9 signalosome complex subunit 3	NP_036121.1	Cops3	423	12
COP9 signalosome complex subunit 4	NP_036131.1	Cops4	406	23
COP9 signalosome complex subunit 5 isoform 2	NP_001264030.1	Cops5	317	9
COP9 signalosome complex subunit 6	NP_036132.1	Cops6	324	11
copine-1	NP_733467.1	Cpne1	536	8
copine-2	NP_705727.1	Cpne2	548	5
copine-3	NP_082045.1	Cpne3	533	20
copper chaperone for superoxide dismutase	NP_058588.1	Ccs	274	6
copper homeostasis protein cutC homolog isoform 2	NP_079806.2	Cutc	262	6
copper transport protein ATOX1	NP_033850.1	Atox1	68	6
copper-transporting ATPase 1 isoform 2	NP_033856.3	Atp7a	1491	2
cordon-bleu protein-like 1 isoform 2	NP_081501.1	Cobll1	1203	23
core histone macro-H2A.1 isoform 4	NP_001152987.1	H2afy	368	10
core-binding factor subunit beta isoform 4	NP_001154930.1	Cbfb	182	3
cornifin-A	NP_033290.1	Sprr1a	144	2
coronin-1C	NP_035909.2	Coro1c	474	18
coronin-7	NP_084481.3	Coro7	922	18
corticosteroid 11-beta-dehydrogenase isozyme 2	NP_032315.2	Hsd11b2	386	9
coxsackie adenovirus receptor-like precursor	NP_001074245.1	Gm1123	390	6
craniofacial development protein 1	NP_035931.1	Cfdp1	295	4
creatine kinase B-type	NP_067248.1	Ckb	381	15
creatine kinase M-type	NP_031736.1	Ckm	381	1
crk-like protein isoform 1	NP_031790.2	Crkl	303	7
crooked neck-like protein 1	NP_080096.1	Crnkl1	690	6
cryptochrome-2	NP_034093.1	Cry2	592	1
cTAGE family member 5 isoform 3	NP_001158726.1	Ctage5	761	14
C-terminal-binding protein 1 isoform 2	NP_001185789.1	Ctbp1	429	11
C-type lectin domain family 2 member D	NP_444339.1	Clec2d	207	2
C-type lectin domain family 9 member A isoform 4	NP_001192294.1	Clec9a	172	1
cullin-3 isoform 1	NP_057925.1	Cul3	768	15
cullin-4A	NP_666319.2	Cul4a	759	18
cullin-4B	NP_082564.3	Cul4b	970	20
cullin-5 isoform 2	NP_001155090.1	Cul5	828	15
cullin-associated NEDD8-dissociated protein 1	NP_082270.1	Cand1	1230	46
cullin-associated NEDD8-dissociated protein 2	NP_080234.2	Cand2	1235	3
CXXC-type zinc finger protein 1	NP_083144.1	Cxxc1	660	2
cyclin-dependent kinase 1	NP_031685.2	Cdk1	297	12
cyclin-dependent kinase 12 isoform 2	NP_001103098.1	Cdk12	1475	5
cyclin-dependent kinase 2 isoform 2	NP_058036.1	Cdk2	298	7
cyclin-dependent kinase 2-interacting protein isoform 1	NP_080324.1	Cinp	212	1
cyclin-dependent kinase 4	NP_034000.1	Cdk4	303	3
cyclin-dependent kinase 4 inhibitor C	NP_001288297.1	Cdkn2c	168	2
cyclin-dependent kinase 5	NP_031694.1	Cdk5	292	7
cyclin-dependent kinase 7	NP_034004.2	Cdk7	346	1
cyclin-dependent kinase 9	NP_570930.1	Cdk9	372	9
cyclin-dependent kinase inhibitor 1B	NP_034005.2	Cdkn1b	197	6
cyclin-dependent kinases regulatory subunit 2	NP_079691.1	Cks2	79	1
cyclin-T1	NP_033963.1	Ccnt1	724	2
cystathionine beta-synthase isoform 2	NP_835742.1	Cbs	547	23
cystathionine gamma-lyase	NP_666065.1	Cth	398	17
cystatin-B	NP_031819.1	Cstb	98	5
cystatin-C precursor	NP_034106.2	Cst3	140	1
cysteine and glycine-rich protein 1	NP_031817.1	Csrp1	193	8
cysteine and glycine-rich protein 2	NP_031818.3	Csrp2	193	9
cysteine and histidine-rich domain-containing protein 1	NP_080120.1	Chordc1	331	15
cysteine protease ATG4A	NP_777364.3	Atg4a	396	4
cysteine protease ATG4B	NP_777363.1	Atg4b	393	5
cysteine-rich protein 1	NP_031789.1	Crip1	77	4
cysteine-rich protein 2	NP_077185.1	Crip2	208	2
cysteine-rich with EGF-like domain protein 2 precursor	NP_083996.1	Creld2	350	7
cytidine deaminase	NP_082452.1	Cda	146	3
cytochrome b (mitochondrion)	YP_001686710.1	CYTB	381	1
cytochrome b5	NP_080073.1	Cyb5a	134	6
cytochrome b5 type B precursor	NP_079834.2	Cyb5b	146	6
cytochrome b-c1 complex subunit 1, mitochondrial precursor	NP_079683.2	Uqcrc1	480	22
cytochrome b-c1 complex subunit 2, mitochondrial precursor	NP_080175.1	Uqcrc2	453	20
cytochrome b-c1 complex subunit 6, mitochondrial	NP_079917.1	Uqcrh	89	2
cytochrome b-c1 complex subunit 7	NP_080495.1	Uqcrb	111	13
cytochrome b-c1 complex subunit 9	NP_932096.1	Uqcr10	64	2
cytochrome b-c1 complex subunit Rieske, mitochondrial	NP_079986.1	Uqcrfs1	274	12
cytochrome c oxidase assembly factor 3 homolog, mitochondrial	NP_080894.1	Coa3	108	2
cytochrome c oxidase assembly factor 5	NP_932123.3	Coa5	74	2
cytochrome c oxidase assembly factor 6 homolog	NP_778152.1	Coa6	79	1
cytochrome c oxidase assembly factor 7	NP_081526.1	Coa7	231	4
cytochrome c oxidase assembly protein COX11, mitochondrial	NP_950173.1	Cox11	275	1
cytochrome c oxidase assembly protein COX15 homolog	NP_659123.2	Cox15	413	1
cytochrome c oxidase protein 20 homolog	NP_079787.1	Cox20	117	3
cytochrome c oxidase subunit 4 isoform 1, mitochondrial isoform 2	NP_001280488.1	Cox4i1	169	14
cytochrome c oxidase subunit 5A, mitochondrial precursor	NP_031773.2	Cox5a	146	8
cytochrome c oxidase subunit 6B1	NP_079904.1	Cox6b1	86	10
cytochrome c oxidase subunit 6C	NP_444301.1	Cox6c	76	7
cytochrome c oxidase subunit 7A1, mitochondrial precursor	NP_034074.1	Cox7a1	80	2
cytochrome c oxidase subunit 7A2, mitochondrial precursor	NP_034075.2	Cox7a2	83	2
cytochrome c oxidase subunit 7A-related protein, mitochondrial isoform 2	NP_033213.1	Cox7a2l	111	2
cytochrome c oxidase subunit I (mitochondrion)	YP_001686700.1	COX1	514	1
cytochrome c oxidase subunit II (mitochondrion)	YP_001686701.1	COX2	227	6
cytochrome c oxidase subunit III (mitochondrion)	YP_002791048.1	COX3	261	2
cytochrome c oxidase subunit NDUFA4	NP_035016.1	Ndufa4	82	4
cytochrome c, somatic	NP_031834.1	Cycs	105	11
cytochrome c1, heme protein, mitochondrial	NP_079843.1	Cyc1	325	7
cytochrome P450 2C37 precursor	NP_034131.2	Cyp2c37	490	3
cytochrome P450 2C55 precursor	NP_082365.1	Cyp2c55	490	31
cytochrome P450 2S1 precursor	NP_083051.1	Cyp2s1	501	9
cytochrome P450 3A13	NP_031845.1	Cyp3a13	503	6
cytochrome P450, family 2, subfamily c, polypeptide 44 isoform 2 precursor	NP_001161377.1	Cyp2c44	456	2
cytochrome P450, family 2, subfamily c, polypeptide 65 precursor	NP_082467.2	Cyp2c65	490	27
cytohesin-2 isoform 2	NP_001106171.1	Cyth2	399	2
cytokine receptor-like factor 3 isoform 2	NP_001264035.1	Crlf3	344	2
cytoplasmic aconitate hydratase	NP_031412.2	Aco1	889	42
cytoplasmic dynein 1 heavy chain 1	NP_084514.2	Dync1h1	4644	190
cytoplasmic dynein 1 intermediate chain 1 isoform 5	NP_001177956.1	Dync1i1	597	2
cytoplasmic dynein 1 intermediate chain 2 isoform 5	NP_034194.1	Dync1i2	612	15
cytoplasmic dynein 1 light intermediate chain 1	NP_666341.1	Dync1li1	523	18
cytoplasmic FMR1-interacting protein 1 isoform b	NP_001158134.1	Cyfip1	1251	26
cytoplasmic polyadenylation element-binding protein 4 isoform 3	NP_001277607.1	Cpeb4	704	4
cytoplasmic tRNA 2-thiolation protein 1	NP_663557.1	Ctu1	420	3
cytoskeleton-associated protein 4	NP_780660.1	Ckap4	575	26
cytoskeleton-associated protein 5 isoform 2	NP_083713.2	Ckap5	2011	17
cytosol aminopeptidase	NP_077754.3	Lap3	519	28
cytosolic endo-beta-N-acetylglucosaminidase	NP_766161.1	Engase	734	18
cytosolic Fe-S cluster assembly factor NARFL	NP_080514.3	Narfl	476	9
cytosolic Fe-S cluster assembly factor NUBP1	NP_036085.1	Nubp1	320	2
cytosolic Fe-S cluster assembly factor NUBP2	NP_036086.1	Nubp2	275	5
cytosolic non-specific dipeptidase	NP_001276460.1	Cndp2	475	23
cytosolic phospholipase A2 gamma isoform 2	NP_001004762.1	Pla2g4c	597	29
cytosolic phospholipase A2 isoform 2	NP_001292561.1	Pla2g4a	740	13
cytotoxic T-lymphocyte protein 4 isoform 2 precursor	NP_001268905.1	Ctla4	174	1
D-3-phosphoglycerate dehydrogenase	NP_058662.2	Phgdh	533	19
D-amino-acid oxidase isoform 2	NP_001273326.1	Dao	249	1
DAZ-associated protein 1 isoform a	NP_573451.2	Dazap1	405	11
DBIRD complex subunit ZNF326	NP_061229.2	Zfp326	580	7
DCC-interacting protein 13-alpha	NP_660256.1	Appl1	707	12
DCC-interacting protein 13-beta	NP_660255.1	Appl2	662	25
DCN1-like protein 2 isoform c	NP_001036114.1	Dcun1d2	197	1
DCN1-like protein 5	NP_084051.1	Dcun1d5	237	1
dCTP pyrophosphatase 1	NP_075692.1	Dctpp1	170	1
DDB1- and CUL4-associated factor 13	NP_941008.2	Dcaf13	445	2
DDB1- and CUL4-associated factor 5	NP_796241.3	Dcaf5	946	5
DDB1- and CUL4-associated factor 7	NP_082222.1	Dcaf7	342	2
D-dopachrome decarboxylase	NP_034157.1	Ddt	118	8
DDRGK domain-containing protein 1 precursor	NP_084108.1	Ddrgk1	315	5
death-associated protein 1	NP_666169.1	Dap	102	1
death-associated protein kinase 2	NP_034149.2	Dapk2	370	5
dedicator of cytokinesis protein 1	NP_001028592.1	Dock1	1865	24
dedicator of cytokinesis protein 2	NP_203538.2	Dock2	1828	1
dedicator of cytokinesis protein 7 isoform 2	NP_080358.3	Dock7	2098	19
dedicator of cytokinesis protein 9 isoform 2	NP_598835.2	Dock9	2058	2
dehydrogenase/reductase SDR family member 11 precursor	NP_808232.2	Dhrs11	260	13
dehydrogenase/reductase SDR family member 4 isoform 1	NP_001033027.2	Dhrs4	279	9
dehydrogenase/reductase SDR family member 7 precursor	NP_079798.2	Dhrs7	338	4
dehydrogenase/reductase SDR family member 7B isoform 1	NP_001165583.1	Dhrs7b	314	10
deleted in autism protein 1 homolog precursor	NP_001028317.2	1190002N15Rik	430	2
delta(14)-sterol reductase	NP_082730.2	Tm7sf2	418	1
delta(24)-sterol reductase precursor	NP_444502.2	Dhcr24	516	2
delta(3,5)-Delta(2,4)-dienoyl-CoA isomerase, mitochondrial precursor	NP_058052.1	Ech1	327	11
delta-1-pyrroline-5-carboxylate dehydrogenase, mitochondrial precursor	NP_780647.3	Aldh4a1	562	11
delta-1-pyrroline-5-carboxylate synthase isoform 2	NP_705782.2	Aldh18a1	793	33
DENN domain-containing protein 2D isoform 1	NP_082386.2	Dennd2d	476	5
DENN domain-containing protein 2D isoform 2	NP_001087223.1	Dennd2d	466	5
density-regulated protein	NP_080879.1	Denr	198	8
deoxycytidine kinase	NP_031858.1	Dck	260	3
deoxyguanosine kinase, mitochondrial isoform 2	NP_001155993.1	Dguok	236	2
deoxyhypusine hydroxylase	NP_598725.2	Dohh	302	4
deoxynucleoside triphosphate triphosphohydrolase SAMHD1 isoform 1	NP_061339.3	Samhd1	658	32
deoxynucleoside triphosphate triphosphohydrolase SAMHD1 isoform 2	NP_001132992.1	Samhd1	651	31
deoxynucleotidyltransferase terminal-interacting protein 2	NP_722501.1	Dnttip2	758	1
deoxyribose-phosphate aldolase	NP_766321.1	Dera	318	12
deoxyuridine 5'-triphosphate nucleotidohydrolase, mitochondrial isoform 2	NP_076084.2	Dut	162	6
DEP domain-containing mTOR-interacting protein isoform a	NP_663445.2	Deptor	409	9
derlin-1	NP_077169.1	Derl1	251	2
desmocollin-1 isoform 2 precursor	NP_038532.3	Dsc1	832	1
desmocollin-2 precursor	NP_038533.1	Dsc2	848	17
desmoglein-2 precursor	NP_031909.2	Dsg2	1122	31
desmoplakin	NP_076331.2	Dsp	2883	105
destrin	NP_062745.1	Dstn	165	16
DET1- and DDB1-associated protein 1 isoform 1	NP_079876.1	Dda1	102	2
deubiquitinating protein VCIP135	NP_775619.2	Vcpip1	1220	16
developmentally-regulated GTP-binding protein 1	NP_031905.1	Drg1	367	17
developmentally-regulated GTP-binding protein 2	NP_067329.1	Drg2	364	5
diablo homolog, mitochondrial precursor	NP_075721.3	Diablo	237	3
diacylglycerol kinase eta isoform 3	NP_001268723.1	Dgkh	1032	1
diacylglycerol O-acyltransferase 1	NP_034176.1	Dgat1	498	1
dihydrofolate reductase	NP_034179.1	Dhfr	187	8
dihydrolipoyl dehydrogenase, mitochondrial precursor	NP_031887.2	Dld	509	17
dihydrolipoyllysine-residue acetyltransferase component of pyruvate dehydrogenase complex, mitochondrial	NP_663589.3	Dlat	642	18
dihydroorotate dehydrogenase (quinone), mitochondrial precursor	NP_064430.1	Dhodh	395	8
dihydropyrimidinase-related protein 2	NP_034085.2	Dpysl2	572	30
dihydropyrimidinase-related protein 3 isoform 1	NP_001129558.1	Dpysl3	568	19
dihydropyrimidine dehydrogenase [NADP(+)]	NP_740748.1	Dpyd	1025	15
di-N-acetylchitobiase isoform 1 precursor	NP_001280601.1	Ctbs	366	2
dipeptidase 1 precursor	NP_031902.2	Dpep1	410	6
dipeptidyl peptidase 1 isoform 1 preproprotein	NP_034112.3	Ctsc	462	9
dipeptidyl peptidase 2 precursor	NP_114031.2	Dpp7	506	2
diphosphoinositol polyphosphate phosphohydrolase 1 isoform 1	NP_062811.1	Nudt3	168	3
diphosphoinositol polyphosphate phosphohydrolase 2	NP_081998.3	Nudt4	179	7
diphosphomevalonate decarboxylase	NP_619597.2	Mvd	401	14
diphthamide biosynthesis protein 1	NP_652762.2	Dph1	438	2
diphthamide biosynthesis protein 2	NP_080620.1	Dph2	489	3
diphthine methyl ester synthase	NP_081469.2	Dph5	281	5
diphthine--ammonia ligase	NP_079951.1	Dph6	267	1
DIS3-like exonuclease 2 isoform 2	NP_705758.1	Dis3l2	870	10
disabled homolog 2 isoform c	NP_001095870.1	Dab2	527	2
disintegrin and metalloproteinase domain-containing protein 10 precursor	NP_031425.2	Adam10	749	8
disintegrin and metalloproteinase domain-containing protein 17 isoform 4	NP_001278800.1	Adam17	589	2
disintegrin and metalloproteinase domain-containing protein 9 isoform 2 precursor	NP_031430.2	Adam9	845	4
disks large homolog 1 isoform 2	NP_001239362.1	Dlg1	893	11
dmX-like protein 1	NP_001074840.2	Dmxl1	3013	4
DNA (cytosine-5)-methyltransferase 1 isoform 2	NP_034196.5	Dnmt1	1619	21
DNA damage-binding protein 1	NP_056550.1	Ddb1	1140	37
DNA dC->dU-editing enzyme APOBEC-3 isoform 2	NP_084531.2	Apobec3	396	6
DNA excision repair protein ERCC-6-like	NP_666347.2	Ercc6l	1240	2
DNA fragmentation factor subunit alpha isoform a	NP_001020467.1	Dffa	331	6
DNA fragmentation factor subunit alpha isoform b	NP_034174.2	Dffa	265	5
DNA helicase B	NP_536694.2	Helb	1074	9
DNA ligase 1	NP_001186239.1	Lig1	932	23
DNA mismatch repair protein Msh2	NP_032654.1	Msh2	935	22
DNA mismatch repair protein Msh6	NP_034960.1	Msh6	1358	22
DNA polymerase alpha subunit B isoform 1	NP_032919.2	Pola2	600	7
DNA polymerase delta catalytic subunit	NP_035261.3	Pold1	1105	24
DNA polymerase delta subunit 3	NP_598453.1	Pold3	461	7
DNA polymerase delta subunit 4	NP_081472.1	Pold4	107	1
DNA polymerase epsilon subunit 3	NP_067473.2	Pole3	145	1
DNA polymerase epsilon subunit 4	NP_080158.1	Pole4	118	1
DNA primase large subunit	NP_032948.1	Prim2	505	7
DNA primase small subunit	NP_032947.1	Prim1	417	9
DNA repair endonuclease XPF	NP_056584.2	Ercc4	917	3
DNA repair protein RAD50	NP_033038.2	Rad50	1312	6
DNA repair protein SWI5 homolog isoform a	NP_001277481.1	Swi5	121	3
DNA replication ATP-dependent helicase/nuclease DNA2	NP_796346.2	Dna2	1062	1
DNA replication complex GINS protein PSF2	NP_849187.1	Gins2	185	2
DNA replication complex GINS protein PSF3	NP_084474.1	Gins3	216	4
DNA replication complex GINS protein SLD5	NP_077202.1	Gins4	223	2
DNA replication licensing factor MCM2	NP_032590.2	Mcm2	904	33
DNA replication licensing factor MCM3	NP_032589.1	Mcm3	812	36
DNA replication licensing factor MCM4	NP_032591.3	Mcm4	862	34
DNA replication licensing factor MCM5	NP_032592.2	Mcm5	734	26
DNA replication licensing factor MCM6 isoform 1	NP_032593.1	Mcm6	821	33
DNA replication licensing factor MCM7	NP_032594.1	Mcm7	719	27
DNA topoisomerase 1	NP_033434.2	Top1	767	15
DNA topoisomerase 2-beta	NP_033435.2	Top2b	1612	12
DNA-binding protein inhibitor ID-1	NP_034625.1	Id1	148	2
DNA-binding protein RFX6 isoform 2	NP_796280.1	Rfx6	663	1
DNA-directed RNA polymerase I subunit RPA34	NP_665821.1	Cd3eap	399	1
DNA-directed RNA polymerase I subunit RPA49 isoform b	NP_073722.1	Polr1e	434	1
DNA-directed RNA polymerase II subunit GRINL1A isoform 2	NP_001158265.1	Polr2m	262	1
DNA-directed RNA polymerase II subunit RPB1	NP_001277997.1	Polr2a	1970	25
DNA-directed RNA polymerase II subunit RPB11	NP_035423.2	Polr2j	117	1
DNA-directed RNA polymerase II subunit RPB2	NP_722493.2	Polr2b	1174	21
DNA-directed RNA polymerase II subunit RPB3	NP_033116.2	Polr2c	275	7
DNA-directed RNA polymerase II subunit RPB7	NP_080605.1	Polr2g	172	5
DNA-directed RNA polymerase II subunit RPB9	NP_081535.1	Polr2i	125	4
DNA-directed RNA polymerase III subunit RPC1	NP_001074716.1	Polr3a	1390	3
DNA-directed RNA polymerase III subunit RPC10	NP_080177.1	Polr3k	108	1
DNA-directed RNA polymerase III subunit RPC2	NP_081699.1	Polr3b	1133	3
DNA-directed RNA polymerase III subunit RPC6	NP_084039.2	Polr3f	316	3
DNA-directed RNA polymerase III subunit RPC9	NP_031787.1	Crcp	148	2
DNA-directed RNA polymerase, mitochondrial precursor	NP_766139.2	Polrmt	1207	1
DNA-directed RNA polymerases I and III subunit RPAC1	NP_033111.2	Polr1c	346	4
DNA-directed RNA polymerases I and III subunit RPAC2 isoform 1	NP_033113.1	Polr1d	133	2
DNA-directed RNA polymerases I and III subunit RPAC2 isoform 2	NP_859419.1	Polr1d	126	1
DNA-directed RNA polymerases I, II, and III subunit RPABC1	NP_079830.2	Polr2e	210	5
DNA-directed RNA polymerases I, II, and III subunit RPABC3	NP_663607.1	Polr2h	150	7
DNA-directed RNA polymerases I, II, and III subunit RPABC5	NP_079869.1	Polr2l	67	1
dnaJ homolog subfamily A member 1	NP_001158143.1	Dnaja1	397	17
dnaJ homolog subfamily A member 2	NP_062768.1	Dnaja2	412	18
dnaJ homolog subfamily A member 3, mitochondrial isoform 2	NP_001128584.1	Dnaja3	453	8
dnaJ homolog subfamily A member 4	NP_067397.1	Dnaja4	397	1
dnaJ homolog subfamily B member 1 isoform 1	NP_061278.1	Dnajb1	340	6
dnaJ homolog subfamily B member 11 precursor	NP_080676.3	Dnajb11	358	8
dnaJ homolog subfamily C member 1 precursor	NP_031895.1	Dnajc1	552	2
dnaJ homolog subfamily C member 10 precursor	NP_077143.2	Dnajc10	793	14
dnaJ homolog subfamily C member 11	NP_766292.2	Dnajc11	559	11
dnaJ homolog subfamily C member 12 isoform 2	NP_001240614.1	Dnajc12	116	1
dnaJ homolog subfamily C member 13	NP_001156498.1	Dnajc13	2243	32
dnaJ homolog subfamily C member 17	NP_631878.2	Dnajc17	303	1
dnaJ homolog subfamily C member 2	NP_033610.1	Dnajc2	621	16
dnaJ homolog subfamily C member 21	NP_084322.2	Dnajc21	531	4
dnaJ homolog subfamily C member 24	NP_081268.1	Dnajc24	148	1
dnaJ homolog subfamily C member 3 precursor	NP_032955.2	Dnajc3	504	18
dnaJ homolog subfamily C member 8	NP_765988.2	Dnajc8	253	10
dnaJ homolog subfamily C member 9	NP_598842.1	Dnajc9	259	4
DNL-type zinc finger protein isoform 2	NP_001132975.1	Dnlz	82	1
dolichol-phosphate mannosyltransferase subunit 1 isoform 1	NP_034202.1	Dpm1	260	4
dolichyl-diphosphooligosaccharide--protein glycosyltransferase 48 kDa subunit precursor	NP_031864.2	Ddost	441	13
dolichyl-diphosphooligosaccharide--protein glycosyltransferase subunit 1 precursor	NP_598694.3	Rpn1	608	28
dolichyl-diphosphooligosaccharide--protein glycosyltransferase subunit 2 precursor	NP_062616.2	Rpn2	631	18
dolichyl-diphosphooligosaccharide--protein glycosyltransferase subunit DAD1	NP_034145.1	Dad1	113	2
dolichyl-diphosphooligosaccharide--protein glycosyltransferase subunit STT3A	NP_032434.3	Stt3a	705	14
dolichyl-diphosphooligosaccharide--protein glycosyltransferase subunit STT3B	NP_077184.2	Stt3b	823	7
dolichyl-phosphate beta-glucosyltransferase	NP_079718.1	Alg5	324	4
double-stranded RNA-binding protein Staufen homolog 1 isoform 4	NP_001278089.1	Stau1	485	3
double-stranded RNA-specific adenosine deaminase isoform 1	NP_062629.3	Adar	1152	7
Down syndrome critical region protein 3 homolog	NP_031860.1	Dscr3	297	5
DPH3 homolog isoform 1	NP_758458.1	Dph3	82	1
dr1-associated corepressor isoform 2	NP_077138.1	Drap1	205	4
drebrin-like protein isoform 3	NP_001139781.1	Dbnl	432	17
D-tyrosyl-tRNA(Tyr) deacylase 1	NP_079590.1	Dtd1	209	2
dual specificity mitogen-activated protein kinase kinase 3	NP_032954.1	Map2k3	347	7
dual specificity mitogen-activated protein kinase kinase 4	NP_033183.1	Map2k4	397	7
dual specificity mitogen-activated protein kinase kinase 6	NP_036073.1	Map2k6	334	4
dual specificity protein phosphatase 12	NP_075662.2	Dusp12	339	1
dual specificity protein phosphatase 23	NP_081001.1	Dusp23	150	5
dual specificity protein phosphatase 3	NP_082483.1	Dusp3	185	4
dymeclin	NP_082003.1	Dym	669	4
dynactin subunit 1 isoform 3	NP_001185796.1	Dctn1	1239	52
dynactin subunit 2 isoform 3	NP_081427.1	Dctn2	402	21
dynactin subunit 3 isoform A	NP_058586.3	Dctn3	186	7
dynactin subunit 4	NP_080578.1	Dctn4	460	16
dynactin subunit 5	NP_067621.3	Dctn5	182	3
dynactin subunit 6 isoform 3	NP_001280687.1	Dctn6	185	2
dynamin-1-like protein isoform b	NP_001021118.1	Dnm1l	699	30
dynamin-2 isoform 4	NP_001240823.1	Dnm2	860	32
dynein assembly factor 5, axonemal	NP_001074734.1	Dnaaf5	853	1
dynein intermediate chain 1, axonemal	NP_780347.2	Dnaic1	701	1
dynein light chain 1, cytoplasmic	NP_062656.3	Dynll1	89	4
dynein light chain 2, cytoplasmic	NP_080832.1	Dynll2	89	6
dynein light chain roadblock-type 1 isoform b	NP_080223.2	Dynlrb1	96	5
dynein light chain Tctex-type 1A	NP_001160101.1	Dynlt1a	113	5
dynein light chain Tctex-type 3	NP_080251.3	Dynlt3	116	2
dyslexia-associated protein KIAA0319-like protein isoform 2	NP_598647.1	AU040320	1048	7
dystonin isoform 3	NP_598594.2	Dst	5379	4
E3 SUMO-protein ligase CBX4	NP_031651.2	Cbx4	551	1
E3 SUMO-protein ligase PIAS4	NP_067476.2	Pias4	507	2
E3 SUMO-protein ligase RanBP2	NP_035370.2	Ranbp2	3053	35
E3 ubiquitin/ISG15 ligase TRIM25	NP_033572.2	Trim25	634	20
E3 ubiquitin-protein ligase AMFR	NP_035917.2	Amfr	639	1
E3 ubiquitin-protein ligase ARIH1	NP_064311.2	Arih1	555	13
E3 ubiquitin-protein ligase BRE1B	NP_758485.2	Rnf40	1001	14
E3 ubiquitin-protein ligase CBL	NP_031645.2	Cbl	913	4
E3 ubiquitin-protein ligase DTX3L	NP_001013389.2	Dtx3l	748	16
E3 ubiquitin-protein ligase HECTD3	NP_780453.1	Hectd3	861	19
E3 ubiquitin-protein ligase KCMF1	NP_062689.2	Kcmf1	381	5
E3 ubiquitin-protein ligase listerin	NP_001074537.1	Ltn1	1767	3
E3 ubiquitin-protein ligase MARCH5 isoform 3	NP_001157809.1	March5	152	1
E3 ubiquitin-protein ligase Midline-1 isoform 3	NP_001277435.1	Mid1	629	2
E3 ubiquitin-protein ligase NEDD4	NP_035020.2	Nedd4	887	20
E3 ubiquitin-protein ligase RING1	NP_033092.3	Ring1	406	2
E3 ubiquitin-protein ligase RING2	NP_035407.1	Rnf2	336	4
E3 ubiquitin-protein ligase RNF168	NP_081631.2	Rnf168	567	1
E3 ubiquitin-protein ligase RNF31	NP_919327.2	Rnf31	1066	9
E3 ubiquitin-protein ligase TRIM21	NP_033303.3	Trim21	462	5
E3 ubiquitin-protein ligase TRIM31	NP_666189.1	Trim31	507	14
E3 ubiquitin-protein ligase TRIM33 isoform 2	NP_001073299.1	Trim33	1123	11
E3 ubiquitin-protein ligase Trim36 isoform 2	NP_001164326.1	Trim36	717	8
E3 ubiquitin-protein ligase TRIP12	NP_598736.4	Trip12	2025	10
E3 ubiquitin-protein ligase UBR2 isoform 1	NP_666190.2	Ubr2	1755	12
E3 ubiquitin-protein ligase UBR4	NP_001153791.1	Ubr4	5180	79
E3 ubiquitin-protein ligase UBR5 isoform 2	NP_001106192.1	Ubr5	2792	13
E3 ubiquitin-protein ligase ZFP91	NP_443735.2	Zfp91	572	1
E3 ubiquitin-protein ligase ZNRF3 isoform 2	NP_001277430.1	Znrf3	809	1
echinoderm microtubule-associated protein-like 2 isoform 2	NP_001156468.1	Eml2	649	14
echinoderm microtubule-associated protein-like 4 isoform 1	NP_001107833.1	Eml4	988	25
ectonucleoside triphosphate diphosphohydrolase 2 precursor	NP_033979.2	Entpd2	495	1
ectonucleoside triphosphate diphosphohydrolase 7	NP_444333.3	Entpd7	606	1
ectonucleotide pyrophosphatase/phosphodiesterase family member 5 precursor	NP_114392.1	Enpp5	477	3
ectopic P granules protein 5 homolog	NP_001182562.1	Epg5	2572	2
EF-hand domain-containing protein D2	NP_080270.2	Efhd2	240	17
EH domain-binding protein 1-like protein 1 isoform a	NP_001108069.1	Ehbp1l1	1718	2
EH domain-containing protein 1	NP_034249.1	Ehd1	534	18
EH domain-containing protein 3	NP_065603.2	Ehd3	535	4
EH domain-containing protein 4	NP_598599.2	Ehd4	541	13
EKC/KEOPS complex subunit Lage3	NP_079686.1	Lage3	148	4
electron transfer flavoprotein subunit alpha, mitochondrial	NP_663590.3	Etfa	333	16
electron transfer flavoprotein subunit beta	NP_080971.2	Etfb	255	16
electron transfer flavoprotein-ubiquinone oxidoreductase, mitochondrial precursor	NP_080070.2	Etfdh	616	19
ELL-associated factor 1	NP_083208.1	Eaf1	268	1
elongation factor 1-alpha 1	NP_034236.2	Eef1a1	462	24
elongation factor 1-beta	NP_061266.2	Eef1b2	225	8
elongation factor 1-delta isoform b	NP_075729.2	Eef1d	281	11
elongation factor 1-delta isoform c	NP_001272361.1	Eef1d	257	11
elongation factor 1-gamma	NP_080283.3	Eef1g	437	21
elongation factor 2	NP_031933.1	Eef2	858	63
elongation factor G, mitochondrial	NP_613057.2	Gfm1	751	21
elongation factor Ts, mitochondrial precursor	NP_079813.1	Tsfm	324	10
elongation factor Tu GTP-binding domain-containing protein 1	NP_780526.2	Eftud1	1127	20
elongation factor Tu, mitochondrial isoform 1	NP_766333.1	Tufm	452	28
elongation of very long chain fatty acids protein 7	NP_083277.3	Elovl7	281	1
elongator complex protein 1	NP_080355.2	Ikbkap	1333	10
elongator complex protein 3 isoform 2	NP_083087.1	Elp3	547	8
elongator complex protein 4	NP_076365.2	Elp4	422	4
elongator complex protein 5 isoform 2	NP_001240629.1	Elp5	168	1
elongator complex protein 6	NP_001074850.1	Elp6	266	3
emerin	NP_031953.1	Emd	259	7
emopamil-binding protein-like	NP_080874.2	Ebpl	206	1
ena/VASP-like protein isoform 2	NP_031991.3	Evl	393	1
endonuclease domain-containing 1 protein precursor	NP_082289.2	Endod1	501	6
endonuclease G, mitochondrial precursor	NP_031957.1	Endog	294	7
endophilin-B1 isoform 2	NP_062337.1	Sh3glb1	365	7
endophilin-B2 isoform 2	NP_647463.1	Sh3glb2	395	6
endoplasmic reticulum lectin 1 precursor	NP_080021.3	Erlec1	483	8
endoplasmic reticulum mannosyl-oligosaccharide 1,2-alpha-mannosidase	NP_001025154.1	Man1b1	658	3
endoplasmic reticulum metallopeptidase 1	NP_001074682.1	Ermp1	898	6
endoplasmic reticulum resident protein 29 precursor	NP_080405.1	Erp29	262	12
endoplasmic reticulum resident protein 44 precursor	NP_083848.1	Erp44	406	16
endoplasmic reticulum-Golgi intermediate compartment protein 1	NP_080446.1	Ergic1	290	8
endoplasmic reticulum-Golgi intermediate compartment protein 2 isoform 3	NP_001273489.1	Ergic2	294	2
endoplasmin precursor	NP_035761.1	Hsp90b1	802	46
endothelial differentiation-related factor 1	NP_067494.1	Edf1	148	1
endothelin-converting enzyme 2 isoform c	NP_079738.2	Ece2	255	1
enhancer of filamentation 1 isoform 2	NP_059492.3	Nedd9	833	3
enhancer of mRNA-decapping protein 4 isoform 2	NP_853625.1	Edc4	1390	17
enhancer of rudimentary homolog	NP_031977.1	Erh	104	4
enolase-phosphatase E1	NP_080697.2	Enoph1	257	9
enoyl-CoA delta isomerase 1, mitochondrial precursor	NP_034153.2	Eci1	289	12
enoyl-CoA hydratase domain-containing protein 3, mitochondrial precursor	NP_077170.2	Echdc3	300	1
enoyl-CoA hydratase, mitochondrial precursor	NP_444349.1	Echs1	290	13
ensconsin isoform 1	NP_032661.2	Map7	730	17
ephexin-1 isoform 1	NP_001104784.1	Ngef	710	5
ephrin type-B receptor 4 isoform b precursor	NP_034274.4	Ephb4	987	3
ephrin-B1 precursor	NP_034240.1	Efnb1	345	6
epidermal growth factor receptor isoform 1 precursor	NP_997538.1	Egfr	1210	3
epidermal growth factor receptor kinase substrate 8-like protein 2	NP_573454.2	Eps8l2	729	20
epidermal growth factor receptor substrate 15 isoform A	NP_031969.1	Eps15	897	11
epididymal secretory protein E1 precursor	NP_075898.1	Npc2	149	6
epididymis-specific alpha-mannosidase precursor	NP_032576.2	Man2b2	1018	4
epimerase family protein SDR39U1	NP_001076444.1	Sdr39u1	293	6
epiplakin	NP_659097.2	Eppk1	6548	117
epithelial cell adhesion molecule precursor	NP_032558.2	Epcam	315	14
epithelial progenitor 1 precursor	NP_653127.2	2210407C18Rik	220	5
EPM2A-interacting protein 1	NP_780475.1	Epm2aip1	606	2
epoxide hydrolase 1 isoform 1 precursor	NP_034275.1	Ephx1	455	3
ER degradation-enhancing alpha-mannosidase-like protein 3 isoform 1 precursor	NP_001034733.2	Edem3	931	6
ER lumen protein-retaining receptor 1	NP_598711.1	Kdelr1	212	1
ER membrane protein complex subunit 1 isoform 2 precursor	NP_001034289.1	Emc1	994	13
ER membrane protein complex subunit 2	NP_080012.1	Emc2	297	4
ER membrane protein complex subunit 3	NP_780310.1	Emc3	261	4
ER membrane protein complex subunit 4	NP_080795.1	Emc4	183	3
ER membrane protein complex subunit 6	NP_079594.1	Emc6	110	1
ER membrane protein complex subunit 8	NP_035056.1	Emc8	207	8
ERI1 exoribonuclease 3 isoform d	NP_001272831.1	Eri3	160	2
ERO1-like protein alpha precursor	NP_056589.1	Ero1l	464	14
espin isoform 6	NP_062531.2	Espn	253	2
essential MCU regulator, mitochondrial precursor	NP_081190.1	Smdt1	107	3
estradiol 17-beta-dehydrogenase 11 precursor	NP_444492.1	Hsd17b11	298	10
estradiol 17-beta-dehydrogenase 2	NP_032316.2	Hsd17b2	381	8
estradiol 17-beta-dehydrogenase 8	NP_038571.2	H2-Ke6	259	8
ethylmalonyl-CoA decarboxylase isoform b	NP_001103665.1	Echdc1	299	8
etoposide-induced protein 2.4	NP_001186423.1	Ei24	358	1
eukaryotic initiation factor 4A-I isoform 1	NP_659207.1	Eif4a1	406	27
eukaryotic initiation factor 4A-II isoform a	NP_038534.2	Eif4a2	407	24
eukaryotic initiation factor 4A-III	NP_619610.1	Eif4a3	411	22
eukaryotic peptide chain release factor GTP-binding subunit ERF3A isoform 2	NP_001123480.1	Gspt1	635	24
eukaryotic peptide chain release factor GTP-binding subunit ERF3B	NP_032205.2	Gspt2	632	14
eukaryotic peptide chain release factor subunit 1	NP_659115.3	Etf1	437	20
eukaryotic translation elongation factor 1 epsilon-1	NP_079656.1	Eef1e1	174	9
eukaryotic translation initiation factor 1	NP_035638.1	Eif1	113	4
eukaryotic translation initiation factor 1A	NP_034250.3	Eif1a	144	5
eukaryotic translation initiation factor 1A, X-chromosomal	NP_079713.2	Eif1ax	144	4
eukaryotic translation initiation factor 2 subunit 1	NP_080390.1	Eif2s1	315	22
eukaryotic translation initiation factor 2 subunit 2	NP_080306.1	Eif2s2	331	17
eukaryotic translation initiation factor 2 subunit 3, X-linked	NP_036140.1	Eif2s3x	472	19
eukaryotic translation initiation factor 2A	NP_001005509.1	Eif2a	581	16
eukaryotic translation initiation factor 3 subunit A	NP_034253.3	Eif3a	1344	61
eukaryotic translation initiation factor 3 subunit B	NP_598677.1	Eif3b	803	34
eukaryotic translation initiation factor 3 subunit C	NP_666312.1	Eif3c	911	27
eukaryotic translation initiation factor 3 subunit E	NP_032414.1	Eif3e	445	20
eukaryotic translation initiation factor 3 subunit F	NP_079620.2	Eif3f	361	14
eukaryotic translation initiation factor 3 subunit G	NP_058572.2	Eif3g	320	10
eukaryotic translation initiation factor 3 subunit H	NP_542366.1	Eif3h	352	14
eukaryotic translation initiation factor 3 subunit I	NP_061269.1	Eif3i	325	12
eukaryotic translation initiation factor 3 subunit K isoform 1	NP_082935.1	Eif3k	218	5
eukaryotic translation initiation factor 3 subunit L	NP_660121.2	Eif3l	564	20
eukaryotic translation initiation factor 3 subunit M	NP_663355.1	Eif3m	374	9
eukaryotic translation initiation factor 4 gamma 2 isoform 1	NP_038535.2	Eif4g2	906	29
eukaryotic translation initiation factor 4B	NP_663600.2	Eif4b	611	23
eukaryotic translation initiation factor 4E	NP_031943.3	Eif4e	217	4
eukaryotic translation initiation factor 4E type 2 isoform 3	NP_075803.2	Eif4e2	234	3
eukaryotic translation initiation factor 4E type 3	NP_080105.1	Eif4e3	207	1
eukaryotic translation initiation factor 4E-binding protein 2	NP_034254.1	Eif4ebp2	120	3
eukaryotic translation initiation factor 4E-binding protein 3	NP_957708.1	Eif4ebp3	101	1
eukaryotic translation initiation factor 4H isoform 1	NP_291039.1	Eif4h	248	10
eukaryotic translation initiation factor 6	NP_034709.1	Eif6	245	7
exocyst complex component 1 isoform 3	NP_001276700.1	Exoc1	879	11
exocyst complex component 4	NP_033174.2	Exoc4	975	12
exocyst complex component 5	NP_997097.1	Exoc5	708	5
exocyst complex component 7 isoform 2	NP_001156344.1	Exoc7	653	11
exocyst complex component 8	NP_932771.1	Exoc8	716	7
exosome complex component CSL4 isoform 1	NP_079920.1	Exosc1	195	5
exosome complex component MTR3	NP_082550.1	Exosc6	273	6
exosome complex component RRP4	NP_659135.1	Exosc2	293	5
exosome complex component RRP40	NP_079789.1	Exosc3	274	6
exosome complex component RRP41	NP_780608.1	Exosc4	245	6
exosome complex component RRP43 isoform 2	NP_081424.3	Exosc8	276	2
exosome complex component RRP45	NP_062266.1	Exosc9	438	4
exosome complex component RRP46	NP_613052.1	Exosc5	235	9
exosome complex exonuclease RRP42	NP_001074657.1	Exosc7	291	5
exosome complex exonuclease RRP44	NP_082591.2	Dis3	958	20
exosome component 10	NP_057908.2	Exosc10	887	10
exportin-2	NP_076054.1	Cse1l	971	24
exportin-5	NP_082474.1	Xpo5	1204	14
exportin-6 isoform 2	NP_083092.2	Xpo6	1124	4
exportin-7	NP_075532.1	Xpo7	1087	15
extended synaptotagmin-1	NP_035973.1	Esyt1	1092	13
extended synaptotagmin-2	NP_083007.2	Esyt2	845	11
ezrin	NP_033536.2	Ezr	586	36
FACT complex subunit SPT16	NP_291096.2	Supt16	1047	15
F-actin-capping protein subunit alpha-1	NP_033927.2	Capza1	286	13
F-actin-capping protein subunit alpha-2	NP_031630.1	Capza2	286	11
F-actin-capping protein subunit beta isoform d	NP_001258335.1	Capzb	260	20
factor VIII intron 22 protein	NP_032004.2	F8a	381	2
FAD synthase	NP_796015.2	Flad1	492	7
far upstream element-binding protein 2	NP_034743.3	Khsrp	748	25
farnesyl pyrophosphate synthase isoform 2	NP_608219.1	Fdps	353	12
fas apoptotic inhibitory molecule 1 Faim-S	NP_035940.3	Faim	179	4
FAS-associated death domain protein	NP_034305.1	Fadd	205	4
FAS-associated factor 1	NP_032009.2	Faf1	649	13
fasciculation and elongation protein zeta-2 isoform 3	NP_001272875.1	Fez2	331	1
FAST kinase domain-containing protein 5	NP_937819.2	Fastkd5	807	2
fatty acid 2-hydroxylase	NP_835187.2	Fa2h	372	2
fatty acid desaturase 1	NP_666206.1	Fads1	447	1
fatty acid desaturase 2	NP_062673.1	Fads2	444	5
fatty acid synthase	NP_032014.3	Fasn	2504	103
fatty acid-binding protein, adipocyte	NP_077717.1	Fabp4	132	1
fatty acid-binding protein, epidermal isoform 1	NP_034764.1	Fabp5	135	11
fatty acid-binding protein, intestinal	NP_032006.1	Fabp2	132	5
fatty acid-binding protein, liver	NP_059095.1	Fabp1	127	4
fatty acyl-CoA reductase 1 isoform 2	NP_001272760.1	Far1	515	3
fatty-acid amide hydrolase 1	NP_034303.3	Faah	579	8
F-BAR domain only protein 2	NP_766179.2	Fcho2	809	9
F-box only protein 22	NP_082325.2	Fbxo22	402	7
F-box only protein 28	NP_780336.1	Fbxo28	368	1
F-box only protein 3 isoform 2	NP_065618.1	Fbxo3	415	3
F-box only protein 4	NP_598860.2	Fbxo4	385	1
F-box only protein 42	NP_766106.2	Fbxo42	717	2
F-box only protein 50	NP_001074584.1	Nccrp1	291	1
F-box only protein 7 isoform 1	NP_694875.2	Fbxo7	523	3
F-box/LRR-repeat protein 12 isoform c	NP_001273458.1	Fbxl12	349	1
F-box/LRR-repeat protein 15	NP_598455.2	Fbxl15	300	2
F-box/LRR-repeat protein 18	NP_001028484.2	Fbxl18	707	2
F-box/LRR-repeat protein 8	NP_056636.2	Fbxl8	374	4
F-box/SPRY domain-containing protein 1	NP_775615.2	Fbxo45	286	1
Fc fragment of IgG binding protein-like precursor	NP_001158127.1	9530053A07Rik	2581	14
FERM, RhoGEF and pleckstrin domain-containing protein 2	NP_663494.2	Farp2	1065	10
fermitin family homolog 1	NP_932146.2	Fermt1	677	19
ferritin heavy chain	NP_034369.1	Fth1	182	3
ferrochelatase, mitochondrial	NP_032024.2	Fech	422	9
FH1/FH2 domain-containing protein 1	NP_808367.2	Fhod1	1197	5
fibrinogen gamma chain precursor	NP_598623.1	Fgg	436	2
fibroblast growth factor 22 precursor	NP_075793.1	Fgf22	162	1
fibronectin isoform g precursor	NP_001263342.1	Fn1	2176	1
filamin A-interacting protein 1-like isoform 2	NP_001171342.1	Filip1l	893	1
filamin-interacting protein FAM101B	NP_083934.1	Fam101b	216	1
FK506-binding protein 15	NP_001038993.1	Fkbp15	1216	18
flavin reductase (NADPH) isoform 1	NP_659172.1	Blvrb	206	12
FLYWCH family member 2	NP_084074.1	Flywch2	139	1
forkhead box protein D2	NP_032619.1	Foxd2	492	1
forkhead box protein K1	NP_951031.2	Foxk1	719	8
formin-binding protein 1 isoform e	NP_001171121.1	Fnbp1	522	2
formin-binding protein 1-like isoform 2	NP_694758.2	Fnbp1l	551	7
formin-binding protein 4	NP_061298.1	Fnbp4	1077	3
four and a half LIM domains protein 1 isoform 3	NP_034341.2	Fhl1	280	13
fractalkine precursor	NP_033168.2	Cx3cl1	395	1
fragile X mental retardation syndrome-related protein 2	NP_035944.2	Fxr2	674	8
frataxin, mitochondrial precursor	NP_032070.1	Fxn	207	4
frizzled-5 precursor	NP_073558.2	Fzd5	585	1
fructose-1,6-bisphosphatase 1	NP_062268.1	Fbp1	338	10
fructose-1,6-bisphosphatase isozyme 2	NP_032020.2	Fbp2	339	16
fructose-2,6-bisphosphatase TIGAR	NP_795977.1	Tigar	269	3
fructose-bisphosphate aldolase B	NP_659152.1	Aldob	364	15
fructose-bisphosphate aldolase C	NP_033787.2	Aldoc	363	12
fucose mutarotase isoform 1	NP_081204.2	Fuom	153	7
fumarate hydratase, mitochondrial precursor	NP_034339.2	Fh1	507	18
fumarylacetoacetase	NP_034306.2	Fah	419	7
fumarylacetoacetate hydrolase domain-containing protein 2A	NP_083905.1	Fahd2a	313	6
FUN14 domain-containing protein 2	NP_080402.3	Fundc2	151	1
FYVE and coiled-coil domain-containing protein 1	NP_683727.3	Fyco1	1437	14
G patch domain and KOW motifs-containing protein	NP_776108.2	Gpkow	488	8
G patch domain-containing protein 1	NP_080457.1	Gpatch1	930	3
G protein-coupled receptor kinase 6 isoform f	NP_001272994.1	Grk6	542	1
G protein-regulated inducer of neurite outgrowth 3	NP_899006.1	Gprin3	763	1
G1/S-specific cyclin-D1	NP_031657.1	Ccnd1	295	1
galactokinase	NP_058601.2	Galk1	392	11
galactose-1-phosphate uridylyltransferase isoform 1	NP_057867.2	Galt	360	3
galactose-3-O-sulfotransferase 2	NP_001192178.1	Gm9994	394	1
galectin-1	NP_032521.1	Lgals1	135	5
galectin-2	NP_079898.2	Lgals2	130	6
galectin-3	NP_001139425.1	Lgals3	264	10
galectin-3-binding protein precursor	NP_035280.1	Lgals3bp	577	18
galectin-9 isoform 1	NP_034838.2	Lgals9	353	10
gamma-adducin isoform b	NP_001157572.1	Add3	674	14
gamma-aminobutyric acid receptor-associated protein	NP_062723.1	Gabarap	117	1
gamma-aminobutyric acid receptor-associated protein-like 1	NP_065615.1	Gabarapl1	117	1
gamma-aminobutyric acid receptor-associated protein-like 2	NP_080969.2	Gabarapl2	117	2
gamma-glutamyl hydrolase precursor	NP_034411.2	Ggh	317	1
gamma-interferon-inducible lysosomal thiol reductase precursor	NP_075552.2	Ifi30	248	6
gamma-secretase subunit APH-1A isoform 2	NP_666246.1	Aph1a	265	1
gamma-soluble NSF attachment protein	NP_082293.1	Napg	312	6
gamma-taxilin isoform 3	NP_001277706.1	Txlng	241	1
gamma-tubulin complex component 2 isoform b	NP_001272938.1	Tubgcp2	775	4
gamma-tubulin complex component 3	NP_932148.1	Tubgcp3	905	7
ganglioside GM2 activator precursor	NP_034429.1	Gm2a	193	3
gasdermin-D	NP_081236.1	Gsdmd	487	17
gastrin-releasing peptide receptor	NP_032203.1	Grpr	384	1
gastrotropin	NP_032401.1	Fabp6	128	11
GDH/6PGL endoplasmic bifunctional protein isoform 2 precursor	NP_001277933.1	H6pd	789	18
GDP-D-glucose phosphorylase 1	NP_848867.2	Gdpgp1	386	8
GDP-fucose protein O-fucosyltransferase 1 precursor	NP_536711.3	Pofut1	393	4
GDP-fucose protein O-fucosyltransferase 2 precursor	NP_084538.2	Pofut2	429	2
GDP-fucose transporter 1 isoform 2	NP_665831.1	Slc35c1	350	4
GDP-Man:Man(3)GlcNAc(2)-PP-Dol alpha-1,2-mannosyltransferase isoform 2	NP_898965.1	Alg11	450	2
GDP-mannose 4,6 dehydratase	NP_666153.1	Gmds	372	26
gem-associated protein 2	NP_079932.2	Gemin2	269	1
gem-associated protein 4	NP_796341.2	Gemin4	1058	4
gem-associated protein 5 isoform 3	NP_001160142.1	Gemin5	1501	6
gem-associated protein 7	NP_081465.1	Gemin7	129	1
general transcription factor 3C polypeptide 1	NP_997122.1	Gtf3c1	2101	5
general transcription factor 3C polypeptide 3	NP_001028366.1	Gtf3c3	882	2
general transcription factor 3C polypeptide 4 isoform 1	NP_766565.2	Gtf3c4	817	4
general transcription factor 3C polypeptide 5 isoform b	NP_683730.1	Gtf3c5	514	3
general transcription factor IIF subunit 2	NP_081092.1	Gtf2f2	249	10
general transcription factor IIH subunit 2	NP_071294.3	Gtf2h2	396	1
general transcription factor IIH subunit 3	NP_852075.1	Gtf2h3	309	1
general vesicular transport factor p115	NP_062363.1	Uso1	959	32
geranylgeranyl transferase type-2 subunit beta isoform 2	NP_001156950.1	Rabggtb	331	3
gigaxonin	NP_001074620.1	Gan	597	1
glia maturation factor beta	NP_071306.2	Gmfb	142	8
glomulin isoform b	NP_001155211.1	Glmn	532	5
glucosamine-6-phosphate isomerase 1	NP_036067.2	Gnpda1	289	8
glucose-6-phosphatase 3	NP_787949.2	G6pc3	346	3
glucose-6-phosphate 1-dehydrogenase X	NP_032088.1	G6pdx	515	33
glucose-6-phosphate isomerase	NP_032181.2	Gpi1	558	27
glucose-fructose oxidoreductase domain-containing protein 2 precursor	NP_081745.1	Gfod2	385	1
glucose-induced degradation protein 4 homolog	NP_080033.3	Gid4	217	1
glucose-induced degradation protein 8 homolog	NP_083883.1	Gid8	228	5
glucosylceramidase precursor	NP_001070879.1	Gba	515	8
glutamate dehydrogenase 1, mitochondrial precursor	NP_032159.1	Glud1	558	25
glutamate--cysteine ligase catalytic subunit	NP_034425.1	Gclc	637	20
glutamate--cysteine ligase regulatory subunit	NP_032155.1	Gclm	274	7
glutamate-rich protein 5	NP_775597.1	Erich5	362	1
glutamate-rich WD repeat-containing protein 1	NP_700468.2	Grwd1	446	5
glutaminase kidney isoform, mitochondrial isoform 1	NP_001074550.1	Gls	674	12
glutaminase kidney isoform, mitochondrial isoform 2	NP_001106854.1	Gls	603	14
glutamine synthetase	NP_032157.2	Glul	373	10
glutamine--fructose-6-phosphate aminotransferase [isomerizing] 1	NP_038556.1	Gfpt1	681	48
glutamine--fructose-6-phosphate aminotransferase [isomerizing] 2	NP_038557.1	Gfpt2	682	11
glutamine--tRNA ligase isoform 1	NP_598555.2	Qars	775	43
glutaminyl-peptide cyclotransferase-like protein	NP_080387.2	Qpctl	383	1
glutamyl-tRNA(Gln) amidotransferase subunit A, mitochondrial	NP_001074523.1	Qrsl1	525	6
glutamyl-tRNA(Gln) amidotransferase subunit B, mitochondrial precursor	NP_659145.1	Gatb	557	4
glutamyl-tRNA(Gln) amidotransferase subunit C, mitochondrial	NP_083921.1	Gatc	155	2
glutaredoxin-3	NP_075629.2	Glrx3	337	12
glutaredoxin-related protein 5, mitochondrial	NP_082695.1	Glrx5	152	4
glutaryl-CoA dehydrogenase, mitochondrial	NP_032123.3	Gcdh	447	7
glutathione peroxidase 1	NP_032186.2	Gpx1	201	10
glutathione peroxidase 2	NP_109602.2	Gpx2	190	17
glutathione peroxidase 3 precursor	NP_032187.2	Gpx3	226	2
glutathione reductase, mitochondrial precursor	NP_034474.4	Gsr	500	16
glutathione S-transferase A1	NP_032207.3	Gsta1	223	8
glutathione S-transferase A3 isoform a	NP_001070821.1	Gsta3	221	9
glutathione S-transferase A4	NP_034487.2	Gsta4	222	11
glutathione S-transferase kappa 1	NP_083831.1	Gstk1	226	13
glutathione S-transferase Mu 1	NP_034488.1	Gstm1	218	23
glutathione S-transferase Mu 2	NP_032209.1	Gstm2	218	23
glutathione S-transferase Mu 3	NP_034489.1	Gstm3	218	18
glutathione S-transferase mu 4 isoform 1	NP_081040.1	Gstm4	218	8
glutathione S-transferase Mu 5	NP_034490.1	Gstm5	224	12
glutathione S-transferase omega-1	NP_034492.1	Gsto1	240	19
glutathione S-transferase P 1	NP_038569.1	Gstp1	210	10
glutathione S-transferase P 2	NP_861461.1	Gstp2	210	7
glutathione S-transferase theta-1	NP_032211.3	Gstt1	240	8
glutathione S-transferase, theta 3	NP_598755.1	Gstt3	241	15
glycerol kinase isoform 1	NP_032220.1	Gk	524	5
glycerol-3-phosphate acyltransferase 6 precursor	NP_061213.2	Agpat6	456	1
glycerol-3-phosphate dehydrogenase [NAD(+)], cytoplasmic	NP_034401.1	Gpd1	349	25
glycerol-3-phosphate dehydrogenase 1-like protein	NP_780589.3	Gpd1l	351	14
glycerol-3-phosphate dehydrogenase, mitochondrial precursor	NP_034404.3	Gpd2	727	29
glycerophosphocholine phosphodiesterase GPCPD1 isoform 1	NP_081372.1	Gpcpd1	491	3
glycerophosphodiester phosphodiesterase 1	NP_062526.1	Gde1	331	1
glycine amidinotransferase, mitochondrial precursor	NP_080237.1	Gatm	423	6
glycine cleavage system H protein, mitochondrial precursor	NP_080848.1	Gcsh	170	1
glycine N-acyltransferase	NP_666047.1	Glyat	296	2
glycine--tRNA ligase	NP_851009.2	Gars	729	30
glycogen [starch] synthase, muscle	NP_109603.2	Gys1	738	8
glycogen phosphorylase, brain form	NP_722476.1	Pygb	843	43
glycogen phosphorylase, liver form	NP_573461.2	Pygl	850	8
glycogen phosphorylase, muscle form	NP_035354.1	Pygm	842	8
glycogen synthase kinase-3 beta	NP_062801.1	Gsk3b	420	9
glycogenin-1	NP_038783.1	Gyg	333	7
glycolipid transfer protein	NP_062795.2	Gltp	209	6
glycoprotein-N-acetylgalactosamine 3-beta-galactosyltransferase 1	NP_443719.3	C1galt1	363	10
glycylpeptide N-tetradecanoyltransferase 2 isoform c	NP_001277298.1	Nmt2	485	6
glyoxalase domain-containing protein 4	NP_080305.2	Glod4	298	17
glyoxalase domain-containing protein 5	NP_081503.1	Glod5	148	7
glyoxylate reductase/hydroxypyruvate reductase isoform 1	NP_525028.1	Grhpr	328	14
GMP reductase 1	NP_079784.1	Gmpr	345	4
GMP synthase [glutamine-hydrolyzing]	NP_001028472.2	Gmps	693	30
Golgi apparatus protein 1 precursor	NP_033175.1	Glg1	1175	35
Golgi integral membrane protein 4 isoform 2	NP_780402.1	Golim4	655	9
Golgi membrane protein 1	NP_081583.3	Golm1	393	18
Golgi pH regulator	NP_080505.1	Gpr89	455	1
Golgi phosphoprotein 3	NP_079949.1	Golph3	298	6
Golgi phosphoprotein 3-like isoform 1	NP_666245.2	Golph3l	343	14
Golgi reassembly-stacking protein 1	NP_083252.1	Gorasp1	446	6
Golgi resident protein GCP60	NP_573488.2	Acbd3	525	14
Golgi to ER traffic protein 4 homolog isoform 1	NP_080545.2	Get4	327	3
Golgi-associated PDZ and coiled-coil motif-containing protein isoform b	NP_444417.2	Gopc	455	15
Golgi-associated plant pathogenesis-related protein 1	NP_081726.1	Glipr2	154	1
golgin subfamily A member 1 isoform b	NP_001277578.1	Golga1	733	13
golgin subfamily A member 3	NP_032172.3	Golga3	1447	36
golgin subfamily A member 4	NP_061218.2	Golga4	2238	41
GPALPP motifs-containing protein 1	NP_080453.2	Gpalpp1	346	2
GPI ethanolamine phosphate transferase 2 isoform 2	NP_001074703.1	Pigg	975	1
GPI ethanolamine phosphate transferase 3 isoform 3	NP_001292316.1	Pigo	1069	3
GPI inositol-deacylase	NP_001156786.1	Pgap1	922	1
GPI transamidase component PIG-S	NP_958808.1	Pigs	555	7
GPN-loop GTPase 3	NP_077178.1	Gpn3	284	1
G-protein coupled bile acid receptor 1	NP_778150	Gpbar1	329	6
G-protein coupled receptor 98 precursor	NP_473394.3	Adgrv1	6298	2
grancalcin	NP_663498.1	Gca	220	5
granulins precursor	NP_032201.2	Grn	602	9
granzyme A precursor	NP_034500.1	Gzma	260	6
granzyme B(G,H) precursor	NP_038570.1	Gzmb	247	3
granzyme E precursor	NP_034503.2	Gzme	248	1
graves disease carrier protein homolog	NP_780403.1	Slc25a16	332	1
GRB2-associated-binding protein 1 isoform 2	NP_067331.2	Gab1	695	2
G-rich sequence factor 1 isoform 2	NP_001091946.1	Grsf1	362	6
GRIP and coiled-coil domain-containing protein 1	NP_083176.3	Gcc1	778	13
GRIP and coiled-coil domain-containing protein 2	NP_081651.2	Gcc2	1680	42
GRIP1-associated protein 1 isoform 2	NP_997553.1	Gripap1	806	17
group 10 secretory phospholipase A2 isoform 1 preproprotein	NP_036117.1	Pla2g10	151	4
group XV phospholipase A2 precursor	NP_598553.1	Pla2g15	412	2
growth arrest and DNA damage-inducible proteins-interacting protein 1	NP_899202.3	Gadd45gip1	222	3
growth factor receptor-bound protein 2	NP_032189.1	Grb2	217	12
growth/differentiation factor 6 precursor	NP_038554.1	Gdf6	454	2
grpE protein homolog 1, mitochondrial precursor	NP_077798.1	Grpel1	217	13
grpE protein homolog 2, mitochondrial precursor	NP_067271.1	Grpel2	224	2
GTP cyclohydrolase 1 precursor	NP_032128.1	Gch1	241	1
GTP:AMP phosphotransferase AK3, mitochondrial	NP_067274.1	Ak3	227	15
GTPase IMAP family member 4 isoform a	NP_778155.2	Gimap4	328	12
GTPase, IMAP family member 7	NP_666279.1	Gimap7	293	8
GTPase, IMAP family member 9	NP_777620.1	Gimap9	291	2
GTPase-activating protein and VPS9 domain-containing protein 1	NP_079985.2	Gapvd1	1437	9
GTP-binding protein 1	NP_038846.2	Gtpbp1	668	13
GTP-binding protein 10	NP_694756.1	Gtpbp10	366	2
GTP-binding protein 8 isoform 1	NP_079608.1	Gtpbp8	285	2
GTP-binding protein Rheb precursor	NP_444305.2	Rheb	184	6
GTP-binding protein Rit1 isoform 2	NP_001156782.1	Rit1	183	1
GTP-binding protein SAR1b	NP_079811.1	Sar1b	198	8
guanine deaminase	NP_034396.1	Gda	454	17
guanine nucleotide exchange factor MSS4	NP_663485.1	Rabif	123	1
guanine nucleotide-binding protein G(I)/G(S)/G(O) subunit gamma-11 precursor	NP_079607.1	Gng11	73	1
guanine nucleotide-binding protein G(I)/G(S)/G(T) subunit beta-1	NP_032168.1	Gnb1	340	13
guanine nucleotide-binding protein G(k) subunit alpha	NP_034436.1	Gnai3	354	9
guanine nucleotide-binding protein G(q) subunit alpha	NP_032165.3	Gnaq	359	9
guanine nucleotide-binding protein subunit alpha-11	NP_034431.1	Gna11	359	13
guanine nucleotide-binding protein subunit alpha-13	NP_034433.3	Gna13	377	15
guanine nucleotide-binding protein subunit alpha-14	NP_032163.3	Gna14	355	4
guanine nucleotide-binding protein subunit beta-2-like 1	NP_032169.1	Gnb2l1	317	20
guanine nucleotide-binding protein-like 1	NP_032162.2	Gnl1	607	10
guanine nucleotide-binding protein-like 3	NP_705775.2	Gnl3	538	4
guanylate binding protein 7	NP_663520.2	Gbp7	638	9
guanylate kinase isoform 1	NP_032219.2	Guk1	219	12
guanylate kinase isoform 2	NP_001152882.1	Guk1	207	12
guanylate-binding protein 5	NP_705792.2	Gbp5	590	1
guanylin precursor	NP_032216.1	Guca2a	116	1
H(+)/Cl(-) exchange transporter 5 isoform 1	NP_057900.3	Clcn5	746	2
H/ACA ribonucleoprotein complex subunit 2	NP_080907.1	Nhp2	153	1
H/ACA ribonucleoprotein complex subunit 3	NP_079679.1	Nop10	64	1
H/ACA ribonucleoprotein complex subunit 4	NP_001025478.1	Dkc1	509	5
H1 histone family, member X	NP_941024.1	H1fx	188	1
H-2 class I histocompatibility antigen, D-37 alpha chain precursor	NP_034528.1	H2-T23	357	7
H-2 class I histocompatibility antigen, D-B alpha chain precursor	NP_034510.3	H2-D1	362	16
H-2 class I histocompatibility antigen, K-W28 alpha chain isoform 1 precursor	NP_001001892.2	H2-K1	369	17
H-2 class I histocompatibility antigen, TLA(B) alpha chain precursor	NP_032234.3	H2-T3	384	6
H-2 class II histocompatibility antigen gamma chain isoform 2	NP_034675.1	Cd74	215	6
haloacid dehalogenase-like hydrolase domain-containing protein 3	NP_077219.1	Hdhd3	251	9
hamartin isoform 3	NP_001276505.1	Tsc1	1155	3
HAUS augmin-like complex subunit 2 isoform c	NP_001277737.1	Haus2	140	1
HBS1-like protein isoform 2	NP_001036058.1	Hbs1l	679	12
HBS1-like protein isoform 3	NP_001138681.1	Hbs1l	612	3
HCLS1-binding protein 3	NP_067404.2	Hs1bp3	395	10
HD domain-containing protein 2	NP_081444.1	Hddc2	199	3
HEAT repeat-containing protein 1	NP_659084.3	Heatr1	2143	1
HEAT repeat-containing protein 3	NP_766345.3	Heatr3	679	1
HEAT repeat-containing protein 5A	NP_796145.2	Heatr5a	2038	2
HEAT repeat-containing protein 5B	NP_001074648.1	Heatr5b	2070	17
heat shock 70 kDa protein 13 precursor	NP_084477.1	Hspa13	471	4
heat shock 70 kDa protein 14 isoform 1	NP_056580.2	Hspa14	509	16
heat shock 70 kDa protein 1A	NP_034609.2	Hspa1a	641	27
heat shock 70 kDa protein 1B	NP_034608.2	Hspa1b	642	27
heat shock 70 kDa protein 1-like	NP_038586.2	Hspa1l	641	11
heat shock 70 kDa protein 4	NP_032326.3	Hspa4	842	46
heat shock cognate 71 kDa protein	NP_112442.2	Hspa8	646	40
heat shock factor protein 1	NP_032322.1	Hsf1	503	1
heat shock factor-binding protein 1	NP_077181.1	Hsbp1	76	3
heat shock protein 75 kDa, mitochondrial precursor	NP_080784.1	Trap1	706	31
heat shock protein beta-1	NP_038588.2	Hspb1	209	1
heat shock protein HSP 90-alpha	NP_034610.1	Hsp90aa1	733	55
heat shock protein HSP 90-beta	NP_032328.2	Hsp90ab1	724	58
heat-stable enterotoxin receptor isoform 2 precursor	NP_659504.2	Gucy2c	1048	10
helicase SKI2W	NP_067312.2	Skiv2l	1244	14
hematological and neurological expressed 1 protein	NP_032284.1	Hn1	154	3
hematological and neurological expressed 1-like protein	NP_945175.1	Hn1l	190	7
hematopoietic lineage cell-specific protein	NP_032251.2	Hcls1	486	4
heme oxygenase 2	NP_001129538.1	Hmox2	315	7
heme-binding protein 2	NP_062360.1	Hebp2	205	2
hemK methyltransferase family member 2 isoform 1	NP_080642.1	N6amt1	214	1
hemoglobin subunit alpha	NP_032244.2	Hba-a1	142	9
hemoglobin subunit beta-2	NP_058652.1	Hbb-b2	147	5
hemoglobin, beta adult t chain	NP_032246.2	Hbb-bt	147	11
hemopexin precursor	NP_059067.2	Hpx	460	9
heparan-alpha-glucosaminide N-acetyltransferase	NP_084160.1	Hgsnat	656	1
hepatocyte growth factor activator preproprotein	NP_062320.2	Hgfac	653	9
hepatocyte growth factor-regulated tyrosine kinase substrate isoform 2	NP_032270.3	Hgs	775	11
hepatocyte nuclear factor 3-gamma	NP_032286.1	Foxa3	353	1
hepatoma-derived growth factor	NP_032257.3	Hdgf	237	15
hepatoma-derived growth factor-related protein 2 isoform 2	NP_032259.1	Hdgfrp2	669	8
hephaestin-like protein 1 precursor	NP_001158269.1	Hephl1	1159	1
Hermansky-Pudlak syndrome 6 protein homolog	NP_789742.2	Hps6	805	1
HERV-H LTR-associating protein 1 homolog precursor	NP_001138568.1	Hhla1	514	1
heterochromatin protein 1-binding protein 3 isoform 5	NP_001272410.1	Hp1bp3	541	11
heterogeneous nuclear ribonucleoprotein A/B isoform 2	NP_034578.1	Hnrnpab	285	12
heterogeneous nuclear ribonucleoprotein A0	NP_084148.1	Hnrnpa0	305	11
heterogeneous nuclear ribonucleoprotein A1 isoform a	NP_034577.1	Hnrnpa1	320	21
heterogeneous nuclear ribonucleoprotein A3 isoform a	NP_932758.1	Hnrnpa3	379	24
heterogeneous nuclear ribonucleoprotein D0 isoform c	NP_031542.2	Hnrnpd	306	15
heterogeneous nuclear ribonucleoprotein K isoform 2	NP_079555.1	Hnrnpk	463	31
heterogeneous nuclear ribonucleoprotein K isoform 4	NP_001288274.1	Hnrnpk	439	31
heterogeneous nuclear ribonucleoprotein L-like	NP_659051.3	Hnrnpll	591	16
heterogeneous nuclear ribonucleoprotein M isoform a	NP_084080.1	Hnrnpm	729	39
heterogeneous nuclear ribonucleoprotein Q isoform 3	NP_001271257.1	Syncrip	561	26
heterogeneous nuclear ribonucleoprotein R isoform a	NP_083147.1	Hnrnpr	632	18
heterogeneous nuclear ribonucleoprotein U	NP_058085.2	Hnrnpu	800	38
heterogeneous nuclear ribonucleoprotein U-like protein 1 isoform 1	NP_659171.1	Hnrnpul1	859	22
heterogeneous nuclear ribonucleoprotein U-like protein 2	NP_001074665.1	Hnrnpul2	745	27
heterogeneous nuclear ribonucleoproteins C1/C2 isoform 2	NP_001164452.1	Hnrnpc	300	17
hexokinase-2	NP_038848.1	Hk2	917	44
high mobility group nucleosome-binding domain-containing protein 5	NP_057919.2	Hmgn5	406	5
high mobility group protein HMG-I/HMG-Y isoform 2	NP_001159949.1	Hmga1-rs1	96	1
high mobility group protein HMG-I/HMG-Y isoform c	NP_001160015.1	Hmga1	106	1
HIRA-interacting protein 3	NP_766334.1	Hirip3	601	6
histidine triad nucleotide-binding protein 1	NP_032274.1	Hint1	126	12
histidine triad nucleotide-binding protein 2, mitochondrial precursor	NP_081147.1	Hint2	163	3
histidine triad nucleotide-binding protein 3	NP_080074.1	Hint3	165	3
histidine--tRNA ligase, cytoplasmic	NP_032240.3	Hars	509	25
histocompatibility 2, class II antigen A, alpha precursor	NP_034508.2	H2-Aa	256	5
histocompatibility 2, class II antigen A, beta 1 precursor	NP_996988.2	H2-Ab1	265	7
histone acetyltransferase KAT8	NP_080646.1	Kat8	458	1
histone acetyltransferase type B catalytic subunit	NP_080391.2	Hat1	416	8
histone chaperone ASF1A	NP_079817.1	Asf1a	204	3
histone chaperone ASF1B	NP_077146.1	Asf1b	202	3
histone cluster 1, H2aa	NP_783589.1	Hist1h2aa	129	5
histone deacetylase 1	NP_032254.1	Hdac1	482	10
histone deacetylase 3	NP_034541.2	Hdac3	428	3
histone H1.0	NP_032223.2	H1f0	194	3
histone H1.1	NP_085112.1	Hist1h1a	213	7
histone H1.2	NP_056601.1	Hist1h1c	212	9
histone H1.4	NP_056602.1	Hist1h1e	219	8
histone H1.5	NP_064418.1	Hist1h1b	223	9
histone H2A type 2-B	NP_835585.3	Hist2h2ab	130	5
histone H2A.V	NP_084214.1	H2afv	128	5
histone H2AX	NP_034566.1	H2afx	143	5
histone H2B type 1-B	NP_783595.1	Hist1h2bb	126	6
histone H2B type 3-A	NP_084358.1	Hist3h2ba	126	5
histone H3.1	NP_835513.1	Hist1h3h	136	7
histone H3.2	NP_835734.2	Hist2h3c1	136	7
histone H4	NP_835515.1	Hist1h4c	103	14
histone RNA hairpin-binding protein isoform 3	NP_001276654.1	Slbp	240	1
histone-arginine methyltransferase CARM1 isoform 2	NP_694781.1	Carm1	585	6
histone-binding protein RBBP4	NP_033056.2	Rbbp4	425	9
histone-binding protein RBBP7	NP_033057.3	Rbbp7	425	11
histone-lysine N-methyltransferase 2B isoform 2	NP_083550.2	Kmt2b	2713	1
histone-lysine N-methyltransferase EHMT1 isoform 3	NP_001103156.1	Ehmt1	1243	2
histone-lysine N-methyltransferase SETD1A	NP_821172.2	Setd1a	1716	2
histone-lysine N-methyltransferase setd3	NP_082538.2	Setd3	594	17
histone-lysine N-methyltransferase SETD7	NP_542983.3	Setd7	366	1
histone-lysine N-methyltransferase SETDB1 isoform b	NP_001157114.1	Setdb1	1307	1
HIV Tat-specific factor 1 homolog	NP_082518.1	Htatsf1	757	8
homeobox protein CDX-1	NP_034010.3	Cdx1	268	3
homeobox protein CDX-2	NP_031699.2	Cdx2	311	6
homeobox protein Hox-A4	NP_032291.1	Hoxa4	285	2
homeodomain-only protein	NP_783199.1	Hopx	73	1
homer protein homolog 1 isoform b	NP_001271118.1	Homer1	354	2
homocysteine-responsive endoplasmic reticulum-resident ubiquitin-like domain member 1 protein	NP_071726.1	Herpud1	391	3
homogentisate 1,2-dioxygenase	NP_038575.2	Hgd	445	1
hormone-sensitive lipase isoform 1	NP_034849.2	Lipe	802	4
host cell factor 1 precursor	NP_032250.2	Hcfc1	2045	21
hsc70-interacting protein	NP_598487.1	St13	371	10
hsp90 co-chaperone Cdc37	NP_058022.1	Cdc37	379	18
hsp90 co-chaperone Cdc37-like 1 isoform 3	NP_001289311.1	Cdc37l1	307	1
HSPB1-associated protein 1	NP_780320.2	Hspbap1	483	2
huntingtin-interacting protein K	NP_080594.2	Hypk	129	5
hyaluronan-binding protein 2 precursor	NP_666213.1	Habp2	517	1
hydroxyacyl-coenzyme A dehydrogenase, mitochondrial precursor	NP_032238.2	Hadh	314	15
hydroxylysine kinase	NP_796325.2	Hykk	376	1
hydroxymethylglutaryl-CoA synthase, mitochondrial precursor	NP_032282.2	Hmgcs2	508	28
hydroxysteroid dehydrogenase-like protein 2 isoform 1	NP_077217.2	Hsdl2	490	7
hypoxanthine-guanine phosphoribosyltransferase	NP_038584.2	Hprt	218	10
hypoxia-inducible factor 1-alpha inhibitor	NP_795932.2	Hif1an	349	4
ICOS ligand precursor	NP_056605.1	Icosl	322	1
IgG receptor FcRn large subunit p51 precursor	NP_034319.2	Fcgrt	365	3
IgGFc-binding protein precursor	NP_001116075.1	Fcgbp	2583	73
immediate early response 3-interacting protein 1 precursor	NP_079685.1	Ier3ip1	82	1
immortalization up-regulated protein	NP_082455.1	2200002D01Rik	114	4
immunity-related GTPase family Q protein	NP_694774.3	Irgq	583	5
immunoglobulin J chain precursor	NP_690052.2	Jchain	159	5
immunoglobulin-binding protein 1	NP_032810.4	Igbp1	340	9
importin subunit alpha-1	NP_034785.1	Kpna2	529	10
importin subunit alpha-3	NP_032493.1	Kpna4	521	8
importin subunit alpha-4	NP_032492.1	Kpna3	521	7
importin subunit alpha-7	NP_032494.3	Kpna6	536	9
importin subunit beta-1	NP_032405.3	Kpnb1	876	28
importin-11	NP_083941.2	Ipo11	975	4
importin-4	NP_077229.4	Ipo4	1082	10
importin-5	NP_076068.1	Ipo5	1097	39
indoleamine 2,3-dioxygenase 1 isoform 1	NP_032350.1	Ido1	407	23
indolethylamine N-methyltransferase	NP_033375.1	Inmt	264	1
influenza virus NS1A-binding protein homolog isoform 3	NP_001034601.1	Ivns1abp	600	12
inhibitor of carbonic anhydrase precursor	NP_082194.1	1300017J02Rik	700	1
inhibitor of growth protein 1 isoform 2	NP_001289380.1	Ing1	243	1
inhibitor of nuclear factor kappa-B kinase subunit alpha isoform 2	NP_001155882.1	Chuk	719	5
INO80 complex subunit B	NP_076036.1	Ino80b	345	1
inorganic pyrophosphatase	NP_080714.2	Ppa1	289	27
inorganic pyrophosphatase 2, mitochondrial isoform 1 precursor	NP_666253.1	Ppa2	330	16
inosine triphosphate pyrophosphatase	NP_080198.2	Itpa	198	11
inosine-5'-monophosphate dehydrogenase 2	NP_035960.2	Impdh2	514	23
inositol 1,4,5-trisphosphate receptor type 2 isoform 2	NP_034716.1	Itpr2	2668	6
inositol 1,4,5-trisphosphate receptor type 3	NP_542120.2	Itpr3	2670	32
inositol monophosphatase 1 isoform 1	NP_061352.2	Impa1	277	16
inositol monophosphatase 2	NP_444491.1	Impa2	290	3
inositol monophosphatase 3	NP_808398.1	Impad1	356	6
inositol polyphosphate 5-phosphatase K	NP_032942.1	Inpp5k	468	1
inositol-3-phosphate synthase 1	NP_076116.1	Isyna1	557	12
inositol-tetrakisphosphate 1-kinase	NP_766172.1	Itpk1	419	8
inositol-trisphosphate 3-kinase A	NP_666237.1	Itpka	459	2
inositol-trisphosphate 3-kinase C	NP_853624.1	Itpkc	678	2
insulin receptor substrate 2	NP_001074681.1	Irs2	1321	1
insulin-degrading enzyme	NP_112419.3	Ide	1019	29
insulin-like growth factor 2 mRNA-binding protein 2	NP_898850.2	Igf2bp2	592	15
insulin-like peptide INSL5 isoform 2 precursor	NP_035961.1	Insl5	135	2
integral membrane protein 2B	NP_032436.1	Itm2b	266	3
integrator complex subunit 11	NP_082296.1	Cpsf3l	600	3
integrator complex subunit 12	NP_082203.1	Ints12	461	1
integrator complex subunit 3	NP_663515.2	Ints3	1041	14
integrator complex subunit 5	NP_789813.1	Ints5	1018	2
integrator complex subunit 7 isoform 2	NP_001293132.1	Ints7	842	6
integrator complex subunit 8	NP_835213.3	Ints8	995	1
integrator complex subunit 9 isoform 2	NP_001240660.1	Ints9	634	2
integrin alpha-1 precursor	NP_001028400.2	Itga1	1179	1
integrin alpha-2 precursor	NP_032422.2	Itga2	1178	29
integrin alpha-5 preproprotein	NP_034707.3	Itga5	1053	1
integrin alpha-6 isoform 1 precursor	NP_032423.2	Itga6	1073	30
integrin alpha-V precursor	NP_032428.2	Itgav	1044	3
integrin beta-1 precursor	NP_034708.1	Itgb1	798	22
integrin beta-4 isoform 2 precursor	NP_598424.2	Itgb4	1752	49
integrin-linked protein kinase	NP_034692.2	Ilk	452	9
intelectin-1a precursor	NP_034714.1	Itln1	313	6
interferon alpha responsive protein isoform a	NP_071724.1	Tor1aip2	131	1
interferon gamma induced GTPase	NP_061208.3	Igtp	423	10
interferon gamma inducible protein 47	NP_001258605.1	Ifi47	420	21
interferon gamma receptor 1 precursor	NP_034641.1	Ifngr1	477	1
interferon induced protein with tetratricopeptide repeats 1B like 2	NP_444447.1	Ifit1bl2	466	10
interferon inducible GTPase	NP_001039005.1	Gm12185	835	3
interferon inducible GTPase 2	NP_062313.3	Irgm2	395	8
interferon regulatory factor 2-binding protein 1	NP_848872.2	Irf2bp1	584	7
interferon regulatory factor 2-binding protein 2	NP_001158070.1	Irf2bp2	570	15
interferon regulatory factor 2-binding protein-like	NP_665835.1	Irf2bpl	775	8
interferon regulatory factor 8	NP_001288740.1	Irf8	424	3
interferon regulatory factor 9 isoform 3	NP_032420.1	Irf9	399	1
interferon-induced 35 kDa protein homolog	NP_081596.1	Ifi35	286	10
interferon-induced guanylate-binding protein 2	NP_034390.1	Gbp2	589	5
interferon-induced helicase C domain-containing protein 1 isoform 1	NP_082111.2	Ifih1	1025	24
interferon-induced protein with tetratricopeptide repeats 1	NP_032357.2	Ifit1	463	15
interferon-induced protein with tetratricopeptide repeats 3-like	NP_001005858.2	Ifit3b	403	7
interferon-induced transmembrane protein 3	NP_079654.1	Ifitm3	137	2
interferon-induced, double-stranded RNA-activated protein kinase	NP_035293.1	Eif2ak2	515	13
interferon-inducible double-stranded RNA-dependent protein kinase activator A	NP_036001.1	Prkra	313	8
interferon-inducible GTPase 1	NP_001139747.1	Iigp1	413	20
interferon-stimulated 20 kDa exonuclease-like 2	NP_808331.1	Isg20l2	368	2
interleukin enhancer-binding factor 2	NP_080650.1	Ilf2	390	13
interleukin-1 receptor-associated kinase 3	NP_082955.2	Irak3	609	2
interleukin-1 receptor-associated kinase 4	NP_084202.2	Irak4	459	6
interleukin-17 receptor C isoform 2 precursor	NP_598920.3	Il17rc	674	1
intersectin-2 isoform 2	NP_035495.2	Itsn2	1658	6
intraflagellar transport protein 20 homolog	NP_061342.1	Ift20	132	2
intraflagellar transport protein 22 homolog	NP_080349.1	Ift22	185	1
intraflagellar transport protein 27 homolog	NP_080207.1	Ift27	186	1
intron-binding protein aquarius isoform b	NP_001277717.1	Aqr	1400	10
IQ and ubiquitin-like domain-containing protein	NP_766123.2	Iqub	788	1
IQ motif and SEC7 domain-containing protein 1 isoform a	NP_001127855.1	Iqsec1	961	1
iron-responsive element-binding protein 2	NP_073146.2	Ireb2	963	6
iron-sulfur cluster assembly 1 homolog, mitochondrial precursor	NP_081197.1	Isca1	129	2
iron-sulfur cluster assembly enzyme ISCU, mitochondrial precursor	NP_079802.1	Iscu	168	6
iron-sulfur cluster co-chaperone protein HscB, mitochondrial precursor	NP_705799.2	Hscb	234	5
isoamyl acetate-hydrolyzing esterase 1 homolog	NP_080623.2	Iah1	249	9
isoaspartyl peptidase/L-asparaginase	NP_079886.2	Asrgl1	326	5
isobutyryl-CoA dehydrogenase, mitochondrial precursor	NP_080138.2	Acad8	413	15
isochorismatase domain-containing protein 1	NP_079754.2	Isoc1	297	10
isochorismatase domain-containing protein 2A, mitochondrial precursor	NP_001095068.1	Isoc2a	206	5
isochorismatase domain-containing protein 2B, mitochondrial precursor	NP_080434.1	Isoc2b	210	2
isocitrate dehydrogenase [NAD] subunit alpha, mitochondrial precursor	NP_083849.1	Idh3a	366	18
isocitrate dehydrogenase [NAD] subunit beta, mitochondrial	NP_570954.1	Idh3b	384	18
isocitrate dehydrogenase [NADP] cytoplasmic	NP_034627.3	Idh1	414	30
isocitrate dehydrogenase [NADP], mitochondrial precursor	NP_766599.2	Idh2	452	27
isoleucine--tRNA ligase, mitochondrial precursor	NP_941055.1	Iars2	1012	25
isopentenyl-diphosphate Delta-isomerase 1	NP_663335.2	Idi1	283	12
isovaleryl-CoA dehydrogenase, mitochondrial precursor	NP_062800.1	Ivd	424	15
janus kinase and microtubule-interacting protein 1	NP_848481.2	Jakmip1	626	6
jmjC domain-containing protein 7	NP_001108109.1	Jmjd7	316	1
junctional adhesion molecule A precursor	NP_766235.1	F11r	300	5
junction-mediating and -regulatory protein	NP_067285.2	Jmy	983	2
kallikrein-1 precursor	NP_034769.4	Klk1	261	11
kanadaptin	NP_033232.2	Slc4a1ap	715	10
kaptin	NP_598488.2	Kptn	430	1
katanin p60 ATPase-containing subunit A1	NP_035965.2	Katna1	493	1
kelch-like ECH-associated protein 1	NP_057888.1	Keap1	624	12
kelch-like protein 9	NP_766459.2	Klhl9	617	2
keratin, type I cuticular Ha1	NP_034789.2	Krt31	416	2
keratin, type I cytoskeletal 10	NP_034790.2	Krt10	561	4
keratin, type I cytoskeletal 14	NP_058654.1	Krt14	484	10
keratin, type I cytoskeletal 16	NP_032496.1	Krt16	469	7
keratin, type I cytoskeletal 18	NP_034794.2	Krt18	423	40
keratin, type I cytoskeletal 19	NP_032497.1	Krt19	403	37
keratin, type I cytoskeletal 20	NP_075745.1	Krt20	431	42
keratin, type I cytoskeletal 24	NP_083669.1	Krt24	512	2
keratin, type II cuticular Hb5	NP_058575.2	Krt85	507	3
keratin, type II cytoskeletal 1	NP_032499.2	Krt1	637	6
keratin, type II cytoskeletal 2 oral	NP_001028349.1	Krt76	594	4
keratin, type II cytoskeletal 5	NP_081287.1	Krt5	580	9
keratin, type II cytoskeletal 7	NP_149064.1	Krt7	457	35
keratin, type II cytoskeletal 73	NP_997650.1	Krt73	539	5
keratin, type II cytoskeletal 79	NP_666175.1	Krt79	531	7
keratin, type II cytoskeletal 8	NP_112447.2	Krt8	490	62
keratinocyte-associated transmembrane protein 2 precursor	NP_694757.1	9530068E07Rik	259	1
ketimine reductase mu-crystallin	NP_057878.1	Crym	313	1
ketohexokinase isoform 2	NP_032465.2	Khk	298	2
ketosamine-3-kinase	NP_852085.2	Fn3krp	309	9
KH domain-containing, RNA-binding, signal transduction-associated protein 1	NP_035447.3	Khdrbs1	443	7
KIF1-binding protein	NP_082473.2	Kif1bp	617	1
kinesin light chain 1 isoform 1A	NP_032476.2	Klc1	542	15
kinesin-1 heavy chain	NP_032474.2	Kif5b	963	41
kinesin-associated protein 3 isoform KAP3B	NP_034759.1	Kifap3	772	1
kinesin-like protein KIF11	NP_034745.1	Kif11	1052	4
kinesin-like protein KIF18A	NP_647464.1	Kif18a	886	1
kinesin-like protein KIF21A isoform 2	NP_001102511.1	Kif21a	1628	15
kinesin-like protein KIF3B	NP_032470.3	Kif3b	747	4
kinesin-like protein KIF9 isoform 2	NP_034758.2	Kif9	790	1
kinetochore protein Spc25 isoform 2	NP_079841.1	Spc25	178	2
KN motif and ankyrin repeat domain-containing protein 3	NP_109622.1	Kank3	791	1
KRR1 small subunit processome component homolog	NP_848725.2	Krr1	380	1
Krueppel-like factor 4	NP_034767.2	Klf4	483	5
kunitz-type protease inhibitor 2 isoform b precursor	NP_001076017.1	Spint2	195	5
kxDL motif-containing protein 1	NP_083642.1	Kxd1	177	1
L-2-hydroxyglutarate dehydrogenase, mitochondrial precursor	NP_663418.1	L2hgdh	464	6
lactation elevated protein 1	NP_665686.2	Lace1	480	3
lactoylglutathione lyase	NP_079650.3	Glo1	184	9
ladinin-1	NP_598425.2	Lad1	528	21
lambda-crystallin homolog	NP_084280.2	Cryl1	319	17
lamina-associated polypeptide 2 isoform alpha	NP_035735.2	Tmpo	693	16
lamina-associated polypeptide 2 isoform delta	NP_001073599.1	Tmpo	412	11
lamin-B1	NP_034851.2	Lmnb1	588	35
lamin-B2	NP_034852.2	Lmnb2	596	20
laminin subunit alpha-4 precursor	NP_034811.2	Lama4	1816	1
laminin subunit gamma-1 precursor	NP_034813.2	Lamc1	1607	1
lanC-like protein 1	NP_001177914.1	Lancl1	399	6
lanC-like protein 2	NP_598498.1	Lancl2	450	6
lanosterol 14-alpha demethylase	NP_064394.2	Cyp51	503	8
lanosterol synthase	NP_666118.1	Lss	733	10
la-related protein 1	NP_082727.1	Larp1	1072	23
la-related protein 4 isoform 3	NP_001271450.1	Larp4	660	12
la-related protein 7	NP_613059.2	Larp7	570	8
large proline-rich protein BAG6 isoform 2	NP_001239397.1	Bag6	1136	19
large subunit GTPase 1 homolog	NP_835170.1	Lsg1	644	1
lariat debranching enzyme	NP_113580.2	Dbr1	550	7
late secretory pathway protein AVL9 homolog	NP_084511.1	Avl9	649	6
latexin	NP_058033.2	Lxn	222	4
LDLR chaperone MESD precursor	NP_075892.3	Mesdc2	224	8
legumain precursor	NP_035305.1	Lgmn	435	6
LEM domain-containing protein 2	NP_666187.2	Lemd2	511	3
LETM1 and EF-hand domain-containing protein 1, mitochondrial precursor	NP_062668.1	Letm1	738	21
leucine rich adaptor protein 1-like	NP_081097.2	Lurap1l	221	1
leucine-rich PPR motif-containing protein, mitochondrial precursor	NP_082509.2	Lrpprc	1392	56
leucine-rich repeat and calponin homology domain-containing protein 1 isoform 2	NP_001239061.1	Lrch1	682	2
leucine-rich repeat and calponin homology domain-containing protein 4 isoform 2	NP_001162123.1	Lrch4	649	2
leucine-rich repeat flightless-interacting protein 2 isoform 2	NP_082018.1	Lrrfip2	400	6
leucine-rich repeat transmembrane protein FLRT3 precursor	NP_848469.1	Flrt3	649	6
leucine-rich repeat-containing G-protein coupled receptor 4 precursor	NP_766259.2	Lgr4	951	2
leucine-rich repeat-containing protein 1 isoform 1	NP_001139520.1	Lrrc1	524	9
leucine-rich repeat-containing protein 20	NP_705770.1	Lrrc20	184	1
leucine-rich repeat-containing protein 40 isoform a	NP_077156.2	Lrrc40	602	14
leucine-rich repeat-containing protein 47	NP_957678.1	Lrrc47	581	21
leucine-rich repeat-containing protein 58	NP_796067.2	Lrrc58	366	1
leucine-rich repeat-containing protein 59	NP_598568.1	Lrrc59	307	13
leucine-rich repeat-containing protein 7 isoform 3	NP_001278382.1	Lrrc7	1398	4
leucine-rich repeats and immunoglobulin-like domains protein 3 precursor	NP_796126.4	Lrig3	1117	1
leucine--tRNA ligase, cytoplasmic	NP_598898.2	Lars	1178	45
leucyl-cystinyl aminopeptidase	NP_766415.1	Lnpep	1025	8
leukocyte receptor cluster member 1 homolog	NP_081479.1	Leng1	261	1
leukotriene A-4 hydrolase	NP_032543.2	Lta4h	611	35
leydig cell tumor 10 kDa protein homolog	NP_001007572.1	D8Ertd738e	94	1
L-fucose kinase	NP_758487.2	Fuk	1090	23
LIM domain and actin-binding protein 1 isoform a	NP_001107017.1	Lima1	753	26
LIM domain kinase 2 isoform a	NP_034848.1	Limk2	638	10
LIM domain-binding protein 3 isoform b	NP_001034160.1	Ldb3	661	4
LIM domain-containing protein 1	NP_038888.2	Limd1	668	6
lipoamide acyltransferase component of branched-chain alpha-keto acid dehydrogenase complex, mitochondrial	NP_034152.2	Dbt	482	10
lipolysis-stimulated lipoprotein receptor isoform 3 precursor	NP_001157657.1	Lsr	526	2
lipopolysaccharide-binding protein precursor	NP_032515.2	Lbp	481	1
lipopolysaccharide-responsive and beige-like anchor protein isoform beta	NP_001071156.1	Lrba	2790	38
liprin-beta-1 isoform 2	NP_080497.1	Ppfibp1	969	2
lisH domain and HEAT repeat-containing protein KIAA1468 isoform 1	NP_775279.2	2310035C23Rik	1216	18
liver carboxylesterase 1 precursor	NP_067431.2	Ces1g	565	19
liver carboxylesterase B-1 precursor	NP_659179.1	Ces1f	561	24
L-lactate dehydrogenase A chain isoform 1	NP_034829.1	Ldha	332	21
L-lactate dehydrogenase B chain isoform 1	NP_032518.1	Ldhb	334	13
lon protease homolog 2, peroxisomal isoform 1	NP_080103.1	Lonp2	852	6
lon protease homolog, mitochondrial precursor	NP_083058.2	Lonp1	949	32
long-chain fatty acid transport protein 4	NP_036119.1	Slc27a4	643	12
long-chain specific acyl-CoA dehydrogenase, mitochondrial precursor	NP_031407.2	Acadl	430	18
long-chain-fatty-acid--CoA ligase 3 isoform a	NP_083093.2	Acsl3	720	17
loss of heterozygosity 12 chromosomal region 1 protein homolog isoform 2	NP_080647.2	Loh12cr1	195	3
low molecular weight phosphotyrosine protein phosphatase isoform 1	NP_001103709.1	Acp1	158	8
low-density lipoprotein receptor isoform 2 precursor	NP_001239587.1	Ldlr	810	4
low-density lipoprotein receptor-related protein 10 precursor	NP_075369.2	Lrp10	713	2
LSM8 homolog, U6 small nuclear RNA associated	NP_598700.1	Lsm8	96	6
lumican precursor	NP_032550.2	Lum	338	1
L-xylulose reductase	NP_080704.2	Dcxr	244	12
lymphocyte antigen 6A-2/6E-1 precursor	NP_001258345.1	Ly6a	134	1
lymphocyte antigen 6E precursor	NP_032555.1	Ly6e	136	1
lymphocyte antigen 75 precursor	NP_038853.2	Ly75	1723	9
lymphocyte cytosolic protein 2	NP_034826.2	Lcp2	533	1
lymphocyte-specific protein 1 isoform 3	NP_001258437.1	Lsp1	322	6
LYR motif-containing protein 4	NP_958746.1	Lyrm4	91	2
lysine-rich nucleolar protein 1 isoform 1	NP_075686.2	Knop1	532	1
lysine-specific demethylase 3B	NP_001074725.1	Kdm3b	1762	12
lysine-specific histone demethylase 1A	NP_598633.2	Kdm1a	853	17
lysine--tRNA ligase isoform 2	NP_444322.1	Kars	595	30
lysM and putative peptidoglycan-binding domain-containing protein 4	NP_780424.1	Lysmd4	293	1
lysophosphatidic acid phosphatase type 6 precursor	NP_062774.2	Acp6	418	11
lysophosphatidylcholine acyltransferase 2	NP_766602.1	Lpcat2	544	2
lysophospholipase-like protein 1	NP_666218.2	Lyplal1	239	5
lysosomal acid lipase/cholesteryl ester hydrolase precursor	NP_067435.3	Lipa	397	3
lysosomal alpha-glucosidase precursor	NP_032090.3	Gaa	953	10
lysosomal protective protein isoform b preproprotein	NP_001033581.1	Ctsa	474	11
lysosomal Pro-X carboxypeptidase precursor	NP_082519.1	Prcp	491	6
lysosome membrane protein 2	NP_031670.1	Scarb2	478	5
lysosome-associated membrane glycoprotein 1 precursor	NP_034814.2	Lamp1	406	2
lysosome-associated membrane glycoprotein 2 isoform 2 precursor	NP_034815.2	Lamp2	415	8
lysozyme C-1 precursor	NP_038618.1	Lyz1	148	2
m7GpppX diphosphatase	NP_081306.1	Dcps	338	11
macrophage erythroblast attacher	NP_067475.2	Maea	396	3
macrophage migration inhibitory factor	NP_034928.1	Mif	115	3
macrophage scavenger receptor types I and II isoform a	NP_112472.2	Msr1	354	1
macrophage-capping protein	NP_031625.2	Capg	349	11
magnesium transporter NIPA3	NP_001074674.1	Nipal1	416	1
magnesium transporter protein 1	NP_080228.4	Magt1	368	4
magnesium-dependent phosphatase 1	NP_075886.1	Mdp1	164	6
MAGUK p55 subfamily member 6 isoform b	NP_064323.2	Mpp6	539	10
major prion protein precursor	NP_035300.1	Prnp	254	1
major urinary protein 2 isoform 2	NP_001273025.1	Mup2	119	1
major vault protein	NP_542369.2	Mvp	870	55
malate dehydrogenase, cytoplasmic	NP_032644.3	Mdh1	334	15
malate dehydrogenase, mitochondrial precursor	NP_032643.2	Mdh2	338	18
malectin precursor	NP_780612.2	Mlec	291	8
maleylacetoacetate isomerase isoform 1	NP_034493.1	Gstz1	216	10
malignant T-cell-amplified sequence 1	NP_081178.1	Mcts1	181	6
malonyl-CoA-acyl carrier protein transacylase, mitochondrial	NP_001025185.1	Mcat	381	8
manganese-transporting ATPase 13A1	NP_573487.2	Atp13a1	1200	22
mannose-6-phosphate isomerase	NP_080113.1	Mpi	423	15
mannose-P-dolichol utilization defect 1 protein isoform 1	NP_036030.2	Mpdu1	247	3
mannosyl-oligosaccharide 1,2-alpha-mannosidase IB	NP_034893.1	Man1a2	641	3
mannosyl-oligosaccharide glucosidase	NP_065644.2	Mogs	834	17
[truncated: 4,563 more rows]

## Sheet: Mouse distal colon
Protein Name	RefSeq Accession	Gene Symbol	Amino Acid Count	Peptide Count
[3-methyl-2-oxobutanoate dehydrogenase [lipoamide]] kinase, mitochondrial precursor	NP_033869.1	Bckdk	412	4
[Pyruvate dehydrogenase [acetyl-transferring]]-phosphatase 1, mitochondrial isoform c	NP_001028625.1	Pdp1	538	7
1,2-dihydroxy-3-keto-5-methylthiopentene dioxygenase	NP_598813.1	Adi1	179	1
1,4-alpha-glucan-branching enzyme	NP_083079.1	Gbe1	702	5
1,5-anhydro-D-fructose reductase	NP_061347.2	Akr1e1	301	3
10 kDa heat shock protein, mitochondrial	NP_032329.1	Hspe1	102	10
14 kDa phosphohistidine phosphatase	NP_083569.1	Phpt1	124	3
14-3-3 protein epsilon	NP_033562.3	Ywhae	255	21
14-3-3 protein eta	NP_035868.1	Ywhah	246	16
14-3-3 protein gamma	NP_061359.2	Ywhag	247	14
14-3-3 protein sigma	NP_061224.2	Sfn	248	15
15 kDa selenoprotein precursor	NP_444332.1	Sep15	162	3
15-hydroxyprostaglandin dehydrogenase [NAD(+)]	NP_032304.2	Hpgd	269	2
17-beta-hydroxysteroid dehydrogenase 13 isoform 1 precursor	NP_001156958.1	Hsd17b13	300	1
182 kDa tankyrase-1-binding protein	NP_001074729.1	Tnks1bp1	1720	28
1-acyl-sn-glycerol-3-phosphate acyltransferase beta precursor	NP_080488.1	Agpat2	278	1
1-acyl-sn-glycerol-3-phosphate acyltransferase epsilon	NP_081068.1	Agpat5	365	1
1-phosphatidylinositol 4,5-bisphosphate phosphodiesterase delta-1 isoform 1	NP_001280577.1	Plcd1	782	5
1-phosphatidylinositol 4,5-bisphosphate phosphodiesterase eta-1 isoform 3	NP_001171203.1	Plch1	1003	1
1-phosphatidylinositol 4,5-bisphosphate phosphodiesterase gamma-1	NP_067255.2	Plcg1	1302	1
2',3'-cyclic-nucleotide 3'-phosphodiesterase isoform 1	NP_001139790.1	Cnp	400	10
2,4-dienoyl-CoA reductase, mitochondrial precursor	NP_080448.1	Decr1	335	9
2',5'-phosphodiesterase 12	NP_848783.3	Pde12	608	7
2'-5'-oligoadenylate synthase 1A	NP_660212.2	Oas1a	367	9
2'-5'-oligoadenylate synthase 3	NP_660261.1	Oas3	1138	4
26S protease regulatory subunit 10B	NP_080235.2	Psmc6	389	21
26S protease regulatory subunit 4	NP_032973.1	Psmc1	440	18
26S protease regulatory subunit 6A	NP_032974.2	Psmc3	442	22
26S protease regulatory subunit 6B	NP_036004.2	Psmc4	418	24
26S protease regulatory subunit 7	NP_035318.1	Psmc2	475	21
26S protease regulatory subunit 8	NP_032976.1	Psmc5	406	24
26S proteasome non-ATPase regulatory subunit 1	NP_081633.1	Psmd1	953	30
26S proteasome non-ATPase regulatory subunit 10 isoform 1	NP_058579.2	Psmd10	231	5
26S proteasome non-ATPase regulatory subunit 11	NP_848731.2	Psmd11	422	21
26S proteasome non-ATPase regulatory subunit 12	NP_080170.1	Psmd12	456	20
26S proteasome non-ATPase regulatory subunit 13	NP_036005.1	Psmd13	376	13
26S proteasome non-ATPase regulatory subunit 14	NP_067501.2	Psmd14	310	7
26S proteasome non-ATPase regulatory subunit 2	NP_598862.1	Psmd2	908	32
26S proteasome non-ATPase regulatory subunit 3	NP_033465.1	Psmd3	530	21
26S proteasome non-ATPase regulatory subunit 4 isoform 1	NP_001268946.1	Psmd4	379	11
26S proteasome non-ATPase regulatory subunit 4 isoform 2	NP_032977.1	Psmd4	376	12
26S proteasome non-ATPase regulatory subunit 5	NP_542121.2	Psmd5	504	11
26S proteasome non-ATPase regulatory subunit 6	NP_079826.2	Psmd6	389	15
26S proteasome non-ATPase regulatory subunit 7	NP_034947.1	Psmd7	321	14
26S proteasome non-ATPase regulatory subunit 8	NP_080821.3	Psmd8	353	10
26S proteasome non-ATPase regulatory subunit 9	NP_080276.2	Psmd9	222	6
28 kDa heat- and acid-stable phosphoprotein	NP_001028485.1	Pdap1	181	10
28S ribosomal protein S11, mitochondrial	NP_080774.2	Mrps11	191	4
28S ribosomal protein S16, mitochondrial precursor	NP_079716.1	Mrps16	135	1
28S ribosomal protein S18a, mitochondrial precursor	NP_081044.1	Mrps18a	196	1
28S ribosomal protein S18b, mitochondrial	NP_080154.1	Mrps18b	254	3
28S ribosomal protein S18c, mitochondrial	NP_081102.1	Mrps18c	143	1
28S ribosomal protein S2, mitochondrial isoform 1	NP_536700.3	Mrps2	291	3
28S ribosomal protein S22, mitochondrial	NP_079761.1	Mrps22	359	7
28S ribosomal protein S23, mitochondrial isoform a	NP_077136.2	Mrps23	177	5
28S ribosomal protein S25, mitochondrial	NP_079854.2	Mrps25	171	3
28S ribosomal protein S26, mitochondrial precursor	NP_997090.1	Mrps26	200	3
28S ribosomal protein S27, mitochondrial	NP_776118.2	Mrps27	415	9
28S ribosomal protein S28, mitochondrial	NP_079710.3	Mrps28	186	4
28S ribosomal protein S30, mitochondrial	NP_067531.1	Mrps30	442	6
28S ribosomal protein S31, mitochondrial precursor	NP_065585.1	Mrps31	384	11
28S ribosomal protein S34, mitochondrial	NP_075749.1	Mrps34	218	4
28S ribosomal protein S36, mitochondrial isoform 1	NP_079645.1	Mrps36	102	3
28S ribosomal protein S36, mitochondrial isoform 2	NP_001177193.1	Mrps36	100	3
28S ribosomal protein S5, mitochondrial	NP_084239.1	Mrps5	432	4
28S ribosomal protein S6, mitochondrial	NP_536704.1	Mrps6	125	2
28S ribosomal protein S7, mitochondrial precursor	NP_079581.1	Mrps7	242	4
28S ribosomal protein S9, mitochondrial precursor	NP_076003.3	Mrps9	390	10
2-amino-3-ketobutyrate coenzyme A ligase, mitochondrial isoform a	NP_038875.3	Gcat	416	8
2-aminoethanethiol dioxygenase	NP_001005419.2	Ado	256	2
2'-deoxynucleoside 5'-phosphate N-hydrolase 1	NP_997044.2	Dnph1	173	1
2-methoxy-6-polyprenyl-1,4-benzoquinol methylase, mitochondrial precursor	NP_080780.1	Coq5	327	3
2-oxoisovalerate dehydrogenase subunit alpha, mitochondrial	NP_031559.3	Bckdha	446	6
3'(2'),5'-bisphosphate nucleotidase 1	NP_035924.2	Bpnt1	308	11
39S ribosomal protein L10, mitochondrial precursor	NP_080430.1	Mrpl10	262	4
39S ribosomal protein L11, mitochondrial	NP_079829.1	Mrpl11	192	7
39S ribosomal protein L12, mitochondrial precursor	NP_081480.2	Mrpl12	201	6
39S ribosomal protein L13, mitochondrial	NP_081035.1	Mrpl13	178	4
39S ribosomal protein L15, mitochondrial isoform 1 precursor	NP_001171129.1	Mrpl15	295	9
39S ribosomal protein L16, mitochondrial precursor	NP_079882.2	Mrpl16	251	5
39S ribosomal protein L17, mitochondrial precursor	NP_079577.1	Mrpl17	176	3
39S ribosomal protein L18, mitochondrial	NP_080586.1	Mrpl18	180	2
39S ribosomal protein L19, mitochondrial	NP_080766.1	Mrpl19	292	4
39S ribosomal protein L23, mitochondrial	NP_035418.1	Mrpl23	146	1
39S ribosomal protein L28, mitochondrial	NP_077189.2	Mrpl28	257	7
39S ribosomal protein L3, mitochondrial	NP_444389.2	Mrpl3	348	3
39S ribosomal protein L32, mitochondrial	NP_083547.1	Mrpl32	187	1
39S ribosomal protein L33, mitochondrial	NP_080072.2	Mrpl33	65	1
39S ribosomal protein L35, mitochondrial	NP_079706.1	Mrpl35	188	1
39S ribosomal protein L37, mitochondrial precursor	NP_079776.1	Mrpl37	423	4
39S ribosomal protein L38, mitochondrial precursor	NP_077139.2	Mrpl38	380	5
39S ribosomal protein L39, mitochondrial	NP_059100.3	Mrpl39	336	11
39S ribosomal protein L40, mitochondrial precursor	NP_035052.2	Mrpl40	206	4
39S ribosomal protein L43, mitochondrial	NP_444394.1	Mrpl43	159	2
39S ribosomal protein L44, mitochondrial precursor	NP_001074679.1	Mrpl44	333	3
39S ribosomal protein L45, mitochondrial	NP_080203.1	Mrpl45	306	6
39S ribosomal protein L46, mitochondrial	NP_075820.1	Mrpl46	283	4
39S ribosomal protein L47, mitochondrial	NP_083293.1	Mrpl47	252	4
39S ribosomal protein L49, mitochondrial	NP_080522.1	Mrpl49	166	1
39S ribosomal protein L50, mitochondrial	NP_848718.1	Mrpl50	159	4
39S ribosomal protein L53, mitochondrial	NP_081020.1	Mrpl53	118	3
39S ribosomal protein L54, mitochondrial precursor	NP_079593.1	Mrpl54	135	1
3-beta-hydroxysteroid-Delta(8),Delta(7)-isomerase	NP_031924.1	Ebp	230	2
3-hydroxyacyl-CoA dehydrogenase type-2	NP_058043.3	Hsd17b10	261	14
3-hydroxyisobutyrate dehydrogenase, mitochondrial precursor	NP_663542.1	Hibadh	335	8
3-hydroxyisobutyryl-CoA hydrolase, mitochondrial precursor	NP_666220.1	Hibch	385	12
3-ketoacyl-CoA thiolase B, peroxisomal precursor	NP_666342.1	Acaa1b	424	9
3-ketoacyl-CoA thiolase, mitochondrial	NP_803421.1	Acaa2	397	21
3-phosphoinositide-dependent protein kinase 1 isoform B	NP_001074242.1	Pdpk1	522	1
40S ribosomal protein S10	NP_080239.1	Rps10	165	9
40S ribosomal protein S11	NP_038753.1	Rps11	158	13
40S ribosomal protein S12	NP_035425.2	Rps12	132	11
40S ribosomal protein S14	NP_065625.2	Rps14	151	8
40S ribosomal protein S15 isoform 1	NP_033117.1	Rps15	145	5
40S ribosomal protein S15a	NP_733769.1	Rps15a	130	9
40S ribosomal protein S16	NP_038675.2	Rps16	146	9
40S ribosomal protein S17	NP_033118.1	Rps17	135	11
40S ribosomal protein S18	NP_035426.1	Rps18	152	16
40S ribosomal protein S20	NP_080423.1	Rps20	119	6
40S ribosomal protein S23	NP_077137.1	Rps23	143	6
40S ribosomal protein S24 isoform 1	NP_035427.2	Rps24	130	6
40S ribosomal protein S25	NP_077228.1	Rps25	125	11
40S ribosomal protein S26	NP_038793.2	Rps26	115	3
40S ribosomal protein S27-like isoform 2	NP_080743.1	Rps27l	84	5
40S ribosomal protein S29	NP_033119.1	Rps29	56	2
40S ribosomal protein S3	NP_036182.1	Rps3	243	21
40S ribosomal protein S30 precursor	NP_001153711.1	Fau	133	1
40S ribosomal protein S3a	NP_058655.3	Rps3a1	264	17
40S ribosomal protein S4, X isoform	NP_033120.1	Rps4x	263	23
40S ribosomal protein S5	NP_033121.2	Rps5	204	12
40S ribosomal protein S7	NP_035430.1	Rps7	194	16
40S ribosomal protein S8	NP_033124.1	Rps8	208	16
40S ribosomal protein S9	NP_084043.1	Rps9	194	10
45 kDa calcium-binding protein isoform 1 precursor	NP_035471.1	Sdf4	361	6
4-aminobutyrate aminotransferase, mitochondrial isoform 1 precursor	NP_766549.2	Abat	500	16
4F2 cell-surface antigen heavy chain isoform a	NP_001154885.1	Slc3a2	565	10
4-hydroxyphenylpyruvate dioxygenase	NP_032303.1	Hpd	393	7
4-hydroxyphenylpyruvate dioxygenase-like protein	NP_666368.1	Hpdl	371	1
4-trimethylaminobutyraldehyde dehydrogenase precursor	NP_064377.2	Aldh9a1	518	23
5'(3')-deoxyribonucleotidase, cytosolic type	NP_056622.1	Nt5c	200	8
5'-3' exoribonuclease 2	NP_036047.2	Xrn2	951	9
55 kDa erythrocyte membrane protein	NP_032647.1	Mpp1	466	2
5'-AMP-activated protein kinase catalytic subunit alpha-2	NP_835279.2	Prkaa2	552	6
5'-AMP-activated protein kinase subunit gamma-1	NP_058061.2	Prkag1	330	8
5-demethoxyubiquinone hydroxylase, mitochondrial isoform 1	NP_034070.1	Coq7	217	1
5'-nucleotidase domain-containing protein 3	NP_780540.2	Nt5dc3	546	1
5'-nucleotidase precursor	NP_035981.1	Nt5e	576	1
60 kDa SS-A/Ro ribonucleoprotein	NP_038863.1	Trove2	538	2
60S acidic ribosomal protein P0	NP_031501.1	Rplp0	317	13
60S acidic ribosomal protein P1	NP_061341.1	Rplp1	114	5
60S ribosomal export protein NMD3	NP_598548.1	Nmd3	503	2
60S ribosomal protein L10	NP_443067.1	Rpl10	214	9
60S ribosomal protein L10a	NP_035417.2	Rpl10a	217	9
60S ribosomal protein L11	NP_080195.1	Rpl11	178	5
60S ribosomal protein L12	NP_033102.2	Rpl12	165	9
60S ribosomal protein L13	NP_058018.2	Rpl13	211	10
60S ribosomal protein L13a	NP_033464.2	Rpl13a	203	7
60S ribosomal protein L14	NP_080250.1	Rpl14	217	6
60S ribosomal protein L18	NP_033103.2	Rpl18	188	9
60S ribosomal protein L18a	NP_084027.1	Rpl18a	176	14
60S ribosomal protein L23a	NP_997406.1	Rpl23a	156	10
60S ribosomal protein L24	NP_077180.1	Rpl24	157	7
60S ribosomal protein L27	NP_035419.1	Rpl27	136	9
60S ribosomal protein L27a	NP_036105.2	Rpl27a	148	8
60S ribosomal protein L28	NP_033107.1	Rpl28	137	8
60S ribosomal protein L3	NP_038790.2	Rpl3	403	19
60S ribosomal protein L30	NP_033109.1	Rpl30	115	6
60S ribosomal protein L31	NP_444487.1	Rpl31	125	5
60S ribosomal protein L32	NP_742083.1	Rpl32	135	6
60S ribosomal protein L35	NP_079868.1	Rpl35	123	4
60S ribosomal protein L35a	NP_067313.2	Rpl35a	110	4
60S ribosomal protein L36	NP_061200.2	Rpl36	105	6
60S ribosomal protein L36a-like	NP_079865.1	Rpl36al	106	5
60S ribosomal protein L37a	NP_033110.1	Rpl37a	92	4
60S ribosomal protein L39	NP_080331.1	Rpl39	51	2
60S ribosomal protein L4	NP_077174.1	Rpl4	419	28
60S ribosomal protein L5	NP_058676.1	Rpl5	297	16
60S ribosomal protein L7	NP_035421.2	Rpl7	270	23
60S ribosomal protein L7a	NP_038749.1	Rpl7a	266	18
60S ribosomal protein L7-like 1	NP_079709.2	Rpl7l1	246	1
60S ribosomal protein L8	NP_036183.1	Rpl8	257	11
60S ribosomal protein L9	NP_035422.1	Rpl9	192	6
60S ribosome subunit biogenesis protein NIP7 homolog isoform 1	NP_079667.2	Nip7	180	3
6-phosphofructo-2-kinase/fructose-2,6-bisphosphatase 2 isoform 1	NP_032851.2	Pfkfb2	518	7
6-phosphogluconate dehydrogenase, decarboxylating	NP_001074743.1	Pgd	483	20
6-phosphogluconolactonase isoform 1	NP_079672.1	Pgls	257	11
6-pyruvoyl tetrahydrobiopterin synthase	NP_035350.1	Pts	144	3
78 kDa glucose-regulated protein precursor	NP_071705.3	Hspa5	655	48
7SK snRNA methylphosphate capping enzyme	NP_659162.3	Mepce	666	6
abl interactor 1 isoform 5	NP_001070661.1	Abi1	388	7
absent in melanoma 1 protein	NP_765981.2	Aim1	1691	4
acetoacetyl-CoA synthetase	NP_084486.1	Aacs	672	13
acetyl-CoA acetyltransferase, cytosolic	NP_033364.2	Acat2	397	17
acetyl-CoA acetyltransferase, mitochondrial precursor	NP_659033.1	Acat1	424	19
acetyl-coenzyme A synthetase 2-like, mitochondrial precursor	NP_542142.1	Acss1	682	17
acetyl-coenzyme A synthetase, cytoplasmic	NP_062785.2	Acss2	701	19
acetyl-coenzyme A transporter 1	NP_056543.2	Slc33a1	550	2
acetylserotonin O-methyltransferase-like	NP_081215.1	1810009N02Rik	233	1
acid ceramidase precursor	NP_062708.1	Asah1	394	10
acid sphingomyelinase-like phosphodiesterase 3a precursor	NP_065586.3	Smpdl3a	445	6
acid trehalase-like protein 1	NP_663362.2	Athl1	690	3
acidic fibroblast growth factor intracellular-binding protein isoform 2	NP_067413.1	Fibp	357	1
acidic leucine-rich nuclear phosphoprotein 32 family member A	NP_033802.2	Anp32a	247	16
acidic leucine-rich nuclear phosphoprotein 32 family member B	NP_570959.1	Anp32b	272	12
acidic leucine-rich nuclear phosphoprotein 32 family member E isoform 2	NP_001240686.1	Anp32e	248	7
aconitate hydratase, mitochondrial precursor	NP_542364.1	Aco2	780	47
actin filament-associated protein 1-like 1	NP_849259.2	Afap1l1	768	1
actin, aortic smooth muscle	NP_031418.1	Acta2	377	33
actin, cytoplasmic 1	NP_031419.1	Actb	375	34
actin-binding LIM protein 1 isoform 5	NP_001277744.1	Ablim1	654	4
actin-related protein 10	NP_062759.2	Actr10	417	9
actin-related protein 2	NP_666355.1	Actr2	394	17
actin-related protein 2/3 complex subunit 1A	NP_062741.1	Arpc1a	370	10
actin-related protein 2/3 complex subunit 1B	NP_075631.2	Arpc1b	372	15
actin-related protein 2/3 complex subunit 3	NP_062798.1	Arpc3	178	7
actin-related protein 2/3 complex subunit 4 isoform 1	NP_080828.1	Arpc4	168	5
actin-related protein 2/3 complex subunit 5	NP_080645.2	Arpc5	151	5
actin-related protein 2/3 complex subunit 5-like protein	NP_083085.1	Arpc5l	153	6
actin-related protein 3	NP_076224.1	Actr3	418	29
activated CDC42 kinase 1 isoform 3	NP_001276372.1	Tnk2	518	2
activating signal cointegrator 1 complex subunit 3	NP_932124.2	Ascc3	2198	14
activator of 90 kDa heat shock protein ATPase homolog 1	NP_666148.1	Ahsa1	338	11
active breakpoint cluster region-related protein isoform 2	NP_942597.1	Abr	813	10
active regulator of SIRT1	NP_780318.1	Rps19bp1	143	1
activity-dependent neuroprotector homeobox protein isoform 1	NP_033758.2	Adnp	1108	8
acylamino-acid-releasing enzyme	NP_666338.2	Apeh	732	19
acylcarnitine hydrolase precursor	NP_663578.1	Ces2c	561	9
acyl-CoA dehydrogenase family member 11	NP_780533.2	Acad11	779	7
acyl-CoA dehydrogenase family member 9, mitochondrial	NP_766266.3	Acad9	625	14
acyl-CoA synthetase family member 2, mitochondrial precursor	NP_722502.1	Acsf2	615	24
acyl-CoA-binding domain-containing protein 5 isoform d	NP_001095906.1	Acbd5	472	4
acyl-CoA-binding protein isoform 2	NP_031856.1	Dbi	87	7
acyl-coenzyme A synthetase ACSM1, mitochondrial	NP_473435.1	Acsm1	573	2
acyl-coenzyme A synthetase ACSM3, mitochondrial	NP_058566.3	Acsm3	580	19
acyl-coenzyme A thioesterase 1	NP_036136.1	Acot1	419	7
acyl-coenzyme A thioesterase 13	NP_080066.1	Acot13	140	2
acyl-coenzyme A thioesterase 2, mitochondrial precursor	NP_598949.3	Acot2	453	4
acyl-coenzyme A thioesterase 4	NP_599008.3	Acot4	421	2
acyl-coenzyme A thioesterase 8	NP_573503.2	Acot8	320	6
acyl-protein thioesterase 1	NP_032892.1	Lypla1	230	6
acylpyruvase FAHD1, mitochondrial	NP_075969.1	Fahd1	227	3
adapter molecule crk isoform 1	NP_001264148.1	Crk	204	8
adapter protein CIKS	NP_598761.2	Traf3ip2	555	1
adaptin ear-binding coat-associated protein 1	NP_080543.2	Necap1	275	4
adenine phosphoribosyltransferase	NP_033828.2	Aprt	180	7
adenosine 3'-phospho 5'-phosphosulfate transporter 1	NP_082938.1	Slc35b2	382	3
adenosine deaminase	NP_031424.1	Ada	352	9
adenosine kinase isoform 2	NP_001229970.1	Adk	345	13
adenylate kinase 2, mitochondrial isoform b	NP_058591.2	Ak2	232	11
adenylate kinase isoenzyme 6	NP_081868.1	Ak6	172	1
adenylosuccinate lyase	NP_033764.2	Adsl	484	12
adenylosuccinate synthetase isozyme 2	NP_031448.2	Adss	456	13
adenylyltransferase and sulfurtransferase MOCS3	NP_001153802.1	Mocs3	460	6
ADP/ATP translocase 1	NP_031476.3	Slc25a4	298	12
ADP/ATP translocase 2	NP_031477.1	Slc25a5	298	24
ADP-ribosyl cyclase/cyclic ADP-ribose hydrolase 1	NP_031672.2	Cd38	304	5
ADP-ribosylarginine hydrolase	NP_031440.1	Adprh	362	5
ADP-ribosylation factor 4	NP_031505.1	Arf4	180	9
ADP-ribosylation factor 5	NP_031506.1	Arf5	180	8
ADP-ribosylation factor 6	NP_031507.1	Arf6	175	7
ADP-ribosylation factor GTPase-activating protein 2 isoform 2	NP_076343.2	Arfgap2	520	9
ADP-ribosylation factor GTPase-activating protein 3	NP_079721.2	Arfgap3	524	16
ADP-ribosylation factor-binding protein GGA1	NP_666041.1	Gga1	635	5
ADP-ribosylation factor-like protein 1	NP_080135.2	Arl1	181	10
ADP-ribosylation factor-like protein 2	NP_062696.2	Arl2	184	3
ADP-ribosylation factor-like protein 2-binding protein isoform 2	NP_077231.1	Arl2bp	152	2
ADP-ribosylation factor-like protein 6-interacting protein 1	NP_062292.1	Arl6ip1	203	2
ADP-ribosylation factor-like protein 8B	NP_080287.1	Arl8b	186	4
ADP-ribosylation factor-related protein 1 isoform 2	NP_001159467.1	Arfrp1	154	4
adrenodoxin, mitochondrial isoform 1 precursor	NP_032022.1	Fdx1	188	4
adseverin isoform 1	NP_001139668.1	Scin	715	38
advillin	NP_033765.2	Avil	819	3
afadin	NP_034936.1	Mllt4	1820	16
aflatoxin B1 aldehyde reductase member 2	NP_079613.3	Akr7a5	367	8
aftiphilin isoform 1	NP_852076.1	Aftph	904	6
AK010878-Moap1 protein	NP_001136411.1	Gm20604	75	1
A-kinase anchor protein 1, mitochondrial	NP_033778.2	Akap1	857	5
A-kinase anchor protein 2 isoform 3	NP_033779.2	Akap2	795	1
A-kinase anchor protein 9	NP_919444.2	Akap9	3779	36
aladin	NP_700465.2	Aaas	546	1
alanine aminotransferase 1	NP_877957.1	Gpt	496	6
alanine aminotransferase 2	NP_776291.1	Gpt2	522	4
alanine--tRNA ligase, mitochondrial precursor	NP_941010.2	Aars2	980	3
alanyl-tRNA editing protein Aarsd1	NP_659078.1	Aarsd1	412	7
alcohol dehydrogenase [NADP(+)]	NP_067448.1	Akr1a1	325	13
alcohol dehydrogenase 1	NP_031435.1	Adh1	375	18
alcohol dehydrogenase class-3 isoform 1	NP_031436.2	Adh5	374	16
aldehyde dehydrogenase 3 family, member B2	NP_001170909.1	Aldh3b2	479	5
aldehyde dehydrogenase family 16 member A1	NP_666066.1	Aldh16a1	802	8
aldehyde dehydrogenase family 8 member A1	NP_848828.1	Aldh8a1	487	3
aldehyde dehydrogenase X, mitochondrial precursor	NP_082546.1	Aldh1b1	519	29
aldehyde dehydrogenase, cytosolic 1	NP_036051.1	Aldh1a7	501	6
aldehyde dehydrogenase, mitochondrial isoform 1 precursor	NP_033786.1	Aldh2	519	38
aldo-keto reductase family 1 member C13	NP_038806.2	Akr1c13	323	30
aldo-keto reductase family 1, member B10	NP_765986.3	Akr1b10	316	3
aldo-keto reductase family 1, member C12	NP_038805.2	Akr1c12	323	26
aldo-keto reductase family 1, member C19	NP_001013807.2	Akr1c19	323	12
aldose 1-epimerase	NP_795937.1	Galm	342	4
aldose reductase	NP_033788.3	Akr1b3	316	16
aldose reductase-related protein 2	NP_032038.1	Akr1b8	316	9
alkyldihydroxyacetonephosphate synthase, peroxisomal	NP_766254.2	Agps	671	10
all-trans retinoic acid-induced differentiation factor isoform 1 precursor	NP_082131.2	Atraid	223	1
all-trans-retinol 13,14-reductase precursor	NP_080435.3	Retsat	609	4
alpha-(1,3)-fucosyltransferase 11 precursor	NP_082704.1	Fut11	489	1
alpha-(1,3)-fucosyltransferase 4	NP_034372.1	Fut4	433	4
alpha-1,3/1,6-mannosyltransferase ALG2	NP_064382.3	Alg2	415	3
alpha-1,3-mannosyl-glycoprotein 4-beta-N-acetylglucosaminyltransferase B precursor	NP_666038.3	Mgat4b	548	5
alpha-1,6-mannosyl-glycoprotein 2-beta-N-acetylglucosaminyltransferase	NP_666147.1	Mgat2	442	3
alpha-1-antitrypsin 1-3 precursor	NP_033271.1	Serpina1c	413	3
alpha-1-antitrypsin 1-4 precursor	NP_033272.1	Serpina1d	413	2
alpha-2-HS-glycoprotein isoform 3 precursor	NP_001263379.1	Ahsg	338	3
alpha-2-macroglobulin precursor	NP_031402.3	Pzp	1495	3
alpha-2-macroglobulin receptor-associated protein precursor	NP_038615.2	Lrpap1	360	9
alpha-actinin-1	NP_598917.1	Actn1	892	49
alpha-actinin-4	NP_068695.1	Actn4	912	57
alpha-adducin isoform 1	NP_001019629.2	Add1	735	13
alpha-aminoadipic semialdehyde dehydrogenase isoform b	NP_001120810.1	Aldh7a1	511	7
alpha-aminoadipic semialdehyde synthase, mitochondrial	NP_038958.2	Aass	926	1
alpha-centractin	NP_058556.1	Actr1a	376	12
alpha-endosulfine isoform b	NP_001021383.1	Ensa	117	2
alpha-galactosidase A	NP_038491.2	Gla	421	3
alpha-ketoglutarate-dependent dioxygenase FTO	NP_036066.2	Fto	502	2
alpha-mannosidase 2	NP_032575.2	Man2a1	1150	20
alpha-mannosidase 2C1	NP_082912.1	Man2c1	1039	9
alpha-methylacyl-CoA racemase	NP_032563.2	Amacr	381	4
alpha-N-acetylgalactosaminide alpha-2,6-sialyltransferase 2	NP_033206.2	St6galnac2	373	3
alpha-N-acetylgalactosaminide alpha-2,6-sialyltransferase 6 isoform 2	NP_001276478.1	St6galnac6	299	10
alpha-N-acetylglucosaminidase precursor	NP_038820.2	Naglu	739	6
alpha-parvin	NP_065631.3	Parva	372	3
alpha-soluble NSF attachment protein	NP_080174.1	Napa	295	11
alpha-tocopherol transfer protein	NP_056582.1	Ttpa	278	1
amidophosphoribosyltransferase	NP_742158.1	Ppat	517	8
amiloride-sensitive amine oxidase [copper-containing] precursor	NP_083914.2	Aoc1	756	3
amine oxidase [flavin-containing] A	NP_776101.3	Maoa	526	25
amine oxidase [flavin-containing] B	NP_766366.2	Maob	520	11
aminoacyl tRNA synthase complex-interacting multifunctional protein 1	NP_031952.2	Aimp1	319	8
aminoacyl tRNA synthase complex-interacting multifunctional protein 2 isoform 1	NP_001165617.1	Aimp2	320	7
aminoacylase-1	NP_079647.1	Acy1	408	12
aminomethyltransferase, mitochondrial precursor	NP_001013836.1	Amt	403	2
aminopeptidase B isoform 1	NP_663392.2	Rnpep	650	19
amino-terminal enhancer of split isoform 2	NP_001263217.1	Aes	196	1
amyloid protein-binding protein 2	NP_080101.1	Appbp2	585	1
AN1-type zinc finger protein 2B	NP_081122.2	Zfand2b	257	3
anaphase-promoting complex subunit 1	NP_032595.2	Anapc1	1944	4
anaphase-promoting complex subunit 2	NP_780509.2	Anapc2	837	1
anaphase-promoting complex subunit 4	NP_077175.1	Anapc4	807	2
anaphase-promoting complex subunit 5 isoform c	NP_001276446.1	Anapc5	719	2
anaphase-promoting complex subunit 7	NP_062779.3	Anapc7	565	1
ancient ubiquitous protein 1 isoform 2	NP_001288578.1	Aup1	281	4
angiogenin-4 precursor	NP_808212.2	Ang4	144	12
ankyrin repeat and IBR domain-containing protein 1 isoform 2	NP_001003909.2	Ankib1	1085	1
ankyrin repeat and KH domain-containing protein 1	NP_780584.2	Ankhd1	2548	11
ankyrin repeat and LEM domain-containing protein 2 isoform 2	NP_082198.1	Ankle2	963	1
ankyrin repeat and MYND domain-containing protein 2	NP_666145.3	Ankmy2	440	3
ankyrin repeat and SAM domain-containing protein 4B	NP_082361.2	Anks4b	423	10
ankyrin repeat domain-containing protein 13A	NP_080994.2	Ankrd13a	588	3
ankyrin repeat domain-containing protein 22	NP_077166.4	Ankrd22	191	1
ankyrin repeat domain-containing protein SOWAHC	NP_766527.3	Sowahc	512	2
ankyrin-2 isoform 2	NP_848770.2	Ank2	1050	1
ankyrin-3 isoform i	NP_733926.2	Ank3	838	8
annexin A1	NP_034860.2	Anxa1	346	24
annexin A13	NP_081487.1	Anxa13	317	13
annexin A3	NP_038498.2	Anxa3	323	22
annexin A5	NP_033803.1	Anxa5	319	20
annexin A6 isoform b	NP_001103681.1	Anxa6	667	26
annexin A7	NP_033804.2	Anxa7	463	17
annexin A8 isoform 2	NP_001268774.1	Anxa8	301	3
anoctamin-10 isoform 2	NP_001258802.1	Ano10	601	2
anterior gradient protein 2 homolog precursor	NP_035913.1	Agr2	175	14
anthrax toxin receptor 2 precursor	NP_598499.1	Antxr2	487	1
antigen KI-67	NP_001074586.2	Mki67	3177	17
antigen peptide transporter 1 isoform 2	NP_001155202.1	Tap1	696	6
AP-1 complex subunit beta-1 isoform 2	NP_031480.2	Ap1b1	943	38
AP-1 complex subunit gamma-1 isoform 2	NP_001288140.1	Ap1g1	822	13
AP-1 complex subunit gamma-like 2 isoform 1	NP_031481.2	Ap1g2	791	7
AP-1 complex subunit sigma-1A	NP_031483.1	Ap1s1	158	5
AP2 associated kinase 1 isoform 1	NP_001035195.1	Aak1	959	7
AP-2 complex subunit alpha-1 isoform b	NP_001070732.1	Ap2a1	955	19
AP-2 complex subunit alpha-2	NP_031485.3	Ap2a2	938	11
AP-2 complex subunit beta isoform b	NP_082191.1	Ap2b1	937	28
AP-2 complex subunit mu isoform 1	NP_033809.1	Ap2m1	435	12
AP-2 complex subunit sigma	NP_941015.2	Ap2s1	142	1
AP-3 complex subunit beta-1	NP_033810.2	Ap3b1	1105	19
AP-3 complex subunit delta-1	NP_031486.1	Ap3d1	1199	10
AP-3 complex subunit sigma-1 isoform 1	NP_033811.1	Ap3s1	193	3
apolipoprotein A-I preproprotein	NP_033822.2	Apoa1	264	4
apolipoprotein A-II preproprotein	NP_001292479.1	Apoa2	102	1
apolipoprotein A-IV precursor	NP_031494.2	Apoa4	395	1
apolipoprotein E precursor	NP_033826.2	Apoe	311	3
apolipoprotein L 10a	NP_808412.1	Apol10a	318	2
apoptogenic protein 1, mitochondrial isoform 2	NP_080787.1	Apopt1	192	1
apoptosis inhibitor 5 isoform 2	NP_031492.2	Api5	504	10
apoptosis-associated speck-like protein containing a CARD	NP_075747.3	Pycard	193	12
apoptosis-inducing factor 1, mitochondrial isoform 2	NP_001277293.1	Aifm1	608	19
apoptosis-stimulating of p53 protein 1	NP_035755.1	Ppp1r13b	1087	2
apoptotic protease-activating factor 1 isoform 2	NP_001269876.1	Apaf1	1238	3
arachidonate 15-lipoxygenase	NP_033790.3	Alox15	663	2
ARF GTPase-activating protein GIT2 isoform 3	NP_001070828.1	Git2	679	1
arfaptin-2	NP_084078.3	Arfip2	341	7
arf-GAP with coiled-coil, ANK repeat and PH domain-containing protein 2	NP_084414.1	Acap2	770	3
arf-GAP with GTPase, ANK repeat and PH domain-containing protein 1 isoform 2	NP_001032213.1	Agap1	804	2
arf-GAP with Rho-GAP domain, ANK repeat and PH domain-containing protein 1 isoform 2	NP_932764.1	Arap1	727	2
arginase-1	NP_031508.1	Arg1	323	7
arginine--tRNA ligase, cytoplasmic	NP_080212.2	Rars	660	29
argininosuccinate synthase	NP_031520.1	Ass1	412	18
arginyl-tRNA--protein transferase 1 isoform 2	NP_001258272.1	Ate1	509	3
armadillo repeat-containing protein 10	NP_080310.1	Armc10	306	5
armadillo repeat-containing protein 6	NP_598733.2	Armc6	468	3
arpin	NP_081696.1	Arpin	226	7
arsenite methyltransferase	NP_065602.2	As3mt	376	15
aryl hydrocarbon receptor nuclear translocator-like protein 1 isoform 2	NP_001229977.1	Arntl	613	1
arylacetamide deacetylase precursor	NP_075872.1	Aadac	398	4
arylamine N-acetyltransferase 2	NP_035004.1	Nat2	290	4
ashwin	NP_598579.1	AI597479	232	1
asparagine--tRNA ligase, cytoplasmic isoform 2	NP_081626.2	Nars	558	22
aspartate aminotransferase, cytoplasmic	NP_034454.2	Got1	413	24
aspartate aminotransferase, mitochondrial	NP_034455.1	Got2	430	19
aspartate--tRNA ligase, cytoplasmic isoform 1	NP_803228.2	Dars	501	29
aspartyl/asparaginyl beta-hydroxylase isoform 11 precursor	NP_001277296.1	Asph	658	15
ataxin-10	NP_058539.2	Atxn10	475	6
ataxin-2	NP_033151.2	Atxn2	1286	9
ataxin-3 isoform 2	NP_001161386.1	Atxn3	291	4
atlastin-2 isoform 2	NP_835151.2	Atl2	412	9
atlastin-3 isoform 1	NP_001156977.1	Atl3	536	6
ATP synthase F(0) complex subunit B1, mitochondrial isoform 2	NP_001291648.1	Atp5f1	231	11
ATP synthase F0 subunit 8 (mitochondrion)	YP_001686702.1	ATP8	67	2
ATP synthase mitochondrial F1 complex assembly factor 2	NP_663402.2	Atpaf2	298	3
ATP synthase subunit alpha, mitochondrial precursor	NP_031531.1	Atp5a1	553	37
ATP synthase subunit beta, mitochondrial precursor	NP_058054.2	Atp5b	529	28
ATP synthase subunit delta, mitochondrial precursor	NP_079589.2	Atp5d	168	3
ATP synthase subunit e, mitochondrial	NP_031533.2	Atp5k	71	4
ATP synthase subunit epsilon, mitochondrial	NP_080259.1	Atp5e	52	1
ATP synthase subunit f, mitochondrial	NP_065607.1	Atp5j2	88	2
ATP synthase subunit g, mitochondrial	NP_038823.2	Atp5l	103	5
ATP synthase subunit gamma, mitochondrial isoform b	NP_001106209.1	Atp5c1	274	12
ATPase Asna1	NP_062626.1	Asna1	348	11
ATPase family AAA domain-containing protein 3	NP_849534.2	Atad3a	591	15
ATPase WRNIP1	NP_084491.3	Wrnip1	660	2
ATP-binding cassette sub-family B member 7, mitochondrial	NP_033722.1	Abcb7	752	9
ATP-binding cassette sub-family D member 1	NP_031461.1	Abcd1	736	1
ATP-binding cassette sub-family D member 3	NP_033017.2	Abcd3	659	8
ATP-binding cassette sub-family E member 1	NP_056566.2	Abce1	599	14
ATP-binding cassette sub-family F member 1	NP_038882.1	Abcf1	837	19
ATP-binding cassette sub-family F member 2 isoform 2	NP_001177372.1	Abcf2	627	9
ATP-binding cassette sub-family F member 3	NP_038880.1	Abcf3	709	5
ATP-citrate synthase isoform 2	NP_598798.1	Acly	1091	48
ATP-dependent (S)-NAD(P)H-hydrate dehydratase isoform 2	NP_001177286.1	Carkd	327	8
ATP-dependent 6-phosphofructokinase, liver type	NP_032852.2	Pfkl	780	21
ATP-dependent Clp protease ATP-binding subunit clpX-like, mitochondrial isoform 1	NP_035932.2	Clpx	634	9
ATP-dependent Clp protease proteolytic subunit, mitochondrial precursor	NP_059089.1	Clpp	272	7
ATP-dependent RNA helicase DDX1	NP_598801.1	Ddx1	740	21
ATP-dependent RNA helicase DDX19A	NP_031942.2	Ddx19a	478	14
ATP-dependent RNA helicase DDX55 isoform 2	NP_001177724.1	Ddx55	596	3
ATP-dependent RNA helicase DHX8	NP_659080.2	Dhx8	1244	2
ATP-dependent RNA helicase SUPV3L1, mitochondrial precursor	NP_852088.1	Supv3l1	779	6
ATP-dependent zinc metalloprotease YME1L1	NP_038799.1	Yme1l1	715	9
AT-rich interactive domain-containing protein 2	NP_780460.3	Arid2	1828	1
atrophin-1	NP_031907.2	Atn1	1175	1
autism susceptibility gene 2 protein	NP_796021.2	Auts2	1261	1
autophagy-related protein 16-1 isoform 3	NP_001192321.1	Atg16l1	588	1
B box and SPRY domain-containing protein	NP_619594.1	Bspry	486	6
baculoviral IAP repeat-containing protein 1a	NP_032696.2	Naip1	1403	13
baculoviral IAP repeat-containing protein 1b	NP_035002.2	Naip2	1447	12
baculoviral IAP repeat-containing protein 6	NP_031592.3	Birc6	4873	20
BAG family molecular chaperone regulator 1 isoform 1S	NP_001165210.1	Bag1	219	8
BAG family molecular chaperone regulator 3	NP_038891.4	Bag3	577	4
BAG family molecular chaperone regulator 4	NP_080397.1	Bag4	457	3
BAH and coiled-coil domain-containing protein 1	NP_940815.3	Bahcc1	2643	1
band 4.1-like protein 1 isoform e	NP_001278052.1	Epb41l1	730	6
band 4.1-like protein 4B	NP_062300.2	Epb41l4b	527	5
basic leucine zipper and W2 domain-containing protein 1	NP_080100.1	Bzw1	419	10
basic leucine zipper and W2 domain-containing protein 2	NP_080116.2	Bzw2	419	8
basigin isoform 2 precursor	NP_001070652.1	Bsg	273	3
bax inhibitor 1	NP_001164505.1	Tmbim6	237	1
B-cell CLL/lymphoma 7 protein family member B	NP_033875.2	Bcl7b	202	1
B-cell linker protein	NP_032554.2	Blnk	457	2
B-cell lymphoma/leukemia 10	NP_033870.1	Bcl10	233	2
bcl-2 homologous antagonist/killer	NP_031549.2	Bak1	209	1
bcl-2-like protein 13	NP_705736.1	Bcl2l13	434	2
BET1 homolog	NP_033878.1	Bet1	118	1
BET1-like protein	NP_061212.3	Bet1l	111	1
beta-1,3-galactosyltransferase 4	NP_062293.1	B3galt4	371	1
beta-1,3-galactosyltransferase 6	NP_536693.1	B3galt6	325	1
beta-1,3-glucosyltransferase precursor	NP_001074673.1	B3glct	489	1
beta-1,4 N-acetylgalactosaminyltransferase 2	NP_032107.1	B4galnt2	510	16
beta-1,4-galactosyltransferase 1	NP_071641.1	B4galt1	399	6
beta-2-microglobulin precursor	NP_033865.2	B2m	119	4
beta-2-syntrophin	NP_033255.1	Sntb2	520	2
beta-actin-like protein 2	NP_780706.1	Actbl2	376	14
beta-adrenergic receptor kinase 1 isoform 2	NP_570933.1	Adrbk1	647	7
beta-arrestin-1 isoform B	NP_835738.1	Arrb1	410	5
beta-catenin-like protein 1	NP_079956.3	Ctnnbl1	563	8
beta-centractin	NP_666219.1	Actr1b	376	12
beta-galactosidase preproprotein	NP_033882.1	Glb1	647	13
beta-glucuronidase precursor	NP_034498.1	Gusb	648	2
beta-hexosaminidase subunit alpha precursor	NP_034551.2	Hexa	528	13
beta-hexosaminidase subunit beta precursor	NP_034552.1	Hexb	536	17
betaine--homocysteine S-methyltransferase 1	NP_057877.1	Bhmt	407	10
beta-lactamase-like protein 2	NP_663356.1	Lactb2	288	7
bifunctional 3'-phosphoadenosine 5'-phosphosulfate synthase 1 isoform a	NP_035993.1	Papss1	624	15
bifunctional arginine demethylase and lysyl-hydroxylase JMJD6	NP_203971.2	Jmjd6	403	3
bifunctional epoxide hydrolase 2 isoform d	NP_001258350.1	Ephx2	488	4
bifunctional glutamate/proline--tRNA ligase	NP_084011.1	Eprs	1512	67
bifunctional polynucleotide phosphatase/kinase isoform b	NP_001277695.1	Pnkp	486	5
bifunctional purine biosynthesis protein PURH	NP_080471.2	Atic	592	27
bifunctional UDP-N-acetylglucosamine 2-epimerase/N-acetylmannosamine kinase isoform 2	NP_056643.3	Gne	753	34
biglycan precursor	NP_031568.2	Bgn	369	1
bile acid receptor	NP_001157172.1	Nr1h4	488	8
bleomycin hydrolase	NP_848760.1	Blmh	455	17
bolA-like protein 2	NP_780312.1	Bola2	86	1
bone marrow stromal antigen 2 precursor	NP_932763.1	Bst2	172	2
BPI fold-containing family A member 1 precursor	NP_035256.2	Bpifa1	278	1
brain-specific angiogenesis inhibitor 1-associated protein 2-like protein 1	NP_080109.1	Baiap2l1	514	12
branched-chain-amino-acid aminotransferase, mitochondrial isoform 1 precursor	NP_033867.1	Bcat2	393	10
BRCA2 and CDKN1A-interacting protein	NP_079668.2	Bccip	316	8
breast cancer anti-estrogen resistance protein 1 isoform A	NP_001185768.1	Bcar1	874	3
breast carcinoma-amplified sequence 1 homolog isoform 2	NP_001157841.1	Bcas1	587	10
brefeldin A-inhibited guanine nucleotide-exchange protein 1	NP_001095900.1	Arfgef1	1846	19
brefeldin A-inhibited guanine nucleotide-exchange protein 3	NP_001028430.1	Arfgef3	2170	15
BRISC and BRCA1-A complex member 1	NP_080912.2	Babam1	333	6
BRISC complex subunit Abro1	NP_932134.3	Fam175b	424	4
bromodomain-containing protein 4 isoform 2	NP_932762.2	Brd4	723	5
BSD domain-containing protein 1	NP_598650.2	Bsdc1	427	4
BTB/POZ domain-containing protein KCTD12	NP_808383.3	Kctd12	327	9
BTB/POZ domain-containing protein KCTD5	NP_081284.2	Kctd5	234	2
BUB3-interacting and GLEBS motif-containing protein ZNF207 isoform 4	NP_035881.1	Zfp207	460	1
butyrophilin-like 6 precursor	NP_109672.1	Btnl6	539	1
bystin	NP_058555.3	Bysl	436	1
C1GALT1-specific chaperone 1	NP_067525.1	C1galt1c1	316	5
C-1-tetrahydrofolate synthase, cytoplasmic	NP_620084.2	Mthfd1	935	39
C2 domain-containing protein 2-like	NP_082185.2	C2cd2l	706	2
CAAX prenyl protease 1 homolog	NP_766288.1	Zmpste24	475	4
cactin	NP_081657.1	Cactin	772	1
CAD protein isoform 1	NP_076014.1	Cad	2225	34
cadherin-1 precursor	NP_033994.1	Cdh1	884	13
cadherin-related family member 2 precursor	NP_001028536.2	Cdhr2	1308	3
cadherin-related family member 5 isoform 2 precursor	NP_082345.1	Cdhr5	669	5
calbindin	NP_033918.1	Calb1	261	1
calcineurin B homologous protein 1	NP_062743.1	Chp1	195	7
calcineurin subunit B type 1	NP_077779.2	Ppp3r1	170	6
calcium and integrin-binding protein 1 isoform 2	NP_001278204.1	Cib1	186	5
calcium homeostasis endoplasmic reticulum protein	NP_613051.3	Cherp	938	6
calcium uptake protein 2, mitochondrial	NP_082919.1	Micu2	432	5
calcium/calmodulin-dependent protein kinase type 1D isoform a	NP_796317.2	Camk1d	385	11
calcium/calmodulin-dependent protein kinase type II subunit delta isoform 3	NP_076302.1	Camk2d	478	9
calcium-activated chloride channel regulator 1 precursor	NP_059502.1	Clca1	913	56
calcium-activated chloride channel regulator 4A precursor	NP_997091.3	Clca4a	925	5
calcium-binding mitochondrial carrier protein Aralar1	NP_766024.1	Slc25a12	677	18
calcium-binding mitochondrial carrier protein Aralar2 isoform 2	NP_001171043.1	Slc25a13	675	17
calcium-binding mitochondrial carrier protein SCaMC-1	NP_766273.1	Slc25a24	475	19
calcium-dependent secretion activator 2 isoform 5	NP_001239037.1	Cadps2	627	1
calcium-transporting ATPase type 2C member 1 isoform 3	NP_001240765.1	Atp2c1	669	10
calcium-transporting ATPase type 2C member 2	NP_081198.1	Atp2c2	944	11
calcyclin-binding protein	NP_033916.1	Cacybp	229	12
caldesmon	NP_663550.1	Cald1	530	6
calmin isoform b	NP_001035772.1	Clmn	1021	6
calmodulin	NP_031616.1	Calm3	149	9
calmodulin-regulated spectrin-associated protein 3 isoform 2	NP_081447.2	Camsap3	1252	6
calnexin precursor	NP_031623.1	Canx	591	14
calpain-1 catalytic subunit	NP_031626.1	Capn1	713	21
calpain-13	NP_001028616.1	Capn13	665	18
calpain-2 catalytic subunit	NP_033924.2	Capn2	700	7
calpain-7	NP_033926.1	Capn7	813	3
calpain-8 isoform 2	NP_001139278.1	Capn8	381	1
calpain-9	NP_076198.2	Capn9	690	8
calpastatin isoform 2	NP_033947.1	Cast	754	14
calponin-1	NP_034052.3	Cnn1	297	13
calponin-2	NP_031751.1	Cnn2	305	2
calponin-3	NP_082320.1	Cnn3	330	5
calreticulin precursor	NP_031617.1	Calr	416	27
calumenin isoform 1 precursor	NP_031620.1	Calu	315	11
calumenin isoform 2 precursor	NP_908942.1	Calu	315	9
cAMP-dependent protein kinase catalytic subunit alpha isoform 2	NP_001264827.1	Prkaca	343	4
cAMP-dependent protein kinase catalytic subunit beta isoform 4	NP_001157672.1	Prkacb	398	8
cAMP-dependent protein kinase type II-alpha regulatory subunit	NP_032950.1	Prkar2a	402	11
cAMP-regulated phosphoprotein 21 isoform 6	NP_001171090.1	Arpp21	372	1
canalicular multispecific organic anion transporter 2	NP_083876.3	Abcc3	1522	13
CAP-Gly domain-containing linker protein 1 isoform a	NP_062739.2	Clip1	1391	18
CAP-Gly domain-containing linker protein 2 isoform b	NP_001034251.1	Clip2	1012	8
caprin-1 isoform c	NP_001104761.1	Caprin1	692	11
cap-specific mRNA (nucleoside-2'-O-)-methyltransferase 1	NP_083067.1	Cmtr1	837	6
carbohydrate deacetylase	NP_081216.1	Ydjc	310	1
carbonic anhydrase 12 isoform 2 precursor	NP_001293077.1	Car12	344	1
carbonic anhydrase 13	NP_078771.1	Car13	262	1
carbonic anhydrase 3	NP_031632.2	Car3	260	7
carbonic anhydrase 4 precursor	NP_031633.1	Car4	305	6
carbonic anhydrase-related protein	NP_031618.2	Car8	291	4
carbonyl reductase [NADPH] 1	NP_031646.2	Cbr1	277	25
carbonyl reductase [NADPH] 2	NP_031647.1	Cbr2	244	2
carbonyl reductase [NADPH] 3	NP_766635.1	Cbr3	277	17
carbonyl reductase family member 4	NP_663570.2	Cbr4	236	8
carboxylesterase 1C precursor	NP_031980.2	Ces1c	554	7
carboxylesterase 1D precursor	NP_444430.2	Ces1d	565	9
carboxylesterase 2-like precursor	NP_932116.2	Ces2g	560	6
carboxypeptidase D precursor	NP_031780.2	Cpd	1377	16
carboxypeptidase E precursor	NP_038522.2	Cpe	476	6
carboxypeptidase Q precursor	NP_061225.2	Cpq	470	5
carcinoembryonic antigen-related cell adhesion molecule 1 isoform 2 precursor	NP_001034275.1	Ceacam1	458	5
carcinoembryonic antigen-related cell adhesion molecule 20 precursor	NP_082115.2	Ceacam20	577	1
cardiolipin synthase (CMP-forming) isoform 1	NP_001019556.1	Crls1	303	1
carnitine O-palmitoyltransferase 2, mitochondrial precursor	NP_034079.2	Cpt2	658	19
casein kinase I isoform alpha	NP_666199.1	Csnk1a1	325	5
casein kinase I isoform delta isoform 2	NP_082150.1	Csnk1d	409	3
casein kinase II subunit beta isoform 2	NP_034105.1	Csnk2b	215	4
caseinolytic peptidase B protein homolog	NP_033217.1	Clpb	677	7
caspase-1	NP_033937.2	Casp1	402	15
caspase-3	NP_001271338.1	Casp3	277	12
caspase-6 precursor	NP_033941.3	Casp6	276	6
caspase-7 precursor	NP_031637.1	Casp7	303	13
caspase-8 isoform 1 precursor	NP_033942.1	Casp8	480	19
caspase-9 isoform 1 precursor	NP_056548.2	Casp9	454	1
catalase	NP_033934.2	Cat	527	18
catechol O-methyltransferase	NP_001104533.1	Comt	265	9
catechol O-methyltransferase domain-containing protein 1	NP_081241.1	Comtd1	262	4
catenin beta-1	NP_031640.1	Ctnnb1	781	28
cathepsin B preproprotein	NP_031824.1	Ctsb	339	10
cathepsin D precursor	NP_034113.1	Ctsd	410	11
cathepsin E preproprotein	NP_031825.2	Ctse	397	3
cathepsin Z preproprotein	NP_071720.1	Ctsz	306	8
cation-dependent mannose-6-phosphate receptor precursor	NP_034879.2	M6pr	278	6
cation-independent mannose-6-phosphate receptor precursor	NP_034645.2	Igf2r	2483	34
C-C motif chemokine 6 precursor	NP_033165.1	Ccl6	116	1
CCR4-NOT transcription complex subunit 1 isoform 1	NP_694804.3	Cnot1	2326	19
CCR4-NOT transcription complex subunit 11	NP_082319.1	Cnot11	505	1
CCR4-NOT transcription complex subunit 4 isoform 3	NP_001157883.1	Cnot4	572	1
CCR4-NOT transcription complex subunit 6 isoform 2	NP_997649.1	Cnot6	552	2
CD151 antigen	NP_001104519.1	Cd151	253	1
CD177 antigen precursor	NP_081138.2	Cd177	817	12
CD2-associated protein	NP_033977.3	Cd2ap	637	23
CD44 antigen isoform c precursor	NP_001034240.1	Cd44	365	2
CD63 antigen	NP_001269895.1	Cd63	238	1
CD81 antigen	NP_598416.1	Cd81	236	1
CD9 antigen	NP_031683.1	Cd9	226	2
CD97 antigen isoform 4 precursor	NP_001156503.1	Adgre5	722	1
cdc42 effector protein 1	NP_081495.1	Cdc42ep1	409	2
cdc42-interacting protein 4 isoform 4	NP_001229320.1	Trip10	546	7
CDGSH iron-sulfur domain-containing protein 1	NP_598768.1	Cisd1	108	5
CDGSH iron-sulfur domain-containing protein 3, mitochondrial precursor	NP_001078969.2	Cisd3	137	4
CDK5 regulatory subunit-associated protein 3 isoform 1	NP_084524.1	Cdk5rap3	503	9
CDK-activating kinase assembly factor MAT1	NP_032638.2	Mnat1	309	3
CDKN2A-interacting protein	NP_765995.1	Cdkn2aip	563	5
CDKN2AIP N-terminal-like protein	NP_084252.1	Cdkn2aipnl	116	2
CDP-diacylglycerol--inositol 3-phosphatidyltransferase	NP_080914.1	Cdipt	213	1
cell cycle control protein 50A	NP_598479.1	Tmem30a	364	3
cell cycle control protein 50B	NP_848830.1	Tmem30b	353	3
cell cycle progression protein 1 isoform 2	NP_082457.3	Ccpg1	638	1
cell death regulator Aven isoform 1	NP_083120.2	Aven	342	2
cell differentiation protein RCD1 homolog	NP_067358.1	Rqcd1	299	3
cell division control protein 42 homolog isoform 1 precursor	NP_033991.1	Cdc42	191	8
cell division control protein 42 homolog isoform 2	NP_001230698.1	Cdc42	191	7
cell division cycle 5-like protein	NP_690023.1	Cdc5l	802	13
cell division cycle protein 16 homolog	NP_081552.2	Cdc16	620	2
cell growth regulator with EF hand domain protein 1 isoform 2 precursor	NP_001153621.1	Cgref1	280	2
cell surface A33 antigen precursor	NP_067623.1	Gpa33	319	12
cellular nucleic acid-binding protein isoform 3	NP_001103216.1	Cnbp	170	5
centrin-2	NP_062278.2	Cetn2	172	4
centromere protein L	NP_001153402.1	Cenpl	345	1
centromere protein V	NP_082724.1	Cenpv	252	6
centromere/kinetochore protein zw10 homolog	NP_036169.1	Zw10	779	12
ceramide synthase 6	NP_766444.1	Cers6	384	1
ceroid-lipofuscinosis neuronal protein 5 homolog precursor	NP_001028414.1	Cln5	341	1
ceroid-lipofuscinosis neuronal protein 6	NP_001028347.1	Cln6	308	1
charged multivesicular body protein 1a	NP_663581.1	Chmp1a	196	3
charged multivesicular body protein 1b-1	NP_077152.1	Chmp1b	199	2
charged multivesicular body protein 2b	NP_081155.1	Chmp2b	213	4
charged multivesicular body protein 4b	NP_083638.1	Chmp4b	224	7
charged multivesicular body protein 4c	NP_079795.1	Chmp4c	232	3
charged multivesicular body protein 5	NP_084090.1	Chmp5	219	6
charged multivesicular body protein 7	NP_598839.2	Chmp7	451	2
chitinase domain-containing protein 1 isoform 2 precursor	NP_080798.2	Chid1	310	3
chloride channel calcium activated 3B precursor	NP_631887.2	Clca3b	1044	19
chloride intracellular channel protein 1	NP_254279.1	Clic1	241	14
chloride intracellular channel protein 4	NP_038913.1	Clic4	253	8
chloride intracellular channel protein 5	NP_766209.1	Clic5	251	4
chloride intracellular channel protein 6	NP_766057.1	Clic6	596	8
choline dehydrogenase, mitochondrial	NP_780552.1	Chdh	596	20
choline transporter-like protein 1 isoform B	NP_001153105.1	Slc44a1	526	3
choline transporter-like protein 3	NP_663369.2	Slc44a3	656	1
choline transporter-like protein 4	NP_076046.1	Slc44a4	707	4
choline/ethanolamine kinase	NP_031718.1	Chkb	394	4
choline-phosphate cytidylyltransferase A	NP_034111.1	Pcyt1a	367	6
chromatin accessibility complex protein 1	NP_444298.1	Chrac1	129	2
chromatin complexes subunit BAP18 isoform 6	NP_001171078.1	0610010K14Rik	109	1
chromatin target of PRMT1 protein isoform 5	NP_001280708.1	Chtop	202	5
chromobox protein homolog 3	NP_031650.3	Cbx3	183	2
chromodomain-helicase-DNA-binding protein 1	NP_031716.2	Chd1	1711	1
chromodomain-helicase-DNA-binding protein 4	NP_666091.1	Chd4	1915	25
chromogranin-A precursor	NP_031719.1	Chga	463	7
chymotrypsin-like elastase family member 1 precursor	NP_291090.2	Cela1	266	1
chymotrypsin-like elastase family member 2A precursor	NP_031945.1	Cela2a	271	1
chymotrypsinogen B precursor	NP_079859.2	Ctrb1	263	2
cilia- and flagella-associated protein 20	NP_032213.2	Cfap20	193	1
cingulin isoform 2	NP_001280656.1	Cgn	1184	23
citrate lyase subunit beta-like protein, mitochondrial precursor	NP_083832.2	Clybl	338	5
citrate synthase, mitochondrial precursor	NP_080720.1	Cs	464	16
citrate synthase-like protein	NP_082221.2	Csl	466	10
C-Jun-amino-terminal kinase-interacting protein 4 isoform 1	NP_081845.2	Spag9	1307	7
CKLF-like MARVEL transmembrane domain-containing protein 4	NP_705810.2	Cmtm4	208	1
clarin-3	NP_848784.1	Clrn3	226	1
clathrin heavy chain 1	NP_001003908.1	Cltc	1675	76
clathrin light chain A isoform d	NP_001073855.1	Clta	216	7
clathrin light chain B	NP_083146.1	Cltb	211	7
claudin-3	NP_034032.1	Cldn3	219	4
claudin-7 precursor	NP_058583.1	Cldn7	211	1
cleavage and polyadenylation specificity factor subunit 5	NP_080899.1	Nudt21	227	8
cleavage and polyadenylation specificity factor subunit 7 isoform 2	NP_001157744.1	Cpsf7	462	4
cleavage stimulation factor subunit 2 isoform 3	NP_001277328.1	Cstf2	510	7
cleavage stimulation factor subunit 2 tau variant	NP_112539.2	Cstf2t	632	5
cleavage stimulation factor subunit 3 isoform 1	NP_663504.1	Cstf3	717	4
CLIP-associating protein 1 isoform 5	NP_001280230.1	Clasp1	1452	8
CLIP-associating protein 2 isoform f	NP_001273530.1	Clasp2	1089	7
CMP-sialic acid transporter	NP_036025.2	Slc35a1	336	2
C-Myc-binding protein	NP_062634.2	Mycbp	103	2
coactosin-like protein	NP_082347.1	Cotl1	142	9
coatomer subunit alpha	NP_034068.3	Copa	1224	48
coatomer subunit beta	NP_203534.1	Copb1	953	35
coatomer subunit beta'	NP_056642.1	Copb2	905	34
coatomer subunit delta	NP_666097.3	Arcn1	511	26
coatomer subunit epsilon	NP_067513.1	Cope	308	11
coatomer subunit gamma-1 isoform 1	NP_059505.1	Copg1	874	39
coatomer subunit gamma-2	NP_059506.1	Copg2	871	13
coatomer subunit zeta-1	NP_062791.1	Copz1	177	7
coatomer subunit zeta-2	NP_063930.1	Copz2	205	2
cob(I)yrinic acid a,c-diamide adenosyltransferase, mitochondrial precursor	NP_084232.1	Mmab	237	3
COBW domain-containing protein 1	NP_666209.1	Cbwd1	393	2
cochlin precursor	NP_031754.1	Coch	552	1
cofilin-1	NP_031713.1	Cfl1	166	15
cofilin-2	NP_031714.1	Cfl2	166	7
coiled-coil domain-containing protein 115	NP_081435.1	Ccdc115	180	1
coiled-coil domain-containing protein 12	NP_082588.2	Ccdc12	166	2
coiled-coil domain-containing protein 127 isoform 1	NP_077163.1	Ccdc127	260	1
coiled-coil domain-containing protein 146	NP_083471.1	Ccdc146	977	1
coiled-coil domain-containing protein 149	NP_001242988.1	Ccdc149	524	2
coiled-coil domain-containing protein 167 isoform 2	NP_081058.1	Ccdc167	97	2
coiled-coil domain-containing protein 22	NP_613069.3	Ccdc22	627	9
coiled-coil domain-containing protein 25	NP_666056.1	Ccdc25	208	5
coiled-coil domain-containing protein 40	NP_780639.1	Ccdc40	1192	1
coiled-coil domain-containing protein 43	NP_080194.1	Ccdc43	222	3
coiled-coil domain-containing protein 47 precursor	NP_080285.2	Ccdc47	483	8
coiled-coil domain-containing protein 50 isoform 2	NP_001020786.1	Ccdc50	290	1
coiled-coil domain-containing protein 51	NP_079965.2	Ccdc51	406	3
coiled-coil domain-containing protein 58 isoform 3	NP_001152894.1	Ccdc58	134	5
coiled-coil domain-containing protein 86	NP_076220.2	Ccdc86	426	3
coiled-coil domain-containing protein 9 isoform 2	NP_758501.2	Ccdc9	544	2
coiled-coil domain-containing protein 93 isoform c	NP_084231.2	Ccdc93	628	4
coiled-coil-helix-coiled-coil-helix domain-containing protein 1	NP_079642.1	Chchd1	118	2
coiled-coil-helix-coiled-coil-helix domain-containing protein 2 precursor	NP_077128.2	Chchd2	153	2
coiled-coil-helix-coiled-coil-helix domain-containing protein 5	NP_079671.1	Chchd5	110	2
coilin	NP_057915.2	Coil	573	1
cold shock domain-containing protein E1 isoform 1	NP_659150.1	Csde1	798	17
cold-inducible RNA-binding protein	NP_031731.1	Cirbp	172	1
colipase precursor	NP_079745.1	Clps	113	1
collagen alpha-1(I) chain precursor	NP_031768.2	Col1a1	1453	3
collagen alpha-1(IV) chain precursor	NP_034061.2	Col4a1	1669	1
collagen alpha-1(VI) chain precursor	NP_034063.1	Col6a1	1025	5
collagen alpha-2(I) chain precursor	NP_031769.2	Col1a2	1372	4
collagen alpha-2(IV) chain preproprotein	NP_034062.3	Col4a2	1707	1
collagen alpha-2(V) chain precursor	NP_031763.2	Col5a2	1497	1
collagen alpha-2(VI) chain precursor	NP_666119.1	Col6a2	1034	6
collagen alpha-3(VI) chain isoform 2 precursor	NP_001229938.1	Col6a3	2677	21
collagen type IV alpha-3-binding protein isoform 2	NP_001157694.1	Col4a3bp	598	9
COMM domain-containing protein 2	NP_780304.2	Commd2	199	3
COMM domain-containing protein 3	NP_680087.1	Commd3	195	2
COMM domain-containing protein 5	NP_079812.1	Commd5	224	4
COMM domain-containing protein 6 isoform 2	NP_001162064.1	Commd6	83	1
COMM domain-containing protein 7 isoform 2	NP_001182319.1	Commd7	129	1
COMM domain-containing protein 8	NP_848714.1	Commd8	183	2
COMM domain-containing protein 9	NP_083911.1	Commd9	198	2
complement C3 preproprotein	NP_033908.2	C3	1663	8
complement component 1 Q subcomponent-binding protein, mitochondrial	NP_031599.2	C1qbp	279	4
complement factor D isoform 2 precursor	NP_001278844.1	Cfd	258	1
condensin complex subunit 2	NP_659067.2	Ncaph	731	6
connector enhancer of kinase suppressor of ras 1	NP_001074516.1	Cnksr1	700	4
conserved oligomeric Golgi complex subunit 1	NP_038609.3	Cog1	980	16
conserved oligomeric Golgi complex subunit 2	NP_084022.2	Cog2	731	16
conserved oligomeric Golgi complex subunit 4 isoform 1	NP_598734.1	Cog4	785	10
conserved oligomeric Golgi complex subunit 6	NP_080501.2	Cog6	657	5
conserved oligomeric Golgi complex subunit 7	NP_001028490.2	Cog7	770	14
conserved oligomeric Golgi complex subunit 8	NP_631975.3	Cog8	640	6
constitutive coactivator of PPAR-gamma-like protein 1	NP_001028440.2	Fam120a	1112	24
COP9 signalosome complex subunit 1 isoform 2	NP_001171345.1	Gps1	487	11
COP9 signalosome complex subunit 2 isoform b	NP_034069.2	Cops2	443	8
COP9 signalosome complex subunit 3	NP_036121.1	Cops3	423	8
COP9 signalosome complex subunit 5 isoform 1	NP_038743.1	Cops5	334	6
COP9 signalosome complex subunit 6	NP_036132.1	Cops6	324	6
copine-1	NP_733467.1	Cpne1	536	2
copine-2	NP_705727.1	Cpne2	548	4
copine-3	NP_082045.1	Cpne3	533	13
copper chaperone for superoxide dismutase	NP_058588.1	Ccs	274	2
copper homeostasis protein cutC homolog isoform 2	NP_079806.2	Cutc	262	7
copper transport protein ATOX1	NP_033850.1	Atox1	68	6
copper-transporting ATPase 1 isoform 2	NP_033856.3	Atp7a	1491	6
cordon-bleu protein-like 1 isoform 2	NP_081501.1	Cobll1	1203	15
core histone macro-H2A.1 isoform 4	NP_001152987.1	H2afy	368	9
core-binding factor subunit beta isoform 3	NP_001154929.1	Cbfb	155	3
coronin-1C	NP_035909.2	Coro1c	474	18
coronin-7	NP_084481.3	Coro7	922	9
corticosteroid 11-beta-dehydrogenase isozyme 1	NP_032314.2	Hsd11b1	292	1
corticosteroid 11-beta-dehydrogenase isozyme 2	NP_032315.2	Hsd11b2	386	7
coxsackie adenovirus receptor-like precursor	NP_001074245.1	Gm1123	390	7
craniofacial development protein 1	NP_035931.1	Cfdp1	295	3
creatine kinase B-type	NP_067248.1	Ckb	381	10
crk-like protein isoform 1	NP_031790.2	Crkl	303	3
crooked neck-like protein 1	NP_080096.1	Crnkl1	690	2
CST complex subunit TEN1	NP_081383.1	Ten1	161	2
cTAGE family member 5 isoform 3	NP_001158726.1	Ctage5	761	11
C-terminal-binding protein 1 isoform 2	NP_001185789.1	Ctbp1	429	9
CUGBP Elav-like family member 2 isoform 5	NP_001103702.1	Celf2	484	3
cullin-3 isoform 1	NP_057925.1	Cul3	768	8
cullin-4A	NP_666319.2	Cul4a	759	9
cullin-4B	NP_082564.3	Cul4b	970	11
cullin-5 isoform 2	NP_001155090.1	Cul5	828	12
cullin-associated NEDD8-dissociated protein 1	NP_082270.1	Cand1	1230	32
cullin-associated NEDD8-dissociated protein 2	NP_080234.2	Cand2	1235	3
CWF19-like protein 1	NP_001074546.1	Cwf19l1	537	4
CXXC-type zinc finger protein 1	NP_083144.1	Cxxc1	660	1
cyclic AMP-responsive element-binding protein 3-like protein 1	NP_036087.2	Creb3l1	520	1
cyclin-dependent kinase 1	NP_031685.2	Cdk1	297	4
cyclin-dependent kinase 2 isoform 2	NP_058036.1	Cdk2	298	3
cyclin-dependent kinase 4	NP_034000.1	Cdk4	303	2
cyclin-dependent kinase 4 inhibitor B	NP_031696.1	Cdkn2b	130	1
cyclin-dependent kinase 5	NP_031694.1	Cdk5	292	5
cyclin-dependent kinase 7	NP_034004.2	Cdk7	346	1
cyclin-dependent kinase 9	NP_570930.1	Cdk9	372	4
cyclin-dependent kinase inhibitor 1B	NP_034005.2	Cdkn1b	197	1
cyclin-dependent kinases regulatory subunit 1	NP_058600.1	Cks1b	79	1
cyclin-G-associated kinase isoform 3	NP_001268981.1	Gak	1093	8
cystathionine beta-synthase isoform 2	NP_835742.1	Cbs	547	15
cystathionine gamma-lyase	NP_666065.1	Cth	398	13
cystatin-B	NP_031819.1	Cstb	98	5
cystatin-C precursor	NP_034106.2	Cst3	140	2
cysteine and glycine-rich protein 1	NP_031817.1	Csrp1	193	6
cysteine and glycine-rich protein 2	NP_031818.3	Csrp2	193	6
cysteine and histidine-rich domain-containing protein 1	NP_080120.1	Chordc1	331	8
cysteine desulfurase, mitochondrial	NP_035041.2	Nfs1	459	9
cysteine protease ATG4B	NP_777363.1	Atg4b	393	9
cysteine-rich protein 1	NP_031789.1	Crip1	77	3
cysteine-rich protein 2	NP_077185.1	Crip2	208	3
cysteine-rich with EGF-like domain protein 2 precursor	NP_083996.1	Creld2	350	4
cysteine--tRNA ligase, cytoplasmic isoform 2	NP_001239522.1	Cars	748	14
cytidine deaminase	NP_082452.1	Cda	146	2
cytochrome b-245 light chain isoform 2	NP_001288213.1	Cyba	164	1
cytochrome b5	NP_080073.1	Cyb5a	134	4
cytochrome b5 type B precursor	NP_079834.2	Cyb5b	146	5
cytochrome b-c1 complex subunit 1, mitochondrial precursor	NP_079683.2	Uqcrc1	480	21
cytochrome b-c1 complex subunit 10	NP_079926.1	Uqcr11	56	1
cytochrome b-c1 complex subunit 2, mitochondrial precursor	NP_080175.1	Uqcrc2	453	18
cytochrome b-c1 complex subunit 6, mitochondrial	NP_079917.1	Uqcrh	89	4
cytochrome b-c1 complex subunit 7	NP_080495.1	Uqcrb	111	11
cytochrome b-c1 complex subunit 9	NP_932096.1	Uqcr10	64	2
cytochrome b-c1 complex subunit Rieske, mitochondrial	NP_079986.1	Uqcrfs1	274	13
cytochrome c oxidase assembly factor 3 homolog, mitochondrial	NP_080894.1	Coa3	108	1
cytochrome c oxidase assembly factor 6 homolog	NP_778152.1	Coa6	79	1
cytochrome c oxidase assembly factor 7	NP_081526.1	Coa7	231	5
cytochrome c oxidase assembly protein COX15 homolog	NP_659123.2	Cox15	413	1
cytochrome c oxidase protein 20 homolog	NP_079787.1	Cox20	117	3
cytochrome c oxidase subunit 4 isoform 1, mitochondrial isoform 2	NP_001280488.1	Cox4i1	169	13
cytochrome c oxidase subunit 5A, mitochondrial precursor	NP_031773.2	Cox5a	146	7
cytochrome c oxidase subunit 6A1, mitochondrial	NP_031774.1	Cox6a1	112	1
cytochrome c oxidase subunit 6B1	NP_079904.1	Cox6b1	86	10
cytochrome c oxidase subunit 6C	NP_444301.1	Cox6c	76	6
cytochrome c oxidase subunit 7A1, mitochondrial precursor	NP_034074.1	Cox7a1	80	1
cytochrome c oxidase subunit 7A2, mitochondrial precursor	NP_034075.2	Cox7a2	83	1
cytochrome c oxidase subunit 7A-related protein, mitochondrial isoform 2	NP_033213.1	Cox7a2l	111	2
cytochrome c oxidase subunit II (mitochondrion)	YP_220553.1	COX2	227	6
cytochrome c oxidase subunit NDUFA4	NP_035016.1	Ndufa4	82	5
cytochrome c, somatic	NP_031834.1	Cycs	105	12
cytochrome c1, heme protein, mitochondrial	NP_079843.1	Cyc1	325	10
cytochrome P450 2C29 precursor	NP_031841.3	Cyp2c29	490	1
cytochrome P450 2C55 precursor	NP_082365.1	Cyp2c55	490	11
cytochrome P450 2F2 precursor	NP_031843.2	Cyp2f2	491	2
cytochrome P450 2S1 precursor	NP_083051.1	Cyp2s1	501	4
cytochrome P450 3A13	NP_031845.1	Cyp3a13	503	1
cytochrome P450, family 2, subfamily c, polypeptide 65 precursor	NP_082467.2	Cyp2c65	490	2
cytochrome P450, family 2, subfamily d, polypeptide 22	NP_062797.3	Cyp2d22	500	1
cytohesin-2 isoform 2	NP_001106171.1	Cyth2	399	3
cytoplasmic aconitate hydratase	NP_031412.2	Aco1	889	28
cytoplasmic dynein 1 heavy chain 1	NP_084514.2	Dync1h1	4644	137
cytoplasmic dynein 1 intermediate chain 2 isoform 5	NP_034194.1	Dync1i2	612	8
cytoplasmic dynein 1 light intermediate chain 1	NP_666341.1	Dync1li1	523	14
cytoplasmic FMR1-interacting protein 1 isoform b	NP_001158134.1	Cyfip1	1251	10
cytoplasmic polyadenylation element-binding protein 4 isoform 3	NP_001277607.1	Cpeb4	704	2
cytoplasmic tRNA 2-thiolation protein 1	NP_663557.1	Ctu1	420	1
cytoskeleton-associated protein 4	NP_780660.1	Ckap4	575	29
cytoskeleton-associated protein 5 isoform 2	NP_083713.2	Ckap5	2011	21
cytosol aminopeptidase	NP_077754.3	Lap3	519	21
cytosolic 5'-nucleotidase 1A	NP_001078971.1	Nt5c1a	365	1
cytosolic endo-beta-N-acetylglucosaminidase	NP_766161.1	Engase	734	12
cytosolic Fe-S cluster assembly factor NARFL	NP_080514.3	Narfl	476	5
cytosolic Fe-S cluster assembly factor NUBP1	NP_036085.1	Nubp1	320	1
cytosolic Fe-S cluster assembly factor NUBP2	NP_036086.1	Nubp2	275	2
cytosolic non-specific dipeptidase	NP_001276460.1	Cndp2	475	24
cytosolic phospholipase A2 gamma isoform 2	NP_001004762.1	Pla2g4c	597	40
cytosolic phospholipase A2 isoform 2	NP_001292561.1	Pla2g4a	740	8
cytospin-B isoform 2	NP_001025107.1	Specc1	978	5
D-3-phosphoglycerate dehydrogenase	NP_058662.2	Phgdh	533	13
DAZ-associated protein 1 isoform a	NP_573451.2	Dazap1	405	11
DBIRD complex subunit ZNF326	NP_061229.2	Zfp326	580	5
DCC-interacting protein 13-beta	NP_660255.1	Appl2	662	19
DCN1-like protein 5	NP_084051.1	Dcun1d5	237	2
dCTP pyrophosphatase 1	NP_075692.1	Dctpp1	170	2
DDB1- and CUL4-associated factor 13	NP_941008.2	Dcaf13	445	1
DDB1- and CUL4-associated factor 7	NP_082222.1	Dcaf7	342	1
D-dopachrome decarboxylase	NP_034157.1	Ddt	118	9
DDRGK domain-containing protein 1 precursor	NP_084108.1	Ddrgk1	315	5
death-associated protein 1	NP_666169.1	Dap	102	2
death-associated protein kinase 2	NP_034149.2	Dapk2	370	3
death-inducer obliterator 1 Dido2	NP_808520.2	Dido1	1183	4
dedicator of cytokinesis protein 1	NP_001028592.1	Dock1	1865	8
dedicator of cytokinesis protein 7 isoform 2	NP_080358.3	Dock7	2098	7
dehydrogenase/reductase SDR family member 11 precursor	NP_808232.2	Dhrs11	260	6
dehydrogenase/reductase SDR family member 4 isoform 1	NP_001033027.2	Dhrs4	279	7
dehydrogenase/reductase SDR family member 7 precursor	NP_079798.2	Dhrs7	338	3
dehydrogenase/reductase SDR family member 7B isoform 1	NP_001165583.1	Dhrs7b	314	5
delta(24)-sterol reductase precursor	NP_444502.2	Dhcr24	516	1
delta(3,5)-Delta(2,4)-dienoyl-CoA isomerase, mitochondrial precursor	NP_058052.1	Ech1	327	8
delta-1-pyrroline-5-carboxylate dehydrogenase, mitochondrial precursor	NP_780647.3	Aldh4a1	562	11
delta-1-pyrroline-5-carboxylate synthase isoform 2	NP_705782.2	Aldh18a1	793	21
DENN domain-containing protein 2D isoform 3	NP_001265870.1	Dennd2d	289	1
DENN domain-containing protein 4C	NP_908976.1	Dennd4c	1906	16
density-regulated protein	NP_080879.1	Denr	198	4
deoxycytidine kinase	NP_031858.1	Dck	260	1
deoxyguanosine kinase, mitochondrial isoform 2	NP_001155993.1	Dguok	236	2
deoxyhypusine hydroxylase	NP_598725.2	Dohh	302	4
deoxynucleoside triphosphate triphosphohydrolase SAMHD1 isoform 1	NP_061339.3	Samhd1	658	23
deoxynucleotidyltransferase terminal-interacting protein 2	NP_722501.1	Dnttip2	758	2
deoxyribose-phosphate aldolase	NP_766321.1	Dera	318	7
deoxyuridine 5'-triphosphate nucleotidohydrolase, mitochondrial isoform 2	NP_076084.2	Dut	162	5
DEP domain-containing mTOR-interacting protein isoform a	NP_663445.2	Deptor	409	5
derlin-1	NP_077169.1	Derl1	251	1
derlin-2 isoform b	NP_001278075.1	Derl2	165	1
desmin	NP_034173.1	Des	469	18
desmocollin-2 precursor	NP_038533.1	Dsc2	848	10
desmoglein-2 precursor	NP_031909.2	Dsg2	1122	22
desmoplakin	NP_076331.2	Dsp	2883	88
destrin	NP_062745.1	Dstn	165	23
desumoylating isopeptidase 1	NP_598856.1	Desi1	168	1
DET1- and DDB1-associated protein 1 isoform 1	NP_079876.1	Dda1	102	2
deubiquitinating protein VCIP135	NP_775619.2	Vcpip1	1220	7
developmentally-regulated GTP-binding protein 1	NP_031905.1	Drg1	367	10
developmentally-regulated GTP-binding protein 2	NP_067329.1	Drg2	364	4
diablo homolog, mitochondrial precursor	NP_075721.3	Diablo	237	2
dihydrofolate reductase	NP_034179.1	Dhfr	187	6
dihydrolipoyl dehydrogenase, mitochondrial precursor	NP_031887.2	Dld	509	14
dihydrolipoyllysine-residue acetyltransferase component of pyruvate dehydrogenase complex, mitochondrial	NP_663589.3	Dlat	642	19
dihydroorotate dehydrogenase (quinone), mitochondrial precursor	NP_064430.1	Dhodh	395	3
dihydropyrimidinase	NP_073559.3	Dpys	519	3
dihydropyrimidinase-related protein 2	NP_034085.2	Dpysl2	572	25
dihydropyrimidinase-related protein 3 isoform 1	NP_001129558.1	Dpysl3	568	11
dihydropyrimidine dehydrogenase [NADP(+)]	NP_740748.1	Dpyd	1025	2
dimethylglycine dehydrogenase, mitochondrial precursor	NP_083048.1	Dmgdh	869	1
dipeptidase 1 precursor	NP_031902.2	Dpep1	410	3
dipeptidyl peptidase 1 isoform 1 preproprotein	NP_034112.3	Ctsc	462	8
dipeptidyl peptidase 2 precursor	NP_114031.2	Dpp7	506	1
diphosphomevalonate decarboxylase	NP_619597.2	Mvd	401	12
diphthamide biosynthesis protein 2	NP_080620.1	Dph2	489	1
diphthine methyl ester synthase	NP_081469.2	Dph5	281	1
DIS3-like exonuclease 2 isoform 2	NP_705758.1	Dis3l2	870	6
disintegrin and metalloproteinase domain-containing protein 10 precursor	NP_031425.2	Adam10	749	6
disks large homolog 3 isoform 5	NP_001277331.1	Dlg3	817	5
dmX-like protein 1	NP_001074840.2	Dmxl1	3013	1
DNA (cytosine-5)-methyltransferase 1 isoform 2	NP_034196.5	Dnmt1	1619	10
DNA damage-binding protein 1	NP_056550.1	Ddb1	1140	31
DNA excision repair protein ERCC-6-like	NP_666347.2	Ercc6l	1240	1
DNA fragmentation factor subunit alpha isoform a	NP_001020467.1	Dffa	331	2
DNA ligase 1	NP_001186239.1	Lig1	932	13
DNA mismatch repair protein Msh2	NP_032654.1	Msh2	935	15
DNA mismatch repair protein Msh6	NP_034960.1	Msh6	1358	10
DNA polymerase delta catalytic subunit	NP_035261.3	Pold1	1105	8
DNA polymerase delta subunit 3	NP_598453.1	Pold3	461	4
DNA polymerase delta subunit 4	NP_081472.1	Pold4	107	1
DNA polymerase epsilon catalytic subunit A	NP_035262.2	Pole	2283	1
DNA polymerase epsilon subunit 4	NP_080158.1	Pole4	118	1
DNA primase small subunit	NP_032947.1	Prim1	417	4
DNA repair endonuclease XPF	NP_056584.2	Ercc4	917	1
DNA repair protein RAD50	NP_033038.2	Rad50	1312	4
DNA repair protein SWI5 homolog isoform a	NP_001277481.1	Swi5	121	2
DNA replication licensing factor MCM2	NP_032590.2	Mcm2	904	22
DNA replication licensing factor MCM3	NP_032589.1	Mcm3	812	26
DNA replication licensing factor MCM4	NP_032591.3	Mcm4	862	19
DNA replication licensing factor MCM5	NP_032592.2	Mcm5	734	20
DNA replication licensing factor MCM6 isoform 1	NP_032593.1	Mcm6	821	21
DNA replication licensing factor MCM7	NP_032594.1	Mcm7	719	20
DNA topoisomerase 1	NP_033434.2	Top1	767	14
DNA topoisomerase 2-beta	NP_033435.2	Top2b	1612	15
DNA-directed RNA polymerase I subunit RPA49 isoform b	NP_073722.1	Polr1e	434	1
DNA-directed RNA polymerase II subunit GRINL1A isoform 2	NP_001158265.1	Polr2m	262	2
DNA-directed RNA polymerase II subunit RPB1	NP_001277997.1	Polr2a	1970	20
DNA-directed RNA polymerase II subunit RPB11	NP_035423.2	Polr2j	117	2
DNA-directed RNA polymerase II subunit RPB2	NP_722493.2	Polr2b	1174	17
DNA-directed RNA polymerase II subunit RPB3	NP_033116.2	Polr2c	275	4
DNA-directed RNA polymerase II subunit RPB4 isoform 1	NP_081278.1	Polr2d	142	1
DNA-directed RNA polymerase II subunit RPB7	NP_080605.1	Polr2g	172	2
DNA-directed RNA polymerase II subunit RPB9	NP_081535.1	Polr2i	125	2
DNA-directed RNA polymerase III subunit RPC1	NP_001074716.1	Polr3a	1390	3
DNA-directed RNA polymerase III subunit RPC10	NP_080177.1	Polr3k	108	2
DNA-directed RNA polymerase III subunit RPC2	NP_081699.1	Polr3b	1133	2
DNA-directed RNA polymerase III subunit RPC6	NP_084039.2	Polr3f	316	1
DNA-directed RNA polymerase III subunit RPC8	NP_084505.2	Polr3h	204	1
DNA-directed RNA polymerase, mitochondrial precursor	NP_766139.2	Polrmt	1207	2
DNA-directed RNA polymerases I and III subunit RPAC1	NP_033111.2	Polr1c	346	4
DNA-directed RNA polymerases I, II, and III subunit RPABC1	NP_079830.2	Polr2e	210	4
DNA-directed RNA polymerases I, II, and III subunit RPABC5	NP_079869.1	Polr2l	67	1
dnaJ homolog subfamily A member 1	NP_001158143.1	Dnaja1	397	11
dnaJ homolog subfamily A member 2	NP_062768.1	Dnaja2	412	15
dnaJ homolog subfamily A member 3, mitochondrial isoform 2	NP_001128584.1	Dnaja3	453	6
dnaJ homolog subfamily B member 1 isoform 1	NP_061278.1	Dnajb1	340	7
dnaJ homolog subfamily B member 11 precursor	NP_080676.3	Dnajb11	358	8
dnaJ homolog subfamily B member 6 isoform d	NP_001120839.1	Dnajb6	241	1
dnaJ homolog subfamily C member 1 precursor	NP_031895.1	Dnajc1	552	3
dnaJ homolog subfamily C member 10 precursor	NP_077143.2	Dnajc10	793	22
dnaJ homolog subfamily C member 11	NP_766292.2	Dnajc11	559	7
dnaJ homolog subfamily C member 13	NP_001156498.1	Dnajc13	2243	17
dnaJ homolog subfamily C member 21	NP_084322.2	Dnajc21	531	1
dnaJ homolog subfamily C member 3 precursor	NP_032955.2	Dnajc3	504	20
dnaJ homolog subfamily C member 8	NP_765988.2	Dnajc8	253	3
dnaJ homolog subfamily C member 9	NP_598842.1	Dnajc9	259	4
dolichol-phosphate mannosyltransferase subunit 1 isoform 1	NP_034202.1	Dpm1	260	3
dolichyl-diphosphooligosaccharide--protein glycosyltransferase 48 kDa subunit precursor	NP_031864.2	Ddost	441	11
dolichyl-diphosphooligosaccharide--protein glycosyltransferase subunit 1 precursor	NP_598694.3	Rpn1	608	34
dolichyl-diphosphooligosaccharide--protein glycosyltransferase subunit 2 precursor	NP_062616.2	Rpn2	631	17
dolichyl-diphosphooligosaccharide--protein glycosyltransferase subunit STT3A	NP_032434.3	Stt3a	705	12
dolichyl-diphosphooligosaccharide--protein glycosyltransferase subunit STT3B	NP_077184.2	Stt3b	823	7
dolichyl-phosphate beta-glucosyltransferase	NP_079718.1	Alg5	324	5
double-stranded RNA-binding protein Staufen homolog 1 isoform 4	NP_001278089.1	Stau1	485	3
double-stranded RNA-specific adenosine deaminase isoform 1	NP_062629.3	Adar	1152	2
Down syndrome critical region protein 3 homolog	NP_031860.1	Dscr3	297	4
dr1-associated corepressor isoform 2	NP_077138.1	Drap1	205	3
drebrin-like protein isoform 3	NP_001139781.1	Dbnl	432	11
dual oxidase 2 precursor	NP_808278.2	Duox2	1517	9
dual specificity mitogen-activated protein kinase kinase 4	NP_033183.1	Map2k4	397	5
dual specificity mitogen-activated protein kinase kinase 6	NP_036073.1	Map2k6	334	5
dual specificity phosphatase 28	NP_780327.1	Dusp28	163	1
dual specificity protein phosphatase 23	NP_081001.1	Dusp23	150	3
dual specificity protein phosphatase 3	NP_082483.1	Dusp3	185	3
dymeclin	NP_082003.1	Dym	669	5
dynactin subunit 1 isoform 3	NP_001185796.1	Dctn1	1239	34
dynactin subunit 2 isoform 3	NP_081427.1	Dctn2	402	14
dynactin subunit 3 isoform A	NP_058586.3	Dctn3	186	4
dynactin subunit 4	NP_080578.1	Dctn4	460	10
dynactin subunit 5	NP_067621.3	Dctn5	182	2
dynactin subunit 6 isoform 4	NP_001280688.1	Dctn6	109	2
dynamin-1-like protein isoform b	NP_001021118.1	Dnm1l	699	23
dynamin-2 isoform 4	NP_001240823.1	Dnm2	860	31
dynein light chain 1, cytoplasmic	NP_062656.3	Dynll1	89	7
dynein light chain 2, cytoplasmic	NP_080832.1	Dynll2	89	7
dynein light chain roadblock-type 1 isoform b	NP_080223.2	Dynlrb1	96	3
dynein light chain roadblock-type 2	NP_083573.1	Dynlrb2	96	1
dynein light chain Tctex-type 1F isoform 2	NP_001186877.1	Dynlt1f	106	3
dynein light chain Tctex-type 3	NP_080251.3	Dynlt3	116	1
dyslexia-associated protein KIAA0319-like protein isoform 2	NP_598647.1	AU040320	1048	4
E3 ISG15--protein ligase Herc6	NP_080268.1	Herc6	1003	1
E3 SUMO-protein ligase PIAS4	NP_067476.2	Pias4	507	3
E3 SUMO-protein ligase RanBP2	NP_035370.2	Ranbp2	3053	40
E3 ubiquitin/ISG15 ligase TRIM25	NP_033572.2	Trim25	634	11
E3 ubiquitin-protein ligase ARIH1	NP_064311.2	Arih1	555	8
E3 ubiquitin-protein ligase DTX1	NP_032078.2	Dtx1	627	1
E3 ubiquitin-protein ligase DTX3L	NP_001013389.2	Dtx3l	748	14
E3 ubiquitin-protein ligase Hakai isoform 3	NP_001240777.1	Cbll1	332	1
E3 ubiquitin-protein ligase HECTD3	NP_780453.1	Hectd3	861	9
E3 ubiquitin-protein ligase KCMF1	NP_062689.2	Kcmf1	381	2
E3 ubiquitin-protein ligase NEDD4	NP_035020.2	Nedd4	887	15
E3 ubiquitin-protein ligase RING1	NP_033092.3	Ring1	406	3
E3 ubiquitin-protein ligase RING2	NP_035407.1	Rnf2	336	3
E3 ubiquitin-protein ligase RNF31	NP_919327.2	Rnf31	1066	4
E3 ubiquitin-protein ligase TRIM21	NP_033303.3	Trim21	462	2
E3 ubiquitin-protein ligase TRIM31	NP_666189.1	Trim31	507	8
E3 ubiquitin-protein ligase TRIM33 isoform 2	NP_001073299.1	Trim33	1123	3
E3 ubiquitin-protein ligase Trim36 isoform 2	NP_001164326.1	Trim36	717	4
E3 ubiquitin-protein ligase UBR2 isoform 2	NP_001170845.1	Ubr2	1755	4
E3 ubiquitin-protein ligase UBR4	NP_001153791.1	Ubr4	5180	37
E3 ubiquitin-protein ligase UBR5 isoform 2	NP_001106192.1	Ubr5	2792	4
E3 ubiquitin-protein ligase ZNRF1 isoform c	NP_001162094.1	Znrf1	127	1
echinoderm microtubule-associated protein-like 1 isoform 2	NP_001036801.1	Eml1	783	1
echinoderm microtubule-associated protein-like 2 isoform 2	NP_001156468.1	Eml2	649	9
echinoderm microtubule-associated protein-like 4 isoform 1	NP_001107833.1	Eml4	988	17
ectonucleoside triphosphate diphosphohydrolase 2 precursor	NP_033979.2	Entpd2	495	3
ectonucleotide pyrophosphatase/phosphodiesterase family member 1 isoform 3	NP_001295258.1	Enpp1	553	5
EF-hand domain-containing protein D2	NP_080270.2	Efhd2	240	15
EH domain-containing protein 1	NP_034249.1	Ehd1	534	7
EH domain-containing protein 3	NP_065603.2	Ehd3	535	2
EH domain-containing protein 4	NP_598599.2	Ehd4	541	11
EKC/KEOPS complex subunit Lage3	NP_079686.1	Lage3	148	2
electron transfer flavoprotein subunit alpha, mitochondrial	NP_663590.3	Etfa	333	18
electron transfer flavoprotein subunit beta	NP_080971.2	Etfb	255	9
electron transfer flavoprotein-ubiquinone oxidoreductase, mitochondrial precursor	NP_080070.2	Etfdh	616	14
elongation factor 1-alpha 1	NP_034236.2	Eef1a1	462	28
elongation factor 1-beta	NP_061266.2	Eef1b2	225	5
elongation factor 1-delta isoform b	NP_075729.2	Eef1d	281	14
elongation factor 1-delta isoform c	NP_001272361.1	Eef1d	257	14
elongation factor 1-gamma	NP_080283.3	Eef1g	437	17
elongation factor 2	NP_031933.1	Eef2	858	60
elongation factor G, mitochondrial	NP_613057.2	Gfm1	751	7
elongation factor Ts, mitochondrial precursor	NP_079813.1	Tsfm	324	9
elongation factor Tu GTP-binding domain-containing protein 1	NP_780526.2	Eftud1	1127	10
elongation factor Tu, mitochondrial isoform 1	NP_766333.1	Tufm	452	26
elongation of very long chain fatty acids protein 7	NP_083277.3	Elovl7	281	2
elongator complex protein 1	NP_080355.2	Ikbkap	1333	3
elongator complex protein 3 isoform 2	NP_083087.1	Elp3	547	4
elongator complex protein 4	NP_076365.2	Elp4	422	6
emerin	NP_031953.1	Emd	259	7
ena/VASP-like protein isoform 2	NP_031991.3	Evl	393	1
endonuclease domain-containing 1 protein precursor	NP_082289.2	Endod1	501	4
endonuclease G, mitochondrial precursor	NP_031957.1	Endog	294	5
endophilin-A1	NP_062408.2	Sh3gl2	352	3
endophilin-B1 isoform 2	NP_062337.1	Sh3glb1	365	6
endophilin-B2 isoform 2	NP_647463.1	Sh3glb2	395	4
endoplasmic reticulum metallopeptidase 1	NP_001074682.1	Ermp1	898	8
endoplasmic reticulum resident protein 29 precursor	NP_080405.1	Erp29	262	5
endoplasmic reticulum resident protein 44 precursor	NP_083848.1	Erp44	406	13
endoplasmic reticulum-Golgi intermediate compartment protein 2 isoform 3	NP_001273489.1	Ergic2	294	3
endoplasmin precursor	NP_035761.1	Hsp90b1	802	56
endothelial differentiation-related factor 1	NP_067494.1	Edf1	148	3
enhancer of mRNA-decapping protein 4 isoform 2	NP_853625.1	Edc4	1390	14
enhancer of rudimentary homolog	NP_031977.1	Erh	104	3
enolase-phosphatase E1	NP_080697.2	Enoph1	257	4
enoyl-CoA delta isomerase 1, mitochondrial precursor	NP_034153.2	Eci1	289	11
enoyl-CoA hydratase domain-containing protein 2, mitochondrial isoform 1 precursor	NP_081004.2	Echdc2	296	3
enoyl-CoA hydratase domain-containing protein 3, mitochondrial precursor	NP_077170.2	Echdc3	300	4
enoyl-CoA hydratase, mitochondrial precursor	NP_444349.1	Echs1	290	14
eotaxin precursor	NP_035460.1	Ccl11	97	1
ephexin-1 isoform 1	NP_001104784.1	Ngef	710	2
ephrin type-B receptor 4 isoform b precursor	NP_034274.4	Ephb4	987	7
ephrin-B1 precursor	NP_034240.1	Efnb1	345	4
ephrin-B3 precursor	NP_031937.1	Efnb3	340	1
epidermal growth factor receptor isoform 1 precursor	NP_997538.1	Egfr	1210	2
epidermal growth factor receptor kinase substrate 8-like protein 2	NP_573454.2	Eps8l2	729	14
epididymal secretory glutathione peroxidase precursor	NP_034473.2	Gpx5	221	1
epididymal secretory protein E1 precursor	NP_075898.1	Npc2	149	10
epididymis-specific alpha-mannosidase precursor	NP_032576.2	Man2b2	1018	6
epiplakin	NP_659097.2	Eppk1	6548	74
epithelial cell adhesion molecule precursor	NP_032558.2	Epcam	315	15
epithelial progenitor 1 precursor	NP_653127.2	2210407C18Rik	220	1
epithelial-stromal interaction protein 1 isoform b	NP_849147.1	Epsti1	229	1
EPM2A-interacting protein 1	NP_780475.1	Epm2aip1	606	2
epoxide hydrolase 1 isoform 1 precursor	NP_034275.1	Ephx1	455	2
ER degradation-enhancing alpha-mannosidase-like protein 2 precursor	NP_663512.2	Edem2	577	2
ER degradation-enhancing alpha-mannosidase-like protein 3 isoform 1 precursor	NP_001034733.2	Edem3	931	4
ER membrane protein complex subunit 1 isoform 2 precursor	NP_001034289.1	Emc1	994	7
ER membrane protein complex subunit 2	NP_080012.1	Emc2	297	6
ER membrane protein complex subunit 3	NP_780310.1	Emc3	261	2
ER membrane protein complex subunit 8	NP_035056.1	Emc8	207	5
ERI1 exoribonuclease 3 isoform d	NP_001272831.1	Eri3	160	2
ERO1-like protein alpha precursor	NP_056589.1	Ero1l	464	6
erythrocyte band 7 integral membrane protein	NP_038543.1	Stom	284	1
espin isoform 6	NP_062531.2	Espn	253	2
essential MCU regulator, mitochondrial precursor	NP_081190.1	Smdt1	107	2
estradiol 17-beta-dehydrogenase 11 precursor	NP_444492.1	Hsd17b11	298	7
estradiol 17-beta-dehydrogenase 2	NP_032316.2	Hsd17b2	381	8
estradiol 17-beta-dehydrogenase 8	NP_038571.2	H2-Ke6	259	4
ethylmalonyl-CoA decarboxylase isoform b	NP_001103665.1	Echdc1	299	1
ETS-related transcription factor Elf-3 isoform 2	NP_031947.1	Elf3	371	2
eukaryotic initiation factor 4A-I isoform 1	NP_659207.1	Eif4a1	406	21
eukaryotic initiation factor 4A-II isoform a	NP_038534.2	Eif4a2	407	18
eukaryotic initiation factor 4A-III	NP_619610.1	Eif4a3	411	21
eukaryotic peptide chain release factor GTP-binding subunit ERF3A isoform 2	NP_001123480.1	Gspt1	635	21
eukaryotic peptide chain release factor subunit 1	NP_659115.3	Etf1	437	10
eukaryotic translation elongation factor 1 epsilon-1	NP_079656.1	Eef1e1	174	5
eukaryotic translation initiation factor 1	NP_035638.1	Eif1	113	5
eukaryotic translation initiation factor 1A	NP_034250.3	Eif1a	144	6
eukaryotic translation initiation factor 1A, X-chromosomal	NP_079713.2	Eif1ax	144	6
eukaryotic translation initiation factor 2 subunit 1	NP_080390.1	Eif2s1	315	20
eukaryotic translation initiation factor 2 subunit 2	NP_080306.1	Eif2s2	331	12
eukaryotic translation initiation factor 2 subunit 3, X-linked	NP_036140.1	Eif2s3x	472	14
eukaryotic translation initiation factor 2A	NP_001005509.1	Eif2a	581	17
eukaryotic translation initiation factor 3 subunit A	NP_034253.3	Eif3a	1344	44
eukaryotic translation initiation factor 3 subunit B	NP_598677.1	Eif3b	803	19
eukaryotic translation initiation factor 3 subunit C	NP_666312.1	Eif3c	911	17
eukaryotic translation initiation factor 3 subunit E	NP_032414.1	Eif3e	445	12
eukaryotic translation initiation factor 3 subunit F	NP_079620.2	Eif3f	361	9
eukaryotic translation initiation factor 3 subunit G	NP_058572.2	Eif3g	320	11
eukaryotic translation initiation factor 3 subunit H	NP_542366.1	Eif3h	352	12
eukaryotic translation initiation factor 3 subunit I	NP_061269.1	Eif3i	325	11
eukaryotic translation initiation factor 3 subunit K isoform 1	NP_082935.1	Eif3k	218	6
eukaryotic translation initiation factor 3 subunit L	NP_660121.2	Eif3l	564	20
eukaryotic translation initiation factor 3 subunit M	NP_663355.1	Eif3m	374	5
eukaryotic translation initiation factor 4 gamma 2 isoform 1	NP_038535.2	Eif4g2	906	18
eukaryotic translation initiation factor 4B	NP_663600.2	Eif4b	611	13
eukaryotic translation initiation factor 4E	NP_031943.3	Eif4e	217	6
eukaryotic translation initiation factor 4E type 2 isoform 2	NP_001034258.1	Eif4e2	240	4
eukaryotic translation initiation factor 4E-binding protein 1	NP_031944.3	Eif4ebp1	117	1
eukaryotic translation initiation factor 4E-binding protein 2	NP_034254.1	Eif4ebp2	120	1
eukaryotic translation initiation factor 4H isoform 1	NP_291039.1	Eif4h	248	12
eukaryotic translation initiation factor 6	NP_034709.1	Eif6	245	4
excitatory amino acid transporter 3	NP_033225.1	Slc1a1	523	1
exocyst complex component 1 isoform 3	NP_001276700.1	Exoc1	879	9
exocyst complex component 4	NP_033174.2	Exoc4	975	9
exocyst complex component 7 isoform 2	NP_001156344.1	Exoc7	653	8
exocyst complex component 8	NP_932771.1	Exoc8	716	8
exosome complex component CSL4 isoform 2	NP_001158033.1	Exosc1	154	1
exosome complex component MTR3	NP_082550.1	Exosc6	273	6
exosome complex component RRP4	NP_659135.1	Exosc2	293	7
exosome complex component RRP40	NP_079789.1	Exosc3	274	4
exosome complex component RRP41	NP_780608.1	Exosc4	245	5
exosome complex component RRP43 isoform 2	NP_081424.3	Exosc8	276	3
exosome complex component RRP45	NP_062266.1	Exosc9	438	2
exosome complex component RRP46	NP_613052.1	Exosc5	235	2
exosome complex exonuclease RRP42	NP_001074657.1	Exosc7	291	5
exosome complex exonuclease RRP44	NP_082591.2	Dis3	958	3
exosome component 10	NP_057908.2	Exosc10	887	10
exportin-2	NP_076054.1	Cse1l	971	16
exportin-5	NP_082474.1	Xpo5	1204	11
exportin-7	NP_075532.1	Xpo7	1087	7
extended synaptotagmin-1	NP_035973.1	Esyt1	1092	10
ezrin	NP_033536.2	Ezr	586	37
FACT complex subunit SPT16	NP_291096.2	Supt16	1047	12
F-actin-capping protein subunit alpha-1	NP_033927.2	Capza1	286	9
F-actin-capping protein subunit alpha-2	NP_031630.1	Capza2	286	8
F-actin-capping protein subunit beta isoform d	NP_001258335.1	Capzb	260	18
factor VIII intron 22 protein	NP_032004.2	F8a	381	1
FAD synthase	NP_796015.2	Flad1	492	4
far upstream element-binding protein 1	NP_476513.2	Fubp1	642	18
far upstream element-binding protein 2	NP_034743.3	Khsrp	748	20
farnesyl pyrophosphate synthase isoform 2	NP_608219.1	Fdps	353	15
fas apoptotic inhibitory molecule 1 Faim-S	NP_035940.3	Faim	179	1
FAS-associated death domain protein	NP_034305.1	Fadd	205	4
FAS-associated factor 1	NP_032009.2	Faf1	649	7
FAS-associated factor 2	NP_848484.2	Faf2	445	9
fat storage-inducing transmembrane protein 2	NP_775573.1	Fitm2	262	1
fatty acid desaturase 1	NP_666206.1	Fads1	447	2
fatty acid desaturase 2	NP_062673.1	Fads2	444	8
fatty acid synthase	NP_032014.3	Fasn	2504	94
fatty acid-binding protein, adipocyte	NP_077717.1	Fabp4	132	1
fatty acid-binding protein, epidermal isoform 2	NP_001259026.1	Fabp5	134	6
fatty acid-binding protein, intestinal	NP_032006.1	Fabp2	132	5
fatty acid-binding protein, liver	NP_059095.1	Fabp1	127	7
fatty acyl-CoA reductase 1 isoform 2	NP_001272760.1	Far1	515	6
fatty-acid amide hydrolase 1	NP_034303.3	Faah	579	5
F-BAR and double SH3 domains protein 1	NP_783615.2	Fchsd1	688	1
F-BAR and double SH3 domains protein 2 isoform 2	NP_001139482.1	Fchsd2	740	3
F-box only protein 22	NP_082325.2	Fbxo22	402	6
F-box only protein 3 isoform 2	NP_065618.1	Fbxo3	415	1
F-box only protein 50	NP_001074584.1	Nccrp1	291	5
F-box/LRR-repeat protein 18	NP_001028484.2	Fbxl18	707	1
F-box/LRR-repeat protein 8	NP_056636.2	Fbxl8	374	4
F-box/WD repeat-containing protein 1A isoform c	NP_001273395.1	Btrc	383	1
Fc fragment of IgG binding protein-like precursor	NP_001158127.1	9530053A07Rik	2581	10
FERM domain-containing protein 4B	NP_660130.2	Frmd4b	981	1
FERM, RhoGEF and pleckstrin domain-containing protein 2	NP_663494.2	Farp2	1065	2
fermitin family homolog 2	NP_666166.2	Fermt2	680	5
ferritin heavy chain	NP_034369.1	Fth1	182	1
ferrochelatase, mitochondrial	NP_032024.2	Fech	422	2
FH1/FH2 domain-containing protein 1	NP_808367.2	Fhod1	1197	5
fibrinogen beta chain precursor	NP_862897.1	Fgb	481	1
fibrinogen gamma chain precursor	NP_598623.1	Fgg	436	4
fibronectin isoform g precursor	NP_001263342.1	Fn1	2176	4
fibulin-1 precursor	NP_034310.2	Fbln1	705	2
FK506-binding protein 15	NP_001038993.1	Fkbp15	1216	9
flavin reductase (NADPH) isoform 1	NP_659172.1	Blvrb	206	8
forkhead box protein D2	NP_032619.1	Foxd2	492	1
formin-1 isoform 4	NP_001272388.1	Fmn1	1204	1
formin-binding protein 1 isoform b	NP_062279.1	Fnbp1	338	1
formin-binding protein 1-like isoform 2	NP_694758.2	Fnbp1l	551	4
four and a half LIM domains protein 1 isoform 3	NP_034341.2	Fhl1	280	17
fractalkine precursor	NP_033168.2	Cx3cl1	395	1
fragile X mental retardation syndrome-related protein 2	NP_035944.2	Fxr2	674	6
frataxin, mitochondrial precursor	NP_032070.1	Fxn	207	2
fructose-1,6-bisphosphatase 1	NP_062268.1	Fbp1	338	9
fructose-1,6-bisphosphatase isozyme 2	NP_032020.2	Fbp2	339	11
fructose-2,6-bisphosphatase TIGAR	NP_795977.1	Tigar	269	2
fructose-bisphosphate aldolase B	NP_659152.1	Aldob	364	16
fructose-bisphosphate aldolase C	NP_033787.2	Aldoc	363	14
fucose mutarotase isoform 1	NP_081204.2	Fuom	153	4
fumarate hydratase, mitochondrial precursor	NP_034339.2	Fh1	507	17
fumarylacetoacetase	NP_034306.2	Fah	419	5
fumarylacetoacetate hydrolase domain-containing protein 2A	NP_083905.1	Fahd2a	313	3
FYVE and coiled-coil domain-containing protein 1	NP_683727.3	Fyco1	1437	7
G patch domain and KOW motifs-containing protein	NP_776108.2	Gpkow	488	5
G protein-coupled receptor kinase 6 isoform f	NP_001272994.1	Grk6	542	1
G protein-regulated inducer of neurite outgrowth 3	NP_899006.1	Gprin3	763	1
galactokinase	NP_058601.2	Galk1	392	6
galactose-1-phosphate uridylyltransferase isoform 2	NP_001289440.1	Galt	203	1
galactose-3-O-sulfotransferase 2	NP_001192178.1	Gm9994	394	6
galectin-1	NP_032521.1	Lgals1	135	4
galectin-2	NP_079898.2	Lgals2	130	4
galectin-3	NP_001139425.1	Lgals3	264	9
galectin-3-binding protein precursor	NP_035280.1	Lgals3bp	577	12
galectin-9 isoform 2	NP_001152773.1	Lgals9	322	8
gamma-adducin isoform b	NP_001157572.1	Add3	674	18
gamma-aminobutyric acid receptor-associated protein	NP_062723.1	Gabarap	117	1
gamma-aminobutyric acid receptor-associated protein-like 2	NP_080969.2	Gabarapl2	117	3
gamma-glutamyl hydrolase precursor	NP_034411.2	Ggh	317	10
gamma-interferon-inducible lysosomal thiol reductase precursor	NP_075552.2	Ifi30	248	5
gamma-secretase subunit APH-1A isoform 2	NP_666246.1	Aph1a	265	1
gamma-soluble NSF attachment protein	NP_082293.1	Napg	312	4
gamma-tubulin complex component 2 isoform b	NP_001272938.1	Tubgcp2	775	1
ganglioside GM2 activator precursor	NP_034429.1	Gm2a	193	2
gasdermin-D	NP_081236.1	Gsdmd	487	9
gastrotropin	NP_032401.1	Fabp6	128	2
GDP-D-glucose phosphorylase 1	NP_848867.2	Gdpgp1	386	3
GDP-fucose protein O-fucosyltransferase 1 precursor	NP_536711.3	Pofut1	393	4
GDP-fucose protein O-fucosyltransferase 2 precursor	NP_084538.2	Pofut2	429	1
GDP-fucose transporter 1 isoform 2	NP_665831.1	Slc35c1	350	1
GDP-Man:Man(3)GlcNAc(2)-PP-Dol alpha-1,2-mannosyltransferase isoform 2	NP_898965.1	Alg11	450	1
GDP-mannose 4,6 dehydratase	NP_666153.1	Gmds	372	30
gem-associated protein 4	NP_796341.2	Gemin4	1058	1
gem-associated protein 5 isoform 4	NP_001160143.1	Gemin5	1240	4
gem-associated protein 7	NP_081465.1	Gemin7	129	1
geminin coiled-coil domain-containing protein 1 isoform 3	NP_001272847.1	Gmnc	291	1
general transcription factor 3C polypeptide 1	NP_997122.1	Gtf3c1	2101	3
general transcription factor 3C polypeptide 3	NP_001028366.1	Gtf3c3	882	2
general transcription factor 3C polypeptide 4 isoform 1	NP_766565.2	Gtf3c4	817	3
general transcription factor 3C polypeptide 5 isoform b	NP_683730.1	Gtf3c5	514	2
general transcription factor IIF subunit 1	NP_598562.1	Gtf2f1	508	7
general transcription factor IIF subunit 2	NP_081092.1	Gtf2f2	249	4
general transcription factor IIH subunit 3	NP_852075.1	Gtf2h3	309	1
general vesicular transport factor p115	NP_062363.1	Uso1	959	20
geranylgeranyl transferase type-2 subunit beta isoform 2	NP_001156950.1	Rabggtb	331	1
glia maturation factor beta	NP_071306.2	Gmfb	142	5
glioma tumor suppressor candidate region gene 2 protein	NP_598592.2	Gltscr2	484	1
glucosamine-6-phosphate isomerase 1	NP_036067.2	Gnpda1	289	3
glucose-6-phosphatase 3	NP_787949.2	G6pc3	346	1
glucose-6-phosphate 1-dehydrogenase X	NP_032088.1	G6pdx	515	26
glucose-6-phosphate isomerase	NP_032181.2	Gpi1	558	24
glucose-induced degradation protein 8 homolog	NP_083883.1	Gid8	228	5
glucosidase 2 subunit beta isoform 2 precursor	NP_032951.1	Prkcsh	521	10
glucosylceramidase precursor	NP_001070879.1	Gba	515	8
glutamate dehydrogenase 1, mitochondrial precursor	NP_032159.1	Glud1	558	26
glutamate--cysteine ligase catalytic subunit	NP_034425.1	Gclc	637	9
glutamate--cysteine ligase regulatory subunit	NP_032155.1	Gclm	274	3
glutaminase kidney isoform, mitochondrial isoform 2	NP_001106854.1	Gls	603	14
glutamine synthetase	NP_032157.2	Glul	373	14
glutamine--fructose-6-phosphate aminotransferase [isomerizing] 1	NP_038556.1	Gfpt1	681	50
glutamine--tRNA ligase isoform 1	NP_598555.2	Qars	775	24
glutamyl-tRNA(Gln) amidotransferase subunit A, mitochondrial	NP_001074523.1	Qrsl1	525	1
glutaredoxin-3	NP_075629.2	Glrx3	337	12
glutaredoxin-related protein 5, mitochondrial	NP_082695.1	Glrx5	152	1
glutaryl-CoA dehydrogenase, mitochondrial	NP_032123.3	Gcdh	447	9
glutathione peroxidase 1	NP_032186.2	Gpx1	201	9
glutathione peroxidase 2	NP_109602.2	Gpx2	190	11
glutathione reductase, mitochondrial precursor	NP_034474.4	Gsr	500	16
glutathione S-transferase A1	NP_032207.3	Gsta1	223	7
glutathione S-transferase A3 isoform a	NP_001070821.1	Gsta3	221	7
glutathione S-transferase A4	NP_034487.2	Gsta4	222	5
glutathione S-transferase kappa 1	NP_083831.1	Gstk1	226	7
glutathione S-transferase Mu 1	NP_034488.1	Gstm1	218	18
glutathione S-transferase Mu 2	NP_032209.1	Gstm2	218	20
glutathione S-transferase Mu 3	NP_034489.1	Gstm3	218	11
glutathione S-transferase mu 4 isoform 1	NP_081040.1	Gstm4	218	7
glutathione S-transferase Mu 5	NP_034490.1	Gstm5	224	11
glutathione S-transferase omega-1	NP_034492.1	Gsto1	240	25
glutathione S-transferase P 1	NP_038569.1	Gstp1	210	8
glutathione S-transferase theta-1	NP_032211.3	Gstt1	240	6
glutathione S-transferase, theta 3	NP_598755.1	Gstt3	241	14
glycerol kinase isoform 1	NP_032220.1	Gk	524	7
glycerol-3-phosphate dehydrogenase [NAD(+)], cytoplasmic	NP_034401.1	Gpd1	349	11
glycerol-3-phosphate dehydrogenase 1-like protein	NP_780589.3	Gpd1l	351	11
glycerol-3-phosphate dehydrogenase, mitochondrial precursor	NP_034404.3	Gpd2	727	23
glycine amidinotransferase, mitochondrial precursor	NP_080237.1	Gatm	423	11
glycine cleavage system H protein, mitochondrial precursor	NP_080848.1	Gcsh	170	2
glycine N-methyltransferase	NP_034451.1	Gnmt	293	5
glycine--tRNA ligase	NP_851009.2	Gars	729	26
glycogen [starch] synthase, muscle	NP_109603.2	Gys1	738	4
glycogen phosphorylase, brain form	NP_722476.1	Pygb	843	43
glycogen phosphorylase, liver form	NP_573461.2	Pygl	850	8
glycogen synthase kinase-3 beta	NP_062801.1	Gsk3b	420	8
glycogenin-1	NP_038783.1	Gyg	333	4
glycolipid transfer protein	NP_062795.2	Gltp	209	2
glycoprotein-N-acetylgalactosamine 3-beta-galactosyltransferase 1	NP_443719.3	C1galt1	363	6
glycosyltransferase 28 domain containing 1-like	NP_796104.2	Glt28d2	165	1
glycosyltransferase-like protein LARGE2 isoform 5	NP_001277704.1	Gyltl1b	624	1
glycylpeptide N-tetradecanoyltransferase 2 isoform c	NP_001277298.1	Nmt2	485	2
glyoxalase domain-containing protein 4	NP_080305.2	Glod4	298	15
glyoxylate reductase/hydroxypyruvate reductase isoform 1	NP_525028.1	Grhpr	328	11
GMP reductase 1	NP_079784.1	Gmpr	345	1
GMP synthase [glutamine-hydrolyzing]	NP_001028472.2	Gmps	693	20
Golgi apparatus protein 1 precursor	NP_033175.1	Glg1	1175	37
Golgi integral membrane protein 4 isoform 2	NP_780402.1	Golim4	655	5
Golgi membrane protein 1	NP_081583.3	Golm1	393	16
Golgi pH regulator	NP_080505.1	Gpr89	455	4
Golgi phosphoprotein 3	NP_079949.1	Golph3	298	6
Golgi phosphoprotein 3-like isoform 1	NP_666245.2	Golph3l	343	10
Golgi reassembly-stacking protein 1	NP_083252.1	Gorasp1	446	7
Golgi resident protein GCP60	NP_573488.2	Acbd3	525	9
Golgi-associated PDZ and coiled-coil motif-containing protein isoform b	NP_444417.2	Gopc	455	11
Golgi-associated plant pathogenesis-related protein 1	NP_081726.1	Glipr2	154	2
golgin subfamily A member 1 isoform b	NP_001277578.1	Golga1	733	9
golgin subfamily A member 3	NP_032172.3	Golga3	1447	21
golgin subfamily A member 7	NP_001035949.1	Golga7	137	3
GPALPP motifs-containing protein 1	NP_080453.2	Gpalpp1	346	1
GPI ethanolamine phosphate transferase 2 isoform 2	NP_001074703.1	Pigg	975	1
GPI ethanolamine phosphate transferase 3 isoform 3	NP_001292316.1	Pigo	1069	2
GPI inositol-deacylase	NP_001156786.1	Pgap1	922	3
GPI transamidase component PIG-S	NP_958808.1	Pigs	555	5
G-protein coupled bile acid receptor 1	NP_778150	Gpbar1	329	3
grancalcin	NP_663498.1	Gca	220	3
granulins precursor	NP_032201.2	Grn	602	4
granzyme A precursor	NP_034500.1	Gzma	260	1
G-rich sequence factor 1 isoform 2	NP_001091946.1	Grsf1	362	6
GRIP and coiled-coil domain-containing protein 1	NP_083176.3	Gcc1	778	7
GRIP and coiled-coil domain-containing protein 2	NP_081651.2	Gcc2	1680	31
group 10 secretory phospholipase A2 isoform 1 preproprotein	NP_036117.1	Pla2g10	151	1
group XV phospholipase A2 precursor	NP_598553.1	Pla2g15	412	1
growth arrest and DNA damage-inducible proteins-interacting protein 1	NP_899202.3	Gadd45gip1	222	5
growth factor receptor-bound protein 2	NP_032189.1	Grb2	217	6
growth hormone-regulated TBC protein 1	NP_080044.2	Grtp1	342	2
grpE protein homolog 1, mitochondrial precursor	NP_077798.1	Grpel1	217	8
GTP:AMP phosphotransferase AK3, mitochondrial	NP_067274.1	Ak3	227	16
GTPase IMAP family member 4 isoform a	NP_778155.2	Gimap4	328	3
GTPase, IMAP family member 7	NP_666279.1	Gimap7	293	1
GTPase-activating protein and VPS9 domain-containing protein 1	NP_079985.2	Gapvd1	1437	9
GTP-binding protein 1	NP_038846.2	Gtpbp1	668	10
GTP-binding protein 10	NP_694756.1	Gtpbp10	366	1
GTP-binding protein Rheb precursor	NP_444305.2	Rheb	184	2
GTP-binding protein SAR1b	NP_079811.1	Sar1b	198	9
guanine deaminase	NP_034396.1	Gda	454	6
guanine nucleotide exchange factor MSS4	NP_663485.1	Rabif	123	2
guanine nucleotide-binding protein G(I)/G(S)/G(T) subunit beta-1	NP_032168.1	Gnb1	340	12
guanine nucleotide-binding protein G(k) subunit alpha	NP_034436.1	Gnai3	354	8
guanine nucleotide-binding protein G(q) subunit alpha	NP_032165.3	Gnaq	359	7
guanine nucleotide-binding protein subunit alpha-11	NP_034431.1	Gna11	359	10
guanine nucleotide-binding protein subunit alpha-13	NP_034433.3	Gna13	377	8
guanine nucleotide-binding protein subunit alpha-14	NP_032163.3	Gna14	355	9
guanine nucleotide-binding protein subunit beta-2-like 1	NP_032169.1	Gnb2l1	317	21
guanine nucleotide-binding protein-like 1	NP_032162.2	Gnl1	607	6
guanylate binding protein 7	NP_663520.2	Gbp7	638	7
guanylate kinase isoform 2	NP_001152882.1	Guk1	207	8
H/ACA ribonucleoprotein complex subunit 2	NP_080907.1	Nhp2	153	1
H/ACA ribonucleoprotein complex subunit 3	NP_079679.1	Nop10	64	4
H/ACA ribonucleoprotein complex subunit 4	NP_001025478.1	Dkc1	509	5
H-2 class I histocompatibility antigen, D-B alpha chain precursor	NP_034510.3	H2-D1	362	15
H-2 class II histocompatibility antigen gamma chain isoform 2	NP_034675.1	Cd74	215	3
haloacid dehalogenase-like hydrolase domain-containing protein 3	NP_077219.1	Hdhd3	251	6
hamartin isoform 3	NP_001276505.1	Tsc1	1155	2
harmonin isoform a1	NP_076138.2	Ush1c	548	12
HAUS augmin-like complex subunit 5	NP_082275.1	Haus5	619	1
HBS1-like protein isoform 2	NP_001036058.1	Hbs1l	679	8
HBS1-like protein isoform 3	NP_001138681.1	Hbs1l	612	4
HCLS1-associated protein X-1 isoform 2	NP_001268961.1	Hax1	196	1
HCLS1-binding protein 3	NP_067404.2	Hs1bp3	395	6
HEAT repeat-containing protein 1	NP_659084.3	Heatr1	2143	7
HEAT repeat-containing protein 3	NP_766345.3	Heatr3	679	1
HEAT repeat-containing protein 5A	NP_796145.2	Heatr5a	2038	1
HEAT repeat-containing protein 5B	NP_001074648.1	Heatr5b	2070	7
HEAT repeat-containing protein 6	NP_663407.2	Heatr6	1184	1
heat shock 70 kDa protein 13 precursor	NP_084477.1	Hspa13	471	3
heat shock 70 kDa protein 14 isoform 1	NP_056580.2	Hspa14	509	8
heat shock 70 kDa protein 1A	NP_034609.2	Hspa1a	641	18
heat shock 70 kDa protein 1B	NP_034608.2	Hspa1b	642	18
heat shock 70 kDa protein 1-like	NP_038586.2	Hspa1l	641	10
heat shock 70 kDa protein 4	NP_032326.3	Hspa4	842	44
heat shock cognate 71 kDa protein	NP_112442.2	Hspa8	646	51
heat shock factor-binding protein 1	NP_077181.1	Hsbp1	76	1
heat shock protein 75 kDa, mitochondrial precursor	NP_080784.1	Trap1	706	17
heat shock protein beta-1	NP_038588.2	Hspb1	209	4
heat shock protein HSP 90-alpha	NP_034610.1	Hsp90aa1	733	48
heat shock protein HSP 90-beta	NP_032328.2	Hsp90ab1	724	55
heat shock-related 70 kDa protein 2	NP_032327.2	Hspa2	633	18
heat-stable enterotoxin receptor isoform 2 precursor	NP_659504.2	Gucy2c	1048	2
helicase SKI2W	NP_067312.2	Skiv2l	1244	5
helicase SRCAP	NP_001291195.1	Srcap	3271	1
hematological and neurological expressed 1 protein	NP_032284.1	Hn1	154	1
hematological and neurological expressed 1-like protein	NP_945175.1	Hn1l	190	8
hematopoietic prostaglandin D synthase	NP_062328.3	Hpgds	199	1
heme oxygenase 2	NP_001129538.1	Hmox2	315	6
heme-binding protein 2	NP_062360.1	Hebp2	205	1
hemoglobin subunit alpha	NP_032244.2	Hba-a1	142	7
hemoglobin subunit beta-2	NP_058652.1	Hbb-b2	147	6
hemoglobin, beta adult t chain	NP_032246.2	Hbb-bt	147	9
hemopexin precursor	NP_059067.2	Hpx	460	1
heparan-alpha-glucosaminide N-acetyltransferase	NP_084160.1	Hgsnat	656	2
hepatocyte growth factor-regulated tyrosine kinase substrate isoform 2	NP_032270.3	Hgs	775	9
hepatoma-derived growth factor	NP_032257.3	Hdgf	237	6
hepatoma-derived growth factor-related protein 2 isoform 3	NP_001291714.1	Hdgfrp2	667	2
heterochromatin protein 1-binding protein 3 isoform 5	NP_001272410.1	Hp1bp3	541	14
heterogeneous nuclear ribonucleoprotein A/B isoform 2	NP_034578.1	Hnrnpab	285	18
heterogeneous nuclear ribonucleoprotein A0	NP_084148.1	Hnrnpa0	305	13
heterogeneous nuclear ribonucleoprotein A1 isoform a	NP_034577.1	Hnrnpa1	320	14
heterogeneous nuclear ribonucleoprotein D0 isoform c	NP_031542.2	Hnrnpd	306	12
heterogeneous nuclear ribonucleoprotein D0 isoform d	NP_001070735.1	Hnrnpd	287	12
heterogeneous nuclear ribonucleoprotein K isoform 2	NP_079555.1	Hnrnpk	463	22
heterogeneous nuclear ribonucleoprotein L-like	NP_659051.3	Hnrnpll	591	14
heterogeneous nuclear ribonucleoprotein M isoform a	NP_084080.1	Hnrnpm	729	29
heterogeneous nuclear ribonucleoprotein Q isoform 3	NP_001271257.1	Syncrip	561	24
heterogeneous nuclear ribonucleoprotein R isoform a	NP_083147.1	Hnrnpr	632	16
heterogeneous nuclear ribonucleoprotein U	NP_058085.2	Hnrnpu	800	36
heterogeneous nuclear ribonucleoprotein U-like protein 1 isoform 1	NP_659171.1	Hnrnpul1	859	15
heterogeneous nuclear ribonucleoprotein U-like protein 2	NP_001074665.1	Hnrnpul2	745	20
hexokinase-1 isoform HK1	NP_001139572.1	Hk1	918	34
hexokinase-2	NP_038848.1	Hk2	917	35
HIG1 domain family member 2A	NP_080209.1	Higd2a	106	1
high mobility group nucleosome-binding domain-containing protein 5	NP_057919.2	Hmgn5	406	3
high mobility group protein 20A	NP_080088.1	Hmg20a	346	2
high mobility group protein HMG-I/HMG-Y isoform 1	NP_001159948.1	Hmga1-rs1	107	2
high mobility group protein HMG-I/HMG-Y isoform 2	NP_001159949.1	Hmga1-rs1	96	2
HIRA-interacting protein 3	NP_766334.1	Hirip3	601	2
histidine ammonia-lyase	NP_034531.1	Hal	657	2
histidine triad nucleotide-binding protein 1	NP_032274.1	Hint1	126	8
histidine triad nucleotide-binding protein 3	NP_080074.1	Hint3	165	2
histidine--tRNA ligase, cytoplasmic	NP_032240.3	Hars	509	21
histocompatibility 2, class II antigen A, alpha precursor	NP_034508.2	H2-Aa	256	2
histocompatibility 2, class II antigen A, beta 1 precursor	NP_996988.2	H2-Ab1	265	6
histone acetyltransferase type B catalytic subunit	NP_080391.2	Hat1	416	4
histone deacetylase 1	NP_032254.1	Hdac1	482	11
histone deacetylase 3	NP_034541.2	Hdac3	428	2
histone H1.0	NP_032223.2	H1f0	194	6
histone H1.1	NP_085112.1	Hist1h1a	213	8
histone H1.2	NP_056601.1	Hist1h1c	212	13
histone H1.4	NP_056602.1	Hist1h1e	219	13
histone H1.5	NP_064418.1	Hist1h1b	223	11
histone H2A type 1-H	NP_783590.1	Hist1h2ah	128	6
histone H2A type 2-B	NP_835585.3	Hist2h2ab	130	7
histone H2A.V	NP_084214.1	H2afv	128	5
histone H2B type 1-B	NP_783595.1	Hist1h2bb	126	10
histone H2B type 2-E	NP_835586.2	Hist2h2be	126	5
histone H3.1	NP_835513.1	Hist1h3h	136	8
histone H3.2	NP_835734.2	Hist2h3c1	136	8
histone H3-like centromeric protein A isoform 2	NP_001289058.1	Cenpa	108	1
histone H4	NP_835515.1	Hist1h4c	103	16
histone RNA hairpin-binding protein isoform 3	NP_001276654.1	Slbp	240	1
histone-arginine methyltransferase CARM1 isoform 2	NP_694781.1	Carm1	585	4
histone-binding protein RBBP4	NP_033056.2	Rbbp4	425	10
histone-binding protein RBBP7	NP_033057.3	Rbbp7	425	12
histone-lysine N-methyltransferase EHMT1 isoform 3	NP_001103156.1	Ehmt1	1243	1
histone-lysine N-methyltransferase NSD3 isoform 1	NP_001001735.1	Whsc1l1	655	2
histone-lysine N-methyltransferase SETDB1 isoform b	NP_001157114.1	Setdb1	1307	2
HIV Tat-specific factor 1 homolog	NP_082518.1	Htatsf1	757	4
homeobox protein CDX-2	NP_031699.2	Cdx2	311	3
homeobox protein Hox-B13	NP_032293.1	Hoxb13	286	1
homeodomain-only protein	NP_783199.1	Hopx	73	1
homocysteine-responsive endoplasmic reticulum-resident ubiquitin-like domain member 1 protein	NP_071726.1	Herpud1	391	1
homogentisate 1,2-dioxygenase	NP_038575.2	Hgd	445	1
host cell factor 1 precursor	NP_032250.2	Hcfc1	2045	25
hsc70-interacting protein	NP_598487.1	St13	371	10
hsp90 co-chaperone Cdc37	NP_058022.1	Cdc37	379	10
huntingtin-interacting protein 1-related protein	NP_659507.3	Hip1r	1068	16
huntingtin-interacting protein K	NP_080594.2	Hypk	129	4
hydroxyacyl-coenzyme A dehydrogenase, mitochondrial precursor	NP_032238.2	Hadh	314	18
hydroxylysine kinase	NP_796325.2	Hykk	376	1
hydroxymethylglutaryl-CoA synthase, mitochondrial precursor	NP_032282.2	Hmgcs2	508	15
hypoxanthine-guanine phosphoribosyltransferase	NP_038584.2	Hprt	218	6
hypoxia-inducible factor 1-alpha inhibitor	NP_795932.2	Hif1an	349	3
IgGFc-binding protein precursor	NP_001116075.1	Fcgbp	2583	78
immortalization up-regulated protein	NP_082455.1	2200002D01Rik	114	2
immunity-related GTPase family Q protein	NP_694774.3	Irgq	583	3
immunoglobulin J chain precursor	NP_690052.2	Jchain	159	2
immunoglobulin-binding protein 1	NP_032810.4	Igbp1	340	6
importin subunit alpha-1	NP_034785.1	Kpna2	529	7
importin subunit alpha-3	NP_032493.1	Kpna4	521	7
importin subunit alpha-4	NP_032492.1	Kpna3	521	6
importin subunit alpha-7	NP_032494.3	Kpna6	536	9
importin subunit beta-1	NP_032405.3	Kpnb1	876	25
importin-11	NP_083941.2	Ipo11	975	1
importin-4	NP_077229.4	Ipo4	1082	8
importin-5	NP_076068.1	Ipo5	1097	21
inactive pancreatic lipase-related protein 1 precursor	NP_061362.1	Pnliprp1	473	1
inactive phospholipase C-like protein 1	NP_001108135.1	Plcl1	1096	1
indoleamine 2,3-dioxygenase 1 isoform 1	NP_032350.1	Ido1	407	3
indolethylamine N-methyltransferase	NP_033375.1	Inmt	264	3
influenza virus NS1A-binding protein homolog isoform 2	NP_473443.2	Ivns1abp	642	12
inhibitor of growth protein 1 isoform 2	NP_001289380.1	Ing1	243	1
inhibitor of growth protein 2	NP_075992.2	Ing2	281	1
inhibitor of nuclear factor kappa-B kinase subunit alpha isoform 2	NP_001155882.1	Chuk	719	1
inorganic pyrophosphatase	NP_080714.2	Ppa1	289	25
inorganic pyrophosphatase 2, mitochondrial isoform 1 precursor	NP_666253.1	Ppa2	330	15
inosine triphosphate pyrophosphatase	NP_080198.2	Itpa	198	9
inosine-5'-monophosphate dehydrogenase 2	NP_035960.2	Impdh2	514	19
inositol 1,4,5-trisphosphate receptor type 2 isoform 2	NP_034716.1	Itpr2	2668	3
inositol 1,4,5-trisphosphate receptor type 3	NP_542120.2	Itpr3	2670	17
inositol monophosphatase 1 isoform 1	NP_061352.2	Impa1	277	7
inositol monophosphatase 2	NP_444491.1	Impa2	290	1
inositol monophosphatase 3	NP_808398.1	Impad1	356	6
inositol-3-phosphate synthase 1	NP_076116.1	Isyna1	557	9
inositol-tetrakisphosphate 1-kinase	NP_766172.1	Itpk1	419	7
insulin-degrading enzyme	NP_112419.3	Ide	1019	12
insulin-like growth factor 2 mRNA-binding protein 2	NP_898850.2	Igf2bp2	592	4
insulin-like peptide INSL5 isoform 2 precursor	NP_035961.1	Insl5	135	6
integral membrane protein 2B	NP_032436.1	Itm2b	266	3
integrator complex subunit 11	NP_082296.1	Cpsf3l	600	2
integrator complex subunit 12	NP_082203.1	Ints12	461	1
integrator complex subunit 3	NP_663515.2	Ints3	1041	4
integrator complex subunit 5	NP_789813.1	Ints5	1018	3
integrator complex subunit 7 isoform 2	NP_001293132.1	Ints7	842	1
integrator complex subunit 8	NP_835213.3	Ints8	995	1
integrator complex subunit 9 isoform 1	NP_700463.2	Ints9	687	5
integrin alpha-1 precursor	NP_001028400.2	Itga1	1179	1
integrin alpha-2 precursor	NP_032422.2	Itga2	1178	15
integrin alpha-5 preproprotein	NP_034707.3	Itga5	1053	2
integrin alpha-6 isoform 1 precursor	NP_032423.2	Itga6	1073	25
integrin alpha-E isoform 1 precursor	NP_032425.2	Itgae	1167	1
integrin beta-1 precursor	NP_034708.1	Itgb1	798	19
integrin beta-4 isoform 2 precursor	NP_598424.2	Itgb4	1752	42
integrin-linked protein kinase	NP_034692.2	Ilk	452	14
interferon alpha responsive protein isoform a	NP_071724.1	Tor1aip2	131	1
interferon alpha/beta receptor 1 precursor	NP_034638.2	Ifnar1	590	1
interferon gamma induced GTPase	NP_061208.3	Igtp	423	8
interferon gamma inducible protein 47	NP_001258605.1	Ifi47	420	8
interferon inducible GTPase 2	NP_062313.3	Irgm2	395	9
interferon regulatory factor 2-binding protein 1	NP_848872.2	Irf2bp1	584	3
interferon regulatory factor 2-binding protein 2	NP_001158070.1	Irf2bp2	570	8
interferon regulatory factor 2-binding protein-like	NP_665835.1	Irf2bpl	775	3
interferon regulatory factor 8	NP_001288740.1	Irf8	424	1
interferon regulatory factor 9 isoform 3	NP_032420.1	Irf9	399	2
interferon-induced 35 kDa protein homolog	NP_081596.1	Ifi35	286	7
interferon-induced guanylate-binding protein 2	NP_034390.1	Gbp2	589	10
interferon-induced helicase C domain-containing protein 1 isoform 2	NP_001157949.1	Ifih1	976	16
interferon-induced protein with tetratricopeptide repeats 1	NP_032357.2	Ifit1	463	7
interferon-induced transmembrane protein 3	NP_079654.1	Ifitm3	137	3
interferon-induced, double-stranded RNA-activated protein kinase	NP_035293.1	Eif2ak2	515	8
interferon-inducible double-stranded RNA-dependent protein kinase activator A	NP_036001.1	Prkra	313	4
interferon-inducible GTPase 1	NP_001139747.1	Iigp1	413	21
interferon-related developmental regulator 1	NP_038590.2	Ifrd1	449	1
interferon-stimulated 20 kDa exonuclease-like 2	NP_808331.1	Isg20l2	368	1
interleukin enhancer-binding factor 2	NP_080650.1	Ilf2	390	10
interleukin-1 receptor-associated kinase 4	NP_084202.2	Irak4	459	5
intersectin-1 isoform 2	NP_001103745.1	Itsn1	1213	9
intersectin-2 isoform 3	NP_001185898.1	Itsn2	652	3
intraflagellar transport protein 20 homolog	NP_061342.1	Ift20	132	1
intron-binding protein aquarius isoform b	NP_001277717.1	Aqr	1400	4
iron-responsive element-binding protein 2	NP_073146.2	Ireb2	963	3
iron-sulfur cluster assembly enzyme ISCU, mitochondrial precursor	NP_079802.1	Iscu	168	3
isoamyl acetate-hydrolyzing esterase 1 homolog	NP_080623.2	Iah1	249	8
isoaspartyl peptidase/L-asparaginase	NP_079886.2	Asrgl1	326	1
isochorismatase domain-containing protein 1	NP_079754.2	Isoc1	297	9
isochorismatase domain-containing protein 2A, mitochondrial precursor	NP_001095068.1	Isoc2a	206	3
isochorismatase domain-containing protein 2B, mitochondrial precursor	NP_080434.1	Isoc2b	210	2
isocitrate dehydrogenase [NAD] subunit alpha, mitochondrial precursor	NP_083849.1	Idh3a	366	17
isocitrate dehydrogenase [NAD] subunit beta, mitochondrial	NP_570954.1	Idh3b	384	16
isocitrate dehydrogenase [NADP] cytoplasmic	NP_034627.3	Idh1	414	24
isocitrate dehydrogenase [NADP], mitochondrial precursor	NP_766599.2	Idh2	452	24
isoleucine--tRNA ligase, mitochondrial precursor	NP_941055.1	Iars2	1012	17
isopentenyl-diphosphate Delta-isomerase 1	NP_663335.2	Idi1	283	9
isovaleryl-CoA dehydrogenase, mitochondrial precursor	NP_062800.1	Ivd	424	15
janus kinase and microtubule-interacting protein 1	NP_848481.2	Jakmip1	626	4
junctional adhesion molecule A precursor	NP_766235.1	F11r	300	5
kallikrein-1 precursor	NP_034769.4	Klk1	261	9
kelch-like ECH-associated protein 1	NP_057888.1	Keap1	624	7
kelch-like protein 2	NP_848748.2	Klhl2	593	1
keratin associated protein 22-2	NP_001177947.1	Krtap22-2	67	1
keratin associated protein 4-6	NP_081110.1	Krtap4-6	195	1
keratin, type I cuticular Ha1	NP_034789.2	Krt31	416	12
keratin, type I cuticular Ha3-I	NP_082259.2	Krt33a	404	12
keratin, type I cuticular Ha3-II	NP_038598.1	Krt33b	404	13
keratin, type I cuticular Ha4	NP_081839.1	Krt34	392	10
keratin, type I cytoskeletal 10	NP_034790.2	Krt10	561	5
keratin, type I cytoskeletal 14	NP_058654.1	Krt14	484	7
keratin, type I cytoskeletal 17	NP_034793.1	Krt17	433	12
keratin, type I cytoskeletal 18	NP_034794.2	Krt18	423	41
keratin, type I cytoskeletal 19	NP_032497.1	Krt19	403	51
keratin, type I cytoskeletal 20	NP_075745.1	Krt20	431	38
keratin, type I cytoskeletal 23	NP_203537.1	Krt23	422	2
keratin, type I cytoskeletal 26	NP_001028569.2	Krt26	462	1
keratin, type II cuticular Hb1	NP_001159629.1	Krt81	481	20
keratin, type II cuticular Hb3	NP_001003668.2	Krt83	495	18
keratin, type II cuticular Hb5	NP_058575.2	Krt85	507	12
keratin, type II cytoskeletal 1	NP_032499.2	Krt1	637	4
keratin, type II cytoskeletal 2 oral	NP_001028349.1	Krt76	594	5
keratin, type II cytoskeletal 5	NP_081287.1	Krt5	580	6
keratin, type II cytoskeletal 7	NP_149064.1	Krt7	457	34
keratin, type II cytoskeletal 79	NP_666175.1	Krt79	531	4
keratin, type II cytoskeletal 8	NP_112447.2	Krt8	490	61
keratin-associated protein 15-1	NP_038741.1	Krtap15	150	1
keratin-associated protein 6-5	NP_570926.1	Krtap6-5	78	1
keratin-associated protein 7-1	NP_082047.1	Krtap7-1	87	2
ketohexokinase isoform 2	NP_032465.2	Khk	298	2
ketosamine-3-kinase	NP_852085.2	Fn3krp	309	6
KH domain-containing, RNA-binding, signal transduction-associated protein 1	NP_035447.3	Khdrbs1	443	6
KIF1-binding protein	NP_082473.2	Kif1bp	617	2
kinesin family member C5B	NP_444403.2	Kifc5b	672	5
kinesin light chain 1 isoform 1A	NP_032476.2	Klc1	542	9
kinesin-1 heavy chain	NP_032474.2	Kif5b	963	37
kinesin-like protein KIF11	NP_034745.1	Kif11	1052	2
kinesin-like protein KIF13B	NP_001074646.1	Kif13b	1843	26
kinesin-like protein KIF20A	NP_001159878.1	Kif20a	887	1
kinesin-like protein KIF21A isoform 4	NP_001102512.1	Kif21a	1567	7
kinesin-like protein KIFC1	NP_001182227.1	Kifc1	674	5
KRR1 small subunit processome component homolog	NP_848725.2	Krr1	380	1
Krueppel-like factor 13	NP_067341.2	Klf13	289	1
Krueppel-like factor 4	NP_034767.2	Klf4	483	3
Krueppel-like factor 5	NP_033899.2	Klf5	446	2
kunitz-type protease inhibitor 2 isoform b precursor	NP_001076017.1	Spint2	195	2
kynurenine/alpha-aminoadipate aminotransferase, mitochondrial	NP_035964.1	Aadat	425	1
L-2-hydroxyglutarate dehydrogenase, mitochondrial precursor	NP_663418.1	L2hgdh	464	5
lactadherin isoform 2 precursor	NP_001038954.1	Mfge8	426	1
lactation elevated protein 1	NP_665686.2	Lace1	480	3
lactoylglutathione lyase	NP_079650.3	Glo1	184	10
ladinin-1	NP_598425.2	Lad1	528	21
lambda-crystallin homolog	NP_084280.2	Cryl1	319	13
lamina-associated polypeptide 2 isoform alpha	NP_035735.2	Tmpo	693	14
lamina-associated polypeptide 2 isoform delta	NP_001073599.1	Tmpo	412	16
lamina-associated polypeptide 2 isoform epsilon	NP_001073598.1	Tmpo	452	16
lamin-B1	NP_034851.2	Lmnb1	588	26
lamin-B2	NP_034852.2	Lmnb2	596	26
lanC-like protein 1	NP_001177914.1	Lancl1	399	2
lanC-like protein 2	NP_598498.1	Lancl2	450	1
lanosterol 14-alpha demethylase	NP_064394.2	Cyp51	503	13
lanosterol synthase	NP_666118.1	Lss	733	10
la-related protein 1	NP_082727.1	Larp1	1072	19
la-related protein 7	NP_613059.2	Larp7	570	2
large neutral amino acids transporter small subunit 1	NP_035534.2	Slc7a5	512	1
large proline-rich protein BAG6 isoform 2	NP_001239397.1	Bag6	1136	15
large subunit GTPase 1 homolog	NP_835170.1	Lsg1	644	1
late secretory pathway protein AVL9 homolog	NP_084511.1	Avl9	649	2
latexin	NP_058033.2	Lxn	222	1
LDLR chaperone MESD precursor	NP_075892.3	Mesdc2	224	3
legumain precursor	NP_035305.1	Lgmn	435	1
LEM domain-containing protein 2	NP_666187.2	Lemd2	511	3
leucine carboxyl methyltransferase 1	NP_079580.2	Lcmt1	332	4
leucine-rich PPR motif-containing protein, mitochondrial precursor	NP_082509.2	Lrpprc	1392	42
leucine-rich repeat and calponin homology domain-containing protein 1 isoform 2	NP_001239061.1	Lrch1	682	4
leucine-rich repeat flightless-interacting protein 1 isoform 1	NP_001104781.1	Lrrfip1	729	9
leucine-rich repeat flightless-interacting protein 2 isoform 2	NP_082018.1	Lrrfip2	400	8
leucine-rich repeat transmembrane neuronal protein 2 precursor	NP_821072.1	Lrrtm2	515	1
leucine-rich repeat transmembrane protein FLRT3 precursor	NP_848469.1	Flrt3	649	3
leucine-rich repeat-containing protein 1 isoform 1	NP_001139520.1	Lrrc1	524	5
leucine-rich repeat-containing protein 40 isoform a	NP_077156.2	Lrrc40	602	7
leucine-rich repeat-containing protein 46	NP_081302.2	Lrrc46	323	1
leucine-rich repeat-containing protein 47	NP_957678.1	Lrrc47	581	14
leucine-rich repeat-containing protein 58	NP_796067.2	Lrrc58	366	1
leucine-rich repeat-containing protein 59	NP_598568.1	Lrrc59	307	14
leucine--tRNA ligase, cytoplasmic	NP_598898.2	Lars	1178	40
leucyl-cystinyl aminopeptidase	NP_766415.1	Lnpep	1025	6
leukotriene A-4 hydrolase	NP_032543.2	Lta4h	611	30
leydig cell tumor 10 kDa protein homolog	NP_001007572.1	D8Ertd738e	94	2
L-fucose kinase	NP_758487.2	Fuk	1090	23
LIM domain and actin-binding protein 1 isoform a	NP_001107017.1	Lima1	753	29
LIM domain kinase 2 isoform a	NP_034848.1	Limk2	638	4
lipase member H isoform 2 precursor	NP_700453.1	Liph	421	1
lipoamide acyltransferase component of branched-chain alpha-keto acid dehydrogenase complex, mitochondrial	NP_034152.2	Dbt	482	9
lipolysis-stimulated lipoprotein receptor isoform 3 precursor	NP_001157657.1	Lsr	526	6
lipopolysaccharide-responsive and beige-like anchor protein isoform alpha	NP_109620.2	Lrba	2854	18
liprin-beta-1 isoform 2	NP_080497.1	Ppfibp1	969	1
liver carboxylesterase B-1 precursor	NP_659179.1	Ces1f	561	3
L-lactate dehydrogenase A chain isoform 1	NP_034829.1	Ldha	332	17
L-lactate dehydrogenase B chain isoform 1	NP_032518.1	Ldhb	334	8
lon protease homolog 2, peroxisomal isoform 1	NP_080103.1	Lonp2	852	3
lon protease homolog, mitochondrial precursor	NP_083058.2	Lonp1	949	24
long-chain fatty acid transport protein 4	NP_036119.1	Slc27a4	643	3
long-chain specific acyl-CoA dehydrogenase, mitochondrial precursor	NP_031407.2	Acadl	430	15
long-chain-fatty-acid--CoA ligase 3 isoform a	NP_083093.2	Acsl3	720	12
loss of heterozygosity 12 chromosomal region 1 protein homolog isoform 2	NP_080647.2	Loh12cr1	195	1
low-density lipoprotein receptor isoform 2 precursor	NP_001239587.1	Ldlr	810	10
LSM8 homolog, U6 small nuclear RNA associated	NP_598700.1	Lsm8	96	4
lumican precursor	NP_032550.2	Lum	338	2
L-xylulose reductase	NP_080704.2	Dcxr	244	8
lymphocyte antigen 75 precursor	NP_038853.2	Ly75	1723	3
LYR motif-containing protein 4	NP_958746.1	Lyrm4	91	2
LYR motif-containing protein 9	NP_001070149.1	Lyrm9	78	1
lysine-specific demethylase 3B	NP_001074725.1	Kdm3b	1762	7
lysine-specific histone demethylase 1A	NP_598633.2	Kdm1a	853	7
lysine--tRNA ligase isoform 2	NP_444322.1	Kars	595	26
lysophosphatidic acid phosphatase type 6 precursor	NP_062774.2	Acp6	418	8
lysophosphatidylcholine acyltransferase 2	NP_766602.1	Lpcat2	544	2
lysophospholipase-like protein 1	NP_666218.2	Lyplal1	239	3
lysosomal alpha-glucosidase precursor	NP_032090.3	Gaa	953	9
lysosomal protective protein isoform b preproprotein	NP_001033581.1	Ctsa	474	12
lysosomal Pro-X carboxypeptidase precursor	NP_082519.1	Prcp	491	5
lysosome membrane protein 2	NP_031670.1	Scarb2	478	4
lysosome-associated membrane glycoprotein 1 precursor	NP_034814.2	Lamp1	406	2
lysosome-associated membrane glycoprotein 2 isoform 2 precursor	NP_034815.2	Lamp2	415	5
lysozyme C-1 precursor	NP_038618.1	Lyz1	148	2
m7GpppX diphosphatase	NP_081306.1	Dcps	338	18
macrophage erythroblast attacher	NP_067475.2	Maea	396	2
macrophage migration inhibitory factor	NP_034928.1	Mif	115	2
macrophage-capping protein	NP_031625.2	Capg	349	10
macrophage-stimulating protein receptor isoform 1 precursor	NP_033100.2	Mst1r	1378	2
magnesium transporter protein 1	NP_080228.4	Magt1	368	6
magnesium-dependent phosphatase 1	NP_075886.1	Mdp1	164	5
MAGUK p55 subfamily member 6 isoform b	NP_064323.2	Mpp6	539	3
major facilitator superfamily domain-containing protein 1	NP_080089.1	Mfsd1	464	1
major facilitator superfamily domain-containing protein 4 isoform b	NP_001108134.1	Mfsd4	510	1
major vault protein	NP_542369.2	Mvp	870	47
malate dehydrogenase, cytoplasmic	NP_032644.3	Mdh1	334	14
malate dehydrogenase, mitochondrial precursor	NP_032643.2	Mdh2	338	22
malectin precursor	NP_780612.2	Mlec	291	10
manganese-transporting ATPase 13A1	NP_573487.2	Atp13a1	1200	23
mannose-6-phosphate isomerase	NP_080113.1	Mpi	423	17
mannosyl-oligosaccharide 1,2-alpha-mannosidase IB	NP_034893.1	Man1a2	641	5
mannosyl-oligosaccharide glucosidase	NP_065644.2	Mogs	834	15
MANSC domain-containing protein 1 precursor	NP_080621.1	Mansc1	414	3
MANSC domain-containing protein 4 precursor	NP_001030075.1	Mansc4	337	1
mast cell protease 1 precursor	NP_032596.1	Mcpt1	246	8
mast cell protease 2 precursor	NP_032597.1	Mcpt2	244	7
mast/stem cell growth factor receptor Kit isoform 2 precursor	NP_066922.2	Kit	975	2
matrin-3	NP_034901.2	Matr3	846	21
matrix metalloproteinase-14 precursor	NP_032634.3	Mmp14	582	1
max-like protein X isoform beta	NP_001152857.1	Mlx	244	1
MDS1 and EVI1 complex locus protein EVI1 isoform 1	NP_031989.2	Mecom	718	1
mediator of RNA polymerase II transcription subunit 11	NP_079673.2	Med11	117	1
mediator of RNA polymerase II transcription subunit 12	NP_067496.2	Med12	2190	1
mediator of RNA polymerase II transcription subunit 15 isoform d	NP_001272815.1	Med15	639	2
mediator of RNA polymerase II transcription subunit 18	NP_080315.1	Med18	208	1
mediator of RNA polymerase II transcription subunit 19	NP_080161.1	Med19	244	1
mediator of RNA polymerase II transcription subunit 22 isoform 1	NP_035643.1	Med22	140	2
mediator of RNA polymerase II transcription subunit 27 isoform b	NP_083891.1	Med27	208	1
mediator of RNA polymerase II transcription subunit 31	NP_080344.2	Med31	131	1
mediator of RNA polymerase II transcription subunit 4	NP_080395.1	Med4	270	3
medium-chain specific acyl-CoA dehydrogenase, mitochondrial precursor	NP_031408.1	Acadm	421	14
melanoma inhibitory activity protein 3 precursor	NP_796363.2	Mia3	1930	24
melanoma-associated antigen G1	NP_075728.1	Ndnl2	279	1
membrane magnesium transporter 1 precursor	NP_666346.1	Mmgt1	131	1
membrane primary amine oxidase	NP_033805.1	Aoc3	765	2
membrane protein FAM174B precursor	NP_001156004.1	Fam174b	153	1
membrane-associated guanylate kinase, WW and PDZ domain-containing protein 3 isoform 2	NP_598614.1	Magi3	1126	4
membrane-associated progesterone receptor component 1	NP_058063.2	Pgrmc1	195	5
membrane-associated progesterone receptor component 2	NP_081834.1	Pgrmc2	217	5
membrane-spanning 4-domains subfamily A member 8	NP_071875.2	Ms4a8a	290	1
meprin A subunit beta precursor	NP_032612.2	Mep1b	704	2
mesencephalic astrocyte-derived neurotrophic factor precursor	NP_083379.2	Manf	179	19
metal transporter CNNM4 precursor	NP_291048.2	Cnnm4	771	11
metalloreductase STEAP3	NP_573449.2	Steap3	488	3
metallothionein-1	NP_038630.1	Mt1	61	2
metallothionein-2	NP_032656.1	Mt2	61	3
metallothionein-3	NP_038631.1	Mt3	68	1
metastasis-associated protein MTA2	NP_035972.3	Mta2	668	12
metastasis-associated protein MTA3 isoform 4	NP_001164525.1	Mta3	513	4
metaxin-1 isoform 1	NP_038632.2	Mtx1	461	4
metaxin-1 isoform 2	NP_001155296.1	Mtx1	460	4
metaxin-2	NP_058084.3	Mtx2	263	4
methionine adenosyltransferase 2 subunit beta isoform 2	NP_001186203.1	Mat2b	323	11
methionine aminopeptidase 1	NP_780433.1	Metap1	386	5
methionine--tRNA ligase, cytoplasmic isoform 2	NP_001003913.1	Mars	902	26
methionine--tRNA ligase, mitochondrial precursor	NP_780648.1	Mars2	586	1
methyl-CpG-binding domain protein 2 isoform 1	NP_034903.2	Mbd2	414	3
methyl-CpG-binding domain protein 3 isoform 2	NP_001293072.1	Mbd3	253	1
methylcrotonoyl-CoA carboxylase beta chain, mitochondrial	NP_084302.1	Mccc2	563	18
methylcrotonoyl-CoA carboxylase subunit alpha, mitochondrial	NP_076133.3	Mccc1	717	16
methylcytosine dioxygenase TET1 isoform 2	NP_081660.1	Tet1	2007	1
methylmalonate-semialdehyde dehydrogenase [acylating], mitochondrial precursor	NP_598803.1	Aldh6a1	535	13
methylmalonyl-CoA epimerase, mitochondrial precursor	NP_082902.1	Mcee	178	4
methylmalonyl-CoA mutase, mitochondrial precursor	NP_032676.2	Mut	748	17
methylosome protein 50	NP_081708.1	Wdr77	342	3
methylosome subunit pICln	NP_076160.1	Clns1a	241	2
methylsterol monooxygenase 1	NP_079712.1	Msmo1	293	2
methylthioribulose-1-phosphate dehydratase	NP_062709.3	Apip	241	3
methyltransferase-like protein 7B precursor	NP_082129.2	Mettl7b	244	5
MICOS complex subunit MIC13 precursor	NP_694792.1	2410015M20Rik	119	3
MICOS complex subunit Mic19	NP_079612.1	Chchd3	227	5
MICOS complex subunit Mic25 isoform 2	NP_001161208.1	Chchd6	245	3
MICOS complex subunit Mic26 isoform 3	NP_001186267.1	Apoo	164	4
MICOS complex subunit Mic27 isoform 1 precursor	NP_080841.1	Apool	265	7
MICOS complex subunit Mic60 isoform 2	NP_001240610.1	Immt	746	37
microfibrillar-associated protein 1	NP_080496.1	Mfap1a	439	2
microprocessor complex subunit DGCR8	NP_201581.2	Dgcr8	773	1
microsomal glutathione S-transferase 1	NP_064330.2	Mgst1	155	3
microsomal glutathione S-transferase 3	NP_079845.1	Mgst3	153	3
microtubule-associated protein 4 isoform 2	NP_032659.2	Map4	1125	20
microtubule-associated protein RP/EB family member 1	NP_031922.1	Mapre1	268	13
microtubule-associated proteins 1A/1B light chain 3B	NP_080436.1	Map1lc3b	125	1
microtubule-associated tumor suppressor 1 homolog isoform 1	NP_001273342.1	Mtus1	1210	8
mid1-interacting protein 1	NP_001160107.1	Mid1ip1	182	2
midasin	NP_001074861.1	Mdn1	5582	3
MIF4G domain-containing protein isoform 2	NP_001230515.1	Mif4gd	203	1
migration and invasion enhancer 1	NP_079835.1	Mien1	115	1
mimecan precursor	NP_032786.1	Ogn	298	3
mimitin, mitochondrial	NP_001120818.1	Ndufaf2	168	4
mini-chromosome maintenance complex-binding protein	NP_666067.1	Mcmbp	642	7
misshapen-like kinase 1 isoform 1	NP_057922.2	Mink1	1300	1
mitochondrial 10-formyltetrahydrofolate dehydrogenase	NP_705771.2	Aldh1l2	923	15
mitochondrial amidoxime reducing component 2 precursor	NP_598445.1	Marc2	338	7
mitochondrial antiviral-signaling protein isoform 2	NP_001193311.1	Mavs	333	2
mitochondrial carrier homolog 2	NP_062732.1	Mtch2	303	7
mitochondrial dicarboxylate carrier	NP_038798.2	Slc25a10	287	8
mitochondrial fission 1 protein isoform 1	NP_079838.1	Fis1	152	5
mitochondrial fission factor isoform 1	NP_083685.2	Mff	291	6
mitochondrial import inner membrane translocase subunit Tim10	NP_038927.2	Timm10	90	3
mitochondrial import inner membrane translocase subunit Tim13	NP_038923.1	Timm13	95	8
mitochondrial import inner membrane translocase subunit TIM14 isoform 4	NP_001273902.1	Dnajc19	110	1
mitochondrial import inner membrane translocase subunit Tim17-A	NP_035720.1	Timm17a	171	1
mitochondrial import inner membrane translocase subunit Tim17-B isoform 1	NP_035721.1	Timm17b	172	2
mitochondrial import inner membrane translocase subunit Tim21	NP_080245.1	Timm21	244	2
mitochondrial import inner membrane translocase subunit Tim23	NP_058593.2	Timm23	209	2
mitochondrial import inner membrane translocase subunit TIM44	NP_035722.2	Timm44	452	11
mitochondrial import inner membrane translocase subunit TIM50 precursor	NP_079892.1	Timm50	353	6
mitochondrial import inner membrane translocase subunit Tim8 A	NP_038926.1	Timm8a1	97	2
mitochondrial import inner membrane translocase subunit Tim8 B	NP_038925.1	Timm8b	83	2
mitochondrial import receptor subunit TOM22 homolog	NP_766197.2	Tomm22	142	4
mitochondrial import receptor subunit TOM40 homolog	NP_058567.2	Tomm40	361	5
mitochondrial import receptor subunit TOM5 homolog isoform 1	NP_001093145.1	Tomm5	51	1
mitochondrial import receptor subunit TOM6 homolog	NP_079641.1	Tomm6	74	2
mitochondrial import receptor subunit TOM7 homolog	NP_079670.1	Tomm7	55	1
mitochondrial import receptor subunit TOM70	NP_613065.2	Tomm70a	611	14
mitochondrial inner membrane protease ATP23 homolog isoform 1	NP_001153031.1	Xrcc6bp1	246	1
mitochondrial inner membrane protein OXA1L	NP_081212.1	Oxa1l	433	3
mitochondrial intermediate peptidase precursor	NP_081712.2	Mipep	711	5
mitochondrial intermembrane space import and assembly protein 40	NP_598689.1	Chchd4	139	2
mitochondrial peptide methionine sulfoxide reductase isoform 1	NP_080598.2	Msra	233	10
mitochondrial pyruvate carrier 1	NP_061289.1	Mpc1	109	3
mitochondrial pyruvate carrier 2	NP_081706.1	Mpc2	127	4
mitochondrial Rho GTPase 1 isoform 1	NP_067511.4	Rhot1	631	3
mitochondrial Rho GTPase 2	NP_666111.1	Rhot2	620	4
mitochondrial ribonuclease P protein 1 precursor	NP_083368.1	Trmt10c	414	2
mitochondrial-processing peptidase subunit alpha precursor	NP_775272.1	Pmpca	524	11
mitochondrial-processing peptidase subunit beta precursor	NP_082707.1	Pmpcb	489	11
mitofusin-1	NP_077162.2	Mfn1	741	3
mitogen-activated protein kinase 13	NP_036080.2	Mapk13	366	10
mitogen-activated protein kinase 14 isoform 1	NP_036081.1	Mapk14	360	7
mitogen-activated protein kinase 3	NP_036082.1	Mapk3	380	19
mitogen-activated protein kinase 9 isoform alpha1	NP_001157144.1	Mapk9	381	3
mitogen-activated protein kinase kinase kinase 2	NP_036076.2	Map3k2	619	2
mitogen-activated protein kinase kinase kinase MLT isoform 3	NP_001158263.1	Zak	454	3
mitotic spindle-associated MMXD complex subunit MIP18	NP_081029.1	Fam96b	163	3
mitotic-spindle organizing protein 1	NP_780454.1	Mzt1	78	1
mixed lineage kinase domain-like protein isoform 2	NP_083281.1	Mlkl	464	4
MKI67 FHA domain-interacting nucleolar phosphoprotein	NP_080748.3	Nifk	317	5
MKL/myocardin-like protein 2 isoform 1	NP_705816.2	Mkl2	1080	4
moesin	NP_034963.2	Msn	577	13
molybdopterin synthase sulfur carrier subunit isoform Mocs2B	NP_001106845.1	Mocs2	189	1
monocarboxylate transporter 1	NP_033222.1	Slc16a1	493	7
monocyte differentiation antigen CD14 precursor	NP_033971.1	Cd14	366	2
monofunctional C1-tetrahydrofolate synthase, mitochondrial precursor	NP_758512.3	Mthfd1l	977	22
MORF4 family-associated protein 1	NP_080518.1	Mrfap1	125	1
M-phase phosphoprotein 8	NP_076262.2	Mphosph8	858	1
mRNA-capping enzyme isoform 2	NP_001292202.1	Rngtt	581	3
mucin-2 precursor	NP_076055.3	Muc2	2393	81
mucin-4 precursor	NP_536705.3	Muc4	3470	4
mucosal pentraxin precursor	NP_079746.1	Mptx1	219	11
multifunctional methyltransferase subunit TRM112-like protein	NP_080582.3	Trmt112	125	1
multiple inositol polyphosphate phosphatase 1 precursor	NP_034929.1	Minpp1	481	5
myb-binding protein 1A	NP_058056.2	Mybbp1a	1344	24
mycophenolic acid acyl-glucuronide esterase, mitochondrial isoform 2 precursor	NP_001258999.1	Abhd10	292	2
myelin expression factor 2 isoform 3	NP_001155890.1	Myef2	550	3
myeloid differentiation primary response protein MyD88	NP_034981.1	Myd88	296	3
myeloid leukemia factor 2	NP_663360.1	Mlf2	247	1
myeloma-overexpressed gene 2 protein homolog	NP_001156897.1	Myeov2	57	2
myoferlin isoform 2	NP_001093104.1	Myof	2048	5
myomegalin isoform 2	NP_835181.2	Pde4dip	1118	9
myomegalin isoform 6	NP_001276631.1	Pde4dip	2412	9
myosin light chain, regulatory B-like	NP_080340.2	Myl12a	172	9
myosin light polypeptide 6	NP_034990.1	Myl6	151	14
myosin regulatory light chain 12B	NP_075891.1	Myl12b	172	10
myosin-10	NP_780469.1	Myh10	1976	17
myosin-9	NP_071855.2	Myh9	1960	148
myotrophin	NP_032124.1	Mtpn	118	2
myotubularin-related protein 1 isoform A	NP_058681.1	Mtmr1	669	2
myotubularin-related protein 12	NP_766546.1	Mtmr12	747	3
myotubularin-related protein 3	NP_083136.2	Mtmr3	1159	3
myristoylated alanine-rich C-kinase substrate	NP_032564.1	Marcks	309	2
N(alpha)-acetyltransferase 38, NatC auxiliary subunit	NP_084359.1	Naa38	125	2
N(G),N(G)-dimethylarginine dimethylaminohydrolase 1	NP_081269.1	Ddah1	285	9
Na(+)/H(+) exchange regulatory cofactor NHE-RF1	NP_036160.1	Slc9a3r1	355	14
Na(+)/H(+) exchange regulatory cofactor NHE-RF2 isoform B	NP_075938.2	Slc9a3r2	226	1
N-acetyl-D-glucosamine kinase isoform 2	NP_001157659.1	Nagk	292	5
N-acetylgalactosamine-6-sulfatase isoform 2 precursor	NP_001180574.1	Galns	440	3
N-acetylgalactosaminyltransferase 7 isoform 1	NP_653332.3	Galnt7	657	25
N-acetylglucosamine-1-phosphodiester alpha-N-acetylglucosaminidase precursor	NP_038824.2	Nagpa	517	1
N-acetylglucosamine-6-sulfatase precursor	NP_083640.1	Gns	544	5
N-acetyltransferase 10	NP_694766.1	Nat10	1024	8
NACHT, LRR and PYD domains-containing protein 6	NP_598707.2	Nlrp6	869	8
N-acyl-aromatic-L-amino acid amidohydrolase (carboxylate-forming) isoform 1	NP_001289408.1	Acy3	318	3
N-acylethanolamine-hydrolyzing acid amidase isoform 2 precursor	NP_001157159.1	Naaa	360	1
N-acylneuraminate cytidylyltransferase	NP_034038.2	Cmas	432	15
N-acylneuraminate-9-phosphatase	NP_080362.1	Nanp	248	5
NAD kinase 2, mitochondrial isoform 3	NP_001273182.1	Nadk2	385	5
NAD(P) transhydrogenase, mitochondrial isoform 1 precursor	NP_032736.2	Nnt	1086	22
NAD(P)H dehydrogenase [quinone] 1	NP_032732.3	Nqo1	274	6
NAD(P)H-hydrate epimerase precursor	NP_659146.1	Apoa1bp	282	7
NAD-dependent malic enzyme, mitochondrial precursor	NP_663469.1	Me2	589	19
NAD-dependent protein deacetylase sirtuin-2 isoform 2	NP_001116237.1	Sirt2	352	6
NADH dehydrogenase [ubiquinone] 1 alpha subcomplex assembly factor 3	NP_075736.1	Ndufaf3	185	3
NADH dehydrogenase [ubiquinone] 1 alpha subcomplex assembly factor 4	NP_081018.1	Ndufaf4	173	3
NADH dehydrogenase [ubiquinone] 1 alpha subcomplex assembly factor 5 precursor	NP_081369.2	Ndufaf5	343	2
NADH dehydrogenase [ubiquinone] 1 alpha subcomplex subunit 10, mitochondrial precursor	NP_077159.1	Ndufa10	355	16
NADH dehydrogenase [ubiquinone] 1 alpha subcomplex subunit 11	NP_081520.1	Ndufa11	143	6
NADH dehydrogenase [ubiquinone] 1 alpha subcomplex subunit 12	NP_079827.2	Ndufa12	149	11
NADH dehydrogenase [ubiquinone] 1 alpha subcomplex subunit 13	NP_075801.1	Ndufa13	144	8
NADH dehydrogenase [ubiquinone] 1 alpha subcomplex subunit 2	NP_035015.2	Ndufa2	99	4
NADH dehydrogenase [ubiquinone] 1 alpha subcomplex subunit 5 isoform 1	NP_080890.1	Ndufa5	116	8
NADH dehydrogenase [ubiquinone] 1 alpha subcomplex subunit 6	NP_080263.1	Ndufa6	131	4
NADH dehydrogenase [ubiquinone] 1 alpha subcomplex subunit 7	NP_075691.1	Ndufa7	113	5
NADH dehydrogenase [ubiquinone] 1 alpha subcomplex subunit 8	NP_080979.1	Ndufa8	172	6
NADH dehydrogenase [ubiquinone] 1 alpha subcomplex subunit 9, mitochondrial precursor	NP_079634.2	Ndufa9	377	13
NADH dehydrogenase [ubiquinone] 1 beta subcomplex subunit 10	NP_080960.1	Ndufb10	176	10
NADH dehydrogenase [ubiquinone] 1 beta subcomplex subunit 3	NP_079873.1	Ndufb3	104	2
NADH dehydrogenase [ubiquinone] 1 beta subcomplex subunit 5, mitochondrial precursor	NP_079592.2	Ndufb5	189	7
NADH dehydrogenase [ubiquinone] 1 beta subcomplex subunit 6	NP_001028477.1	Ndufb6	128	1
NADH dehydrogenase [ubiquinone] 1 beta subcomplex subunit 7	NP_080119.1	Ndufb7	137	3
NADH dehydrogenase [ubiquinone] 1 beta subcomplex subunit 8, mitochondrial precursor	NP_080337.1	Ndufb8	186	5
NADH dehydrogenase [ubiquinone] 1 beta subcomplex subunit 9	NP_075661.1	Ndufb9	179	9
NADH dehydrogenase [ubiquinone] complex I, assembly factor 7 precursor	NP_082887.2	Ndufaf7	436	5
NADH dehydrogenase [ubiquinone] flavoprotein 1, mitochondrial precursor	NP_598427.1	Ndufv1	464	21
NADH dehydrogenase [ubiquinone] flavoprotein 2, mitochondrial isoform 1 precursor	NP_082664.1	Ndufv2	248	7
NADH dehydrogenase [ubiquinone] flavoprotein 3, mitochondrial isoform 1	NP_084363.2	Ndufv3	468	2
NADH dehydrogenase [ubiquinone] flavoprotein 3, mitochondrial isoform 2	NP_001077360.1	Ndufv3	104	1
NADH dehydrogenase [ubiquinone] iron-sulfur protein 2, mitochondrial precursor	NP_694704.1	Ndufs2	463	16
NADH dehydrogenase [ubiquinone] iron-sulfur protein 3, mitochondrial precursor	NP_080964.1	Ndufs3	263	13
NADH dehydrogenase [ubiquinone] iron-sulfur protein 4, mitochondrial	NP_035017.2	Ndufs4	175	8
NADH dehydrogenase [ubiquinone] iron-sulfur protein 6, mitochondrial precursor	NP_035018.1	Ndufs6	116	6
NADH dehydrogenase [ubiquinone] iron-sulfur protein 8, mitochondrial	NP_659119.2	Ndufs8	212	8
NADH dehydrogenase subunit 1 (mitochondrion)	YP_001686698.1	ND1	318	2
NADP-dependent malic enzyme isoform 1	NP_032641.2	Me1	572	19
NADPH oxidase 1	NP_757340.1	Nox1	563	1
NADPH oxidase activator 1 isoform 1	NP_757341.3	Noxa1	444	5
N-alpha-acetyltransferase 10 isoform 1	NP_063923.1	Naa10	235	4
N-alpha-acetyltransferase 15, NatA auxiliary subunit	NP_444319.3	Naa15	865	23
N-alpha-acetyltransferase 16, NatA auxiliary subunit	NP_080108.1	Naa16	864	7
N-alpha-acetyltransferase 20 isoform 1	NP_001135437.1	Naa20	178	4
N-alpha-acetyltransferase 50	NP_082384.1	Naa50	168	6
nardilysin precursor	NP_666262.2	Nrd1	1161	22
nascent polypeptide-associated complex subunit alpha isoform b	NP_001269905.1	Naca	215	7
nck-associated protein 1 isoform b	NP_058661.1	Nckap1	1128	19
nectin-1 precursor	NP_067399.2	Pvrl1	515	1
nectin-2 isoform 2 precursor	NP_001153196.1	Pvrl2	467	4
NEDD8 precursor	NP_032709.1	Nedd8	81	1
NEDD8 ultimate buster 1 isoform 2	NP_058016.2	Nub1	614	8
NEDD8-conjugating enzyme Ubc12 isoform 1	NP_663553.1	Ube2m	183	7
negative elongation factor A	NP_036044.1	Nelfa	530	6
negative elongation factor B isoform 2	NP_001297086.1	Nelfb	475	7
negative elongation factor D	NP_065605.2	Nelfcd	591	4
[truncated: 3,746 more rows]

## Sheet: Mouse total colon
Protein Name	RefSeq Accession	Gene Symbol
chromatin complexes subunit BAP18 isoform 3	NP_001171074.1	0610010K14Rik
chromatin complexes subunit BAP18 isoform 6	NP_001171078.1	0610010K14Rik
UPF0585 protein C16orf13 homolog	NP_080962.1	0610011F06Rik
PREDICTED: UPF0587 protein C1orf123 homolog isoform X2	XP_006503501.1	0610037L13Rik
PREDICTED: UPF0587 protein C1orf123 homolog isoform X3	XP_006503502.1	0610037L13Rik
PREDICTED: uncharacterized protein C4orf19 homolog isoform X1	XP_011239094.1	0610040J01Rik
UPF0562 protein C7orf55 homolog	NP_079639.1	1110001J03Rik
UPF0769 protein C21orf59 homolog	NP_080778.2	1110004E09Rik
small acidic protein	NP_062746.1	1110004F10Rik
PREDICTED: bcl10-interacting CARD protein isoform X1	XP_006517018.1	1110007C09Rik
uncharacterized protein CXorf40 homolog	NP_081063.1	1110012L19Rik
PREDICTED: protein virilizer homolog isoform X1	XP_006538223.1	1110037F02Rik
PREDICTED: UPF0488 protein C8orf33 homolog isoform X2	XP_006520412.1	1110038F14Rik
PREDICTED: UPF0554 protein C2orf43 homolog isoform X1	XP_006515263.2	1110057K04Rik
PREDICTED: UPF0554 protein C2orf43 homolog isoform X2	XP_006515264.2	1110057K04Rik
uncharacterized protein C9orf85 homolog	NP_079699.1	1110059E24Rik
uncharacterized protein KIAA1143 homolog	NP_079695.2	1110059G10Rik
deleted in autism protein 1 homolog precursor	NP_001028317.2	1190002N15Rik
uncharacterized protein C12orf73 homolog precursor	NP_001129039.1	1190007I07Rik
uncharacterized protein C17orf85 homolog	NP_080094.3	1200014J11Rik
inhibitor of carbonic anhydrase precursor	NP_082194.1	1300017J02Rik
uncharacterized membrane protein C19orf24 homolog precursor	NP_081483.1	1600002K03Rik
protein C19orf12 homolog	NP_082442.1	1600014C10Rik
PREDICTED: uncharacterized protein LOC71824 isoform X1	XP_006502183.1	1700006A11Rik
uncharacterized protein LOC75471	NP_001074564.1	1700009N14Rik
PREDICTED: uncharacterized protein C6orf203 homolog isoform X1	XP_006512896.1	1700021F05Rik
PREDICTED: uncharacterized protein C1orf21 homolog isoform X1	XP_011246371.1	1700025G04Rik
PREDICTED: UPF0687 protein C20orf27 homolog isoform X1	XP_011238047.1	1700037H04Rik
UPF0565 protein C2orf69 homolog precursor	NP_082822.1	1700066M21Rik
uncharacterized protein LOC76651	NP_083965.1	1700122O11Rik
acetylserotonin O-methyltransferase-like	NP_081215.1	1810009N02Rik
uncharacterized protein C8orf59 homolog	NP_001093144.1	1810022K09Rik
uncharacterized protein C19orf52 homolog	NP_848734.1	1810026J23Rik
PREDICTED: uncharacterized protein CXorf38 homolog isoform X2	XP_011245797.1	1810030O07Rik
PREDICTED: uncharacterized protein CXorf38 homolog isoform X1	XP_006527761.1	1810030O07Rik
uncharacterized protein C4orf3 homolog	NP_077781.1	1810037I17Rik
uncharacterized protein C17orf89 homolog	NP_001103712.1	1810043H04Rik
uncharacterized protein LOC69864 precursor	NP_081515.2	1810065E05Rik
UPF0693 protein C10orf32 homolog	NP_079839.1	2010012O05Rik
PREDICTED: 6.8 kDa mitochondrial proteolipid isoform X1	XP_006516277.1	2010107E04Rik
PREDICTED: uncharacterized protein C10orf35 homolog isoform X1	XP_006514126.1	2010107G23Rik
uncharacterized protein KIAA1211-like homolog	NP_082372.1	2010300C02Rik
immortalization up-regulated protein	NP_082455.1	2200002D01Rik
trypsinogen 7 precursor	NP_075822.3	2210010C04Rik
UPF0553 protein C9orf64 homolog	NP_081611.1	2210016F16Rik
uncharacterized protein C12orf43 homolog	NP_082487.1	2210016L21Rik
epithelial progenitor 1 precursor	NP_653127.2	2210407C18Rik
uncharacterized protein LOC66364	NP_001295354.1	2310009A05Rik
UPF0449 protein C19orf25 homolog	NP_079797.1	2310011J03Rik
uncharacterized protein C1orf198 homolog	NP_780358.3	2310022B05Rik
multiple myeloma tumor-associated protein 2 homolog	NP_077172.1	2310033P09Rik
PREDICTED: lisH domain and HEAT repeat-containing protein KIAA1468 isoform X5	XP_006529568.1	2310035C23Rik
lisH domain and HEAT repeat-containing protein KIAA1468 isoform 1	NP_775279.2	2310035C23Rik
PREDICTED: lisH domain and HEAT repeat-containing protein KIAA1468 isoform X7	XP_006529570.1	2310035C23Rik
uncharacterized protein C19orf43 homolog	NP_081036.2	2310036O22Rik
uncharacterized protein C6orf226 homolog	NP_080242.1	2310039H08Rik
uncharacterized protein C17orf59 homolog	NP_082281.2	2310047M10Rik
PREDICTED: uncharacterized protein C6orf136 homolog isoform X4	XP_006524940.1	2310061I04Rik
PREDICTED: uncharacterized protein KIAA0195 isoform X1	XP_006534334.1	2310067B10Rik
PREDICTED: UPF0690 protein C1orf52 homolog isoform X1	XP_006501948.2	2410004B18Rik
UPF0690 protein C1orf52 homolog	NP_079831.1	2410004B18Rik
MICOS complex subunit MIC13 precursor	NP_694792.1	2410015M20Rik
bifunctional lysine-specific demethylase and histidyl-hydroxylase NO66	NP_076122.2	2410016O06Rik
uncharacterized protein KIAA2013 precursor	NP_084117.2	2510039O18Rik
PREDICTED: coiled-coil domain-containing protein KIAA1407 homolog isoform X4	XP_006522022.1	2610015P09Rik
PREDICTED: UPF0378 protein KIAA0100 isoform X2	XP_006534376.1	2610507B11Rik
UPF0609 protein C4orf27 homolog	NP_082575.1	2700029M09Rik
UPF0568 protein C14orf166 homolog	NP_080804.1	2700060E02Rik
UPF0711 protein C18orf21 homolog	NP_080805.1	2700062C07Rik
selenoprotein H	NP_001028338.1	2700094K13Rik
PREDICTED: uncharacterized protein LOC72658 isoform X1	XP_011242488.1	2700097O09Rik
PREDICTED: uncharacterized protein LOC72658 isoform X2	XP_006516334.1	2700097O09Rik
PREDICTED: sulfotransferase-like protein 1 isoform X1	XP_006540490.1	2810007J24Rik
UPF0469 protein KIAA0907	NP_083090.2	2810403A07Rik
PCNA-associated factor	NP_080791.2	2810417H13Rik
uncharacterized protein C19orf60 homolog	NP_079853.1	2810428I15Rik
PREDICTED: uncharacterized protein KIAA1671 isoform X1	XP_006534999.1	2900026A02Rik
PREDICTED: uncharacterized protein KIAA1671 isoform X2	XP_006535002.1	2900026A02Rik
PREDICTED: uncharacterized protein C18orf8 homolog isoform X2	XP_006526405.1	3110002H16Rik
PREDICTED: UPF0538 protein C2orf76 homolog isoform X1	XP_006529957.1	3110009E18Rik
PREDICTED: UPF0235 protein C15orf40 homolog isoform X1	XP_011249199.1	3110040N11Rik
uncharacterized protein C7orf50 homolog	NP_082745.2	3110082I17Rik
PREDICTED: uncharacterized protein C7orf50 homolog isoform X1	XP_006504801.1	3110082I17Rik
PREDICTED: putative monooxygenase p33MONOX isoform X2	XP_006517542.1	4833439L19Rik
uncharacterized protein LOC75341	NP_083533.1	4930564C03Rik
PREDICTED: ester hydrolase C11orf54 homolog isoform X1	XP_006510659.1	4931406C07Rik
PREDICTED: ester hydrolase C11orf54 homolog isoform X2	XP_006510660.1	4931406C07Rik
uncharacterized protein LOC210940	NP_001028936.2	4931408C20Rik
uncharacterized protein KIAA1109	NP_766267.2	4932438A13Rik
PREDICTED: uncharacterized protein KIAA0753 isoform X2	XP_006534436.1	4933427D14Rik
PREDICTED: uncharacterized protein C9orf43 homolog isoform X6	XP_011248276.1	4933430I17Rik
uncharacterized protein C1orf43 homolog isoform 3	NP_001274015.1	4933434E20Rik
uncharacterized protein KIAA0930 homolog	NP_001028445.1	5031439G07Rik
PREDICTED: UPF0577 protein KIAA1324 isoform X2	XP_006501474.1	5330417C22Rik
PREDICTED: UPF0577 protein KIAA1324 isoform X5	XP_011238408.1	5330417C22Rik
PREDICTED: protein Njmu-R1 isoform X1	XP_006534260.1	5730455P16Rik
PREDICTED: protein Njmu-R1 isoform X2	XP_006534261.1	5730455P16Rik
uncharacterized protein C4orf32 homolog	NP_081758.1	5730508B09Rik
PREDICTED: uncharacterized protein C1orf106 homolog isoform X3	XP_006529867.1	5730559C18Rik
PREDICTED: UPF0489 protein C5orf22 homolog isoform X2	XP_006520258.1	6030458C11Rik
uncharacterized protein KIAA0513 isoform b	NP_001157233.1	6430548M08Rik
PREDICTED: uncharacterized protein C18orf25 homolog isoform X4	XP_011245372.1	8030462N17Rik
PREDICTED: uncharacterized protein LOC100041574 isoform X5	XP_006523431.1	9030025P20Rik
PREDICTED: UPF0317 protein C14orf159 homolog, mitochondrial isoform X1	XP_006515800.1	9030617O03Rik
PREDICTED: UPF0317 protein C14orf159 homolog, mitochondrial isoform X4	XP_006515803.1	9030617O03Rik
UPF0505 protein C16orf62 homolog	NP_082091.3	9030624J02Rik
PREDICTED: UPF0668 protein C10orf76 homolog isoform X1	XP_011245647.1	9130011E15Rik
Fc fragment of IgG binding protein-like precursor	NP_001158127.1	9530053A07Rik
keratinocyte-associated transmembrane protein 2 precursor	NP_694757.1	9530068E07Rik
PREDICTED: APOBEC1 complementation factor isoform X1	XP_006527394.1	A1cf
PREDICTED: WASH complex subunit 7 isoform X1	XP_006513800.2	A230046K03Rik
PREDICTED: WASH complex subunit 7 isoform X4	XP_006513802.1	A230046K03Rik
alpha-2-macroglobulin-P precursor	NP_783327.2	A2m
UPF0688 protein C1orf174 homolog isoform 2	NP_001156491.1	A430005L14Rik
PREDICTED: alpha-1,4-N-acetylglucosaminyltransferase isoform X1	XP_006511307.2	A4gnt
PREDICTED: mucin-3B isoform X2	XP_011236303.1	A630081J09Rik
4-aminobutyrate aminotransferase, mitochondrial isoform 1 precursor	NP_766549.2	Abat
PREDICTED: ATP-binding cassette sub-family A member 13 isoform X3	XP_006514770.1	Abca13
PREDICTED: ATP-binding cassette, sub-family A (ABC1), member 14 isoform X6	XP_011240187.1	Abca14
PREDICTED: ATP-binding cassette sub-family A member 3 isoform X2	XP_006524434.1	Abca3
PREDICTED: ATP-binding cassette sub-family A member 6 isoform X1	XP_006534476.1	Abca6
ATP-binding cassette sub-family B member 10, mitochondrial precursor	NP_062425.1	Abcb10
PREDICTED: bile salt export pump isoform X2	XP_006499733.1	Abcb11
PREDICTED: multidrug resistance protein 1A isoform X1	XP_006503618.1	Abcb1a
PREDICTED: ATP-binding cassette sub-family B member 6, mitochondrial isoform X1	XP_006496615.1	Abcb6
ATP-binding cassette sub-family B member 7, mitochondrial	NP_033722.1	Abcb7
PREDICTED: ATP-binding cassette sub-family B member 8, mitochondrial isoform X1	XP_006535875.1	Abcb8
PREDICTED: ATP-binding cassette sub-family B member 8, mitochondrial isoform X2	XP_011248092.1	Abcb8
PREDICTED: multidrug resistance-associated protein 1 isoform X1	XP_006521902.2	Abcc1
PREDICTED: multidrug resistance-associated protein 7 isoform X2	XP_006524206.1	Abcc10
multidrug resistance-associated protein 7 isoform mrp7A	NP_660122.1	Abcc10
canalicular multispecific organic anion transporter 2	NP_083876.3	Abcc3
ATP-binding cassette sub-family D member 1	NP_031461.1	Abcd1
PREDICTED: ATP-binding cassette sub-family D member 3 isoform X1	XP_006501215.1	Abcd3
ATP-binding cassette sub-family D member 3	NP_033017.2	Abcd3
ATP-binding cassette sub-family E member 1	NP_056566.2	Abce1
ATP-binding cassette sub-family F member 1	NP_038882.1	Abcf1
ATP-binding cassette sub-family F member 2 isoform 2	NP_001177372.1	Abcf2
ATP-binding cassette sub-family F member 3	NP_038880.1	Abcf3
PREDICTED: ATP-binding cassette sub-family G member 2 isoform X1	XP_006506211.1	Abcg2
mycophenolic acid acyl-glucuronide esterase, mitochondrial isoform 2 precursor	NP_001258999.1	Abhd10
alpha/beta hydrolase domain-containing protein 11 isoform 1	NP_660250.1	Abhd11
PREDICTED: alpha/beta hydrolase domain-containing protein 11 isoform X1	XP_006504555.1	Abhd11
monoacylglycerol lipase ABHD12	NP_077785.2	Abhd12
PREDICTED: monoacylglycerol lipase ABHD12 isoform X2	XP_006500429.1	Abhd12
alpha/beta hydrolase domain-containing protein 13	NP_001074588.1	Abhd13
PREDICTED: alpha/beta hydrolase domain-containing protein 14B isoform X1	XP_006511910.1	Abhd14b
PREDICTED: abhydrolase domain-containing protein 16A isoform X1	XP_006536637.1	Abhd16a
PREDICTED: alpha/beta hydrolase domain-containing protein 17B isoform X1	XP_011245530.1	Abhd17b
PREDICTED: abhydrolase domain-containing protein 4 isoform X1	XP_006518430.1	Abhd4
PREDICTED: 1-acylglycerol-3-phosphate O-acyltransferase ABHD5 isoform X3	XP_006512308.1	Abhd5
PREDICTED: monoacylglycerol lipase ABHD6 isoform X2	XP_006518138.1	Abhd6
abl interactor 1 isoform 5	NP_001070661.1	Abi1
PREDICTED: tyrosine-protein kinase ABL1 isoform X2	XP_006497684.1	Abl1
actin-binding LIM protein 1 isoform 5	NP_001277744.1	Ablim1
PREDICTED: histo-blood group ABO system transferase isoform X5	XP_011237517.1	Abo
active breakpoint cluster region-related protein isoform 2	NP_942597.1	Abr
PREDICTED: costars family protein ABRACL isoform X1	XP_011241512.1	Abracl
ankyrin repeat and BTB/POZ domain-containing protein 2	NP_849221.2	Abtb2
PREDICTED: acetyl-CoA carboxylase 1 isoform X2	XP_011246968.1	Acaca
PREDICTED: acetyl-CoA carboxylase 2 isoform X3	XP_006530177.1	Acacb
PREDICTED: acyl-CoA dehydrogenase family member 10 isoform X4	XP_006530523.1	Acad10
PREDICTED: acyl-CoA dehydrogenase family member 10 isoform X6	XP_006530526.1	Acad10
acyl-CoA dehydrogenase family member 11	NP_780533.2	Acad11
PREDICTED: acyl-Coenzyme A dehydrogenase family, member 10-like isoform X1	XP_011246533.1	Acad12
isobutyryl-CoA dehydrogenase, mitochondrial precursor	NP_080138.2	Acad8
PREDICTED: isobutyryl-CoA dehydrogenase, mitochondrial isoform X2	XP_006510612.1	Acad8
acyl-CoA dehydrogenase family member 9, mitochondrial	NP_766266.3	Acad9
long-chain specific acyl-CoA dehydrogenase, mitochondrial precursor	NP_031407.2	Acadl
medium-chain specific acyl-CoA dehydrogenase, mitochondrial precursor	NP_031408.1	Acadm
short-chain specific acyl-CoA dehydrogenase, mitochondrial precursor	NP_031409.2	Acads
short/branched chain specific acyl-CoA dehydrogenase, mitochondrial	NP_080102.1	Acadsb
very long-chain specific acyl-CoA dehydrogenase, mitochondrial precursor	NP_059062.1	Acadvl
arf-GAP with coiled-coil, ANK repeat and PH domain-containing protein 1	NP_722483.2	Acap1
PREDICTED: arf-GAP with coiled-coil, ANK repeat and PH domain-containing protein 2 isoform X6	XP_011244346.1	Acap2
arf-GAP with coiled-coil, ANK repeat and PH domain-containing protein 2	NP_084414.1	Acap2
acetyl-CoA acetyltransferase, mitochondrial precursor	NP_659033.1	Acat1
acetyl-CoA acetyltransferase, cytosolic	NP_033364.2	Acat2
Golgi resident protein GCP60	NP_573488.2	Acbd3
PREDICTED: acyl-CoA-binding domain-containing protein 5 isoform X4	XP_006498450.1	Acbd5
acyl-CoA-binding domain-containing protein 5 isoform d	NP_001095906.1	Acbd5
acyl-CoA-binding domain-containing protein 6 isoform 3	NP_080959.1	Acbd6
PREDICTED: apoptotic chromatin condensation inducer in the nucleus isoform X5	XP_006519361.1	Acin1
ATP-citrate synthase isoform 1	NP_001186225.1	Acly
ATP-citrate synthase isoform 2	NP_598798.1	Acly
PREDICTED: acyl-coenzyme A amino acid N-acyltransferase 1 isoform X1	XP_011248303.1	Acnat1
PREDICTED: acyl-coenzyme A amino acid N-acyltransferase 2 isoform X2	XP_011248271.1	Acnat2
cytoplasmic aconitate hydratase	NP_031412.2	Aco1
aconitate hydratase, mitochondrial precursor	NP_542364.1	Aco2
acyl-coenzyme A thioesterase 1	NP_036136.1	Acot1
PREDICTED: acyl-coenzyme A thioesterase 11 isoform X2	XP_011238858.1	Acot11
acyl-coenzyme A thioesterase 13	NP_080066.1	Acot13
acyl-coenzyme A thioesterase 2, mitochondrial precursor	NP_598949.3	Acot2
acyl-coenzyme A thioesterase 4	NP_599008.3	Acot4
acyl-coenzyme A thioesterase 6	NP_766168.1	Acot6
PREDICTED: cytosolic acyl coenzyme A thioester hydrolase isoform X2	XP_006539230.1	Acot7
acyl-coenzyme A thioesterase 8	NP_573503.2	Acot8
acyl-coenzyme A thioesterase 9, mitochondrial isoform 1	NP_062710.2	Acot9
PREDICTED: acyl-coenzyme A thioesterase 9, mitochondrial isoform X1	XP_006528983.1	Acot9
peroxisomal acyl-coenzyme A oxidase 1 isoform 2	NP_001258827.1	Acox1
PREDICTED: peroxisomal acyl-coenzyme A oxidase 3 isoform X4	XP_006504263.1	Acox3
low molecular weight phosphotyrosine protein phosphatase isoform 1	NP_001103709.1	Acp1
PREDICTED: lysosomal acid phosphatase isoform X2	XP_006498648.1	Acp2
PREDICTED: tartrate-resistant acid phosphatase type 5 isoform X1	XP_011240686.1	Acp5
lysophosphatidic acid phosphatase type 6 precursor	NP_062774.2	Acp6
prostatic acid phosphatase isoform 2 precursor	NP_062781.2	Acpp
PREDICTED: acrosin isoform X3	XP_011243711.1	Acr
acyl-CoA synthetase family member 2, mitochondrial precursor	NP_722502.1	Acsf2
PREDICTED: acyl-CoA synthetase family member 3, mitochondrial isoform X1	XP_006531093.1	Acsf3
PREDICTED: long-chain-fatty-acid--CoA ligase 1 isoform X1	XP_006509325.2	Acsl1
long-chain-fatty-acid--CoA ligase 3 isoform a	NP_083093.2	Acsl3
PREDICTED: long-chain-fatty-acid--CoA ligase 4 isoform X1	XP_011246144.1	Acsl4
PREDICTED: long-chain-fatty-acid--CoA ligase 5 isoform X1	XP_006527241.1	Acsl5
acyl-coenzyme A synthetase ACSM1, mitochondrial	NP_473435.1	Acsm1
acyl-coenzyme A synthetase ACSM3, mitochondrial	NP_058566.3	Acsm3
acyl-coenzyme A synthetase ACSM5, mitochondrial precursor	NP_848873.1	Acsm5
acetyl-coenzyme A synthetase 2-like, mitochondrial precursor	NP_542142.1	Acss1
acetyl-coenzyme A synthetase, cytoplasmic	NP_062785.2	Acss2
actin, aortic smooth muscle	NP_031418.1	Acta2
actin, cytoplasmic 1	NP_031419.1	Actb
beta-actin-like protein 2	NP_780706.1	Actbl2
actin, cytoplasmic 2	NP_033739.1	Actg1
actin, gamma-enteric smooth muscle	NP_033740.2	Actg2
PREDICTED: actin-like protein 6A isoform X1	XP_006535566.1	Actl6a
alpha-actinin-1	NP_598917.1	Actn1
alpha-actinin-4	NP_068695.1	Actn4
actin-related protein 10	NP_062759.2	Actr10
alpha-centractin	NP_058556.1	Actr1a
beta-centractin	NP_666219.1	Actr1b
actin-related protein 2	NP_666355.1	Actr2
actin-related protein 3	NP_076224.1	Actr3
PREDICTED: actin-related protein 5 isoform X1	XP_006498629.1	Actr5
PREDICTED: actin-related protein 6 isoform X2	XP_011241834.1	Actr6
aminoacylase-1	NP_079647.1	Acy1
N-acyl-aromatic-L-amino acid amidohydrolase (carboxylate-forming) isoform 1	NP_001289408.1	Acy3
PREDICTED: acylphosphatase-1 isoform X1	XP_011242458.1	Acyp1
acylphosphatase-2	NP_083620.1	Acyp2
PREDICTED: 3-ketoacyl-CoA thiolase A, peroxisomal isoform X1	XP_006511986.1	Acaa1a
3-ketoacyl-CoA thiolase B, peroxisomal precursor	NP_666342.1	Acaa1b
3-ketoacyl-CoA thiolase, mitochondrial	NP_803421.1	Acaa2
adenosine deaminase	NP_031424.1	Ada
PREDICTED: adenosine deaminase-like protein isoform X4	XP_006500421.1	Adal
disintegrin and metalloproteinase domain-containing protein 10 precursor	NP_031425.2	Adam10
disintegrin and metalloproteinase domain-containing protein 17 isoform 4	NP_001278800.1	Adam17
disintegrin and metalloproteinase domain-containing protein 9 isoform 2 precursor	NP_031430.2	Adam9
PREDICTED: A disintegrin and metalloproteinase with thrombospondin motifs 16 isoform X8	XP_006517336.1	Adamts16
PREDICTED: A disintegrin and metalloproteinase with thrombospondin motifs 19 isoform X2	XP_011245228.1	Adamts19
PREDICTED: arf-GAP with dual PH domain-containing protein 1 isoform X1	XP_006504732.1	Adap1
double-stranded RNA-specific adenosine deaminase isoform 1	NP_062629.3	Adar
PREDICTED: tRNA-specific adenosine deaminase 1 isoform X1	XP_006531138.1	Adat1
tRNA-specific adenosine deaminase 2	NP_080024.3	Adat2
probable inactive tRNA-specific adenosine deaminase-like protein 3	NP_001094076.1	Adat3
PREDICTED: uncharacterized aarF domain-containing protein kinase 1 isoform X1	XP_006516308.1	Adck1
PREDICTED: chaperone activity of bc1 complex-like, mitochondrial isoform X1	XP_006497024.1	Adck3
PREDICTED: aarF domain-containing protein kinase 4 isoform X1	XP_006540484.1	Adck4
PREDICTED: aarF domain-containing protein kinase 4 isoform X4	XP_011249043.1	Adck4
uncharacterized aarF domain-containing protein kinase 5	NP_766548.2	Adck5
PREDICTED: adenylate cyclase type 6 isoform X2	XP_006520369.2	Adcy6
adenylate cyclase type 8 isoform 2	NP_001278832.1	Adcy8
PREDICTED: alpha-adducin isoform X13	XP_006503744.1	Add1
alpha-adducin isoform 1	NP_001019629.2	Add1
gamma-adducin isoform b	NP_001157572.1	Add3
CD97 antigen isoform 4 precursor	NP_001156503.1	Adgre5
G-protein coupled receptor 98 precursor	NP_473394.3	Adgrv1
alcohol dehydrogenase 1	NP_031435.1	Adh1
alcohol dehydrogenase class-3 isoform 1	NP_031436.2	Adh5
1,2-dihydroxy-3-keto-5-methylthiopentene dioxygenase	NP_598813.1	Adi1
adenosine kinase isoform 1	NP_598840.1	Adk
adenosine kinase isoform 2	NP_001229970.1	Adk
activity-dependent neuroprotector homeobox protein isoform 1	NP_033758.2	Adnp
2-aminoethanethiol dioxygenase	NP_001005419.2	Ado
PREDICTED: ADP-dependent glucokinase isoform X1	XP_006511529.1	Adpgk
ADP-ribosylarginine hydrolase	NP_031440.1	Adprh
poly(ADP-ribose) glycohydrolase ARH3	NP_598644.1	Adprhl2
PREDICTED: manganese-dependent ADP-ribose/CDP-alcohol diphosphatase isoform X1	XP_006534003.1	Adprm
alpha-2A adrenergic receptor	NP_031443.4	Adra2a
beta-adrenergic receptor kinase 1 isoform 1	NP_001277747.1	Adrbk1
beta-adrenergic receptor kinase 1 isoform 2	NP_570933.1	Adrbk1
proteasomal ubiquitin receptor ADRM1	NP_062796.2	Adrm1
adenylosuccinate lyase	NP_033764.2	Adsl
adenylosuccinate synthetase isozyme 2	NP_031448.2	Adss
amino-terminal enhancer of split isoform 2	NP_001263217.1	Aes
actin filament-associated protein 1-like 1	NP_849259.2	Afap1l1
PREDICTED: AF4/FMR2 family member 4 isoform X2	XP_006534623.1	Aff4
PREDICTED: AFG3-like protein 1 isoform X1	XP_011246578.1	Afg3l1
PREDICTED: AFG3-like protein 2 isoform X1	XP_011245300.1	Afg3l2
aftiphilin isoform 1	NP_852076.1	Aftph
PREDICTED: N(4)-(beta-N-acetylglucosaminyl)-L-asparaginase isoform X1	XP_006509312.2	Aga
arf-GAP with GTPase, ANK repeat and PH domain-containing protein 1 isoform 2	NP_001032213.1	Agap1
arf-GAP with GTPase, ANK repeat and PH domain-containing protein 3 isoform b	NP_001243360.1	Agap3
PREDICTED: arf-GAP domain and FG repeat-containing protein 1 isoform X11	XP_006496503.1	Agfg1
PREDICTED: arf-GAP domain and FG repeat-containing protein 2 isoform X2	XP_006504633.1	Agfg2
PREDICTED: acylglycerol kinase, mitochondrial isoform X2	XP_006506634.1	Agk
PREDICTED: glycogen debranching enzyme isoform X1	XP_006502350.1	Agl
PREDICTED: protein argonaute-1 isoform X3	XP_006503130.1	Ago1
protein argonaute-2	NP_694818.3	Ago2
PREDICTED: 1-acyl-sn-glycerol-3-phosphate acyltransferase alpha isoform X1	XP_006536736.1	Agpat1
1-acyl-sn-glycerol-3-phosphate acyltransferase beta precursor	NP_080488.1	Agpat2
PREDICTED: 1-acyl-sn-glycerol-3-phosphate acyltransferase gamma isoform X1	XP_006513779.1	Agpat3
PREDICTED: 1-acyl-sn-glycerol-3-phosphate acyltransferase delta isoform X1	XP_006523408.2	Agpat4
PREDICTED: 1-acyl-sn-glycerol-3-phosphate acyltransferase delta isoform X2	XP_006523410.1	Agpat4
1-acyl-sn-glycerol-3-phosphate acyltransferase epsilon	NP_081068.1	Agpat5
glycerol-3-phosphate acyltransferase 6 precursor	NP_061213.2	Agpat6
PREDICTED: glycerol-3-phosphate acyltransferase 3 isoform X1	XP_011247733.1	Agpat9
alkyldihydroxyacetonephosphate synthase, peroxisomal	NP_766254.2	Agps
anterior gradient protein 2 homolog precursor	NP_035913.1	Agr2
type-1 angiotensin II receptor-associated protein isoform 2	NP_001288210.1	Agtrap
serine--pyruvate aminotransferase, peroxisomal isoform 2	NP_001263639.1	Agxt
PREDICTED: alanine--glyoxylate aminotransferase 2, mitochondrial isoform X5	XP_011243656.1	Agxt2
protein ELYS	NP_080651.2	Ahctf1
putative adenosylhomocysteinase 2	NP_663517.2	Ahcyl1
putative adenosylhomocysteinase 3 isoform 2	NP_001164471.2	Ahcyl2
PREDICTED: putative adenosylhomocysteinase 3 isoform X7	XP_006505247.1	Ahcyl2
PREDICTED: neuroblast differentiation-associated protein AHNAK isoform X1	XP_006527316.1	Ahnak
PREDICTED: neuroblast differentiation-associated protein AHNAK isoform X2	XP_006527317.1	Ahnak
PREDICTED: LOW QUALITY PROTEIN: protein AHNAK2 isoform X3	XP_006516522.1	Ahnak2
activator of 90 kDa heat shock protein ATPase homolog 1	NP_666148.1	Ahsa1
alpha-2-HS-glycoprotein isoform 3 precursor	NP_001263379.1	Ahsg
proteasome-associated protein ECM29 homolog	NP_759013.2	AI314180
ashwin	NP_598579.1	AI597479
uncharacterized protein C6orf132 homolog	NP_663464.2	AI661453
UPF0696 protein C11orf68 homolog isoform a	NP_598910.2	AI837181
axin interactor, dorsalization-associated protein	NP_859421.1	Aida
apoptosis-inducing factor 1, mitochondrial isoform 2	NP_001277293.1	Aifm1
PREDICTED: apoptosis-inducing factor 2 isoform X1	XP_006514187.1	Aifm2
absent in melanoma 1 protein	NP_765981.2	Aim1
PREDICTED: absent in melanoma 1-like protein isoform X1	XP_006538813.1	Aim1l
PREDICTED: interferon-inducible protein AIM2 isoform X1	XP_011237133.1	Aim2
aminoacyl tRNA synthase complex-interacting multifunctional protein 1	NP_031952.2	Aimp1
aminoacyl tRNA synthase complex-interacting multifunctional protein 2 isoform 1	NP_001165617.1	Aimp2
PREDICTED: AH receptor-interacting protein isoform X1	XP_006531704.2	Aip
PREDICTED: adenylate kinase isoenzyme 1 isoform X1	XP_006497687.1	Ak1
PREDICTED: uncharacterized protein KIAA1377 isoform X3	XP_011240666.1	AK129341
adenylate kinase 2, mitochondrial isoform b	NP_058591.2	Ak2
GTP:AMP phosphotransferase AK3, mitochondrial	NP_067274.1	Ak3
adenylate kinase 4, mitochondrial	NP_001171073.1	Ak4
adenylate kinase isoenzyme 6	NP_081868.1	Ak6
A-kinase anchor protein 1, mitochondrial	NP_033778.2	Akap1
PREDICTED: A-kinase anchor protein 10, mitochondrial isoform X1	XP_006533877.1	Akap10
PREDICTED: A-kinase anchor protein 11 isoform X3	XP_006518964.2	Akap11
PREDICTED: A-kinase anchor protein 13 isoform X6	XP_006541318.1	Akap13
PREDICTED: A-kinase anchor protein 13 isoform X8	XP_006541320.1	Akap13
A-kinase anchor protein 2 isoform 3	NP_033779.2	Akap2
PREDICTED: A-kinase anchor protein 8 isoform X2	XP_006524727.1	Akap8
PREDICTED: A-kinase anchor protein 8 isoform X1	XP_006524726.1	Akap8
A-kinase anchor protein 9	NP_919444.2	Akap9
PREDICTED: AT-hook-containing transcription factor isoform X2	XP_011248196.1	Akna
alcohol dehydrogenase [NADP(+)]	NP_067448.1	Akr1a1
aldo-keto reductase family 1, member B10	NP_765986.3	Akr1b10
aldose reductase	NP_033788.3	Akr1b3
aldose reductase-related protein 2	NP_032038.1	Akr1b8
aldo-keto reductase family 1, member C12	NP_038805.2	Akr1c12
aldo-keto reductase family 1 member C13	NP_038806.2	Akr1c13
PREDICTED: 3-alpha-hydroxysteroid dehydrogenase isoform X1	XP_011242553.1	Akr1c14
aldo-keto reductase family 1, member C19	NP_001013807.2	Akr1c19
PREDICTED: estradiol 17 beta-dehydrogenase 5 isoform X1	XP_006516573.1	Akr1c6
1,5-anhydro-D-fructose reductase	NP_061347.2	Akr1e1
aflatoxin B1 aldehyde reductase member 2	NP_079613.3	Akr7a5
PREDICTED: RAC-alpha serine/threonine-protein kinase isoform X1	XP_006515478.1	Akt1
proline-rich AKT1 substrate 1 isoform c	NP_001277624.1	Akt1s1
PREDICTED: RAC-beta serine/threonine-protein kinase isoform X2	XP_006539545.1	Akt2
PREDICTED: AKT-interacting protein isoform X1	XP_006530736.1	Aktip
PREDICTED: delta-aminolevulinic acid dehydratase isoform X1	XP_006537702.1	Alad
5-aminolevulinate synthase, nonspecific, mitochondrial precursor	NP_065584.2	Alas1
serum albumin precursor	NP_033784.2	Alb
PREDICTED: CD166 antigen isoform X1	XP_006521777.1	Alcam
aldehyde dehydrogenase family 16 member A1	NP_666066.1	Aldh16a1
PREDICTED: delta-1-pyrroline-5-carboxylate synthase isoform X1	XP_006527292.1	Aldh18a1
delta-1-pyrroline-5-carboxylate synthase isoform 2	NP_705782.2	Aldh18a1
retinal dehydrogenase 1	NP_038495.2	Aldh1a1
aldehyde dehydrogenase, cytosolic 1	NP_036051.1	Aldh1a7
aldehyde dehydrogenase X, mitochondrial precursor	NP_082546.1	Aldh1b1
PREDICTED: cytosolic 10-formyltetrahydrofolate dehydrogenase isoform X1	XP_006505342.1	Aldh1l1
mitochondrial 10-formyltetrahydrofolate dehydrogenase	NP_705771.2	Aldh1l2
aldehyde dehydrogenase, mitochondrial isoform 1 precursor	NP_033786.1	Aldh2
PREDICTED: fatty aldehyde dehydrogenase isoform X3	XP_006532094.1	Aldh3a2
aldehyde dehydrogenase 3 family, member B2	NP_001170909.1	Aldh3b2
delta-1-pyrroline-5-carboxylate dehydrogenase, mitochondrial precursor	NP_780647.3	Aldh4a1
succinate-semialdehyde dehydrogenase, mitochondrial precursor	NP_766120.1	Aldh5a1
methylmalonate-semialdehyde dehydrogenase [acylating], mitochondrial precursor	NP_598803.1	Aldh6a1
alpha-aminoadipic semialdehyde dehydrogenase isoform b	NP_001120810.1	Aldh7a1
aldehyde dehydrogenase family 8 member A1	NP_848828.1	Aldh8a1
4-trimethylaminobutyraldehyde dehydrogenase precursor	NP_064377.2	Aldh9a1
PREDICTED: fructose-bisphosphate aldolase A isoform X2	XP_006507273.1	Aldoa
PREDICTED: fructose-bisphosphate aldolase A isoform X1	XP_006507272.1	Aldoa
fructose-bisphosphate aldolase B	NP_659152.1	Aldob
fructose-bisphosphate aldolase C	NP_033787.2	Aldoc
PREDICTED: chitobiosyldiphosphodolichol beta-mannosyltransferase isoform X1	XP_011244162.1	Alg1
GDP-Man:Man(3)GlcNAc(2)-PP-Dol alpha-1,2-mannosyltransferase isoform 2	NP_898965.1	Alg11
alpha-1,3/1,6-mannosyltransferase ALG2	NP_064382.3	Alg2
dolichyl-phosphate beta-glucosyltransferase	NP_079718.1	Alg5
PREDICTED: alpha-1,2-mannosyltransferase ALG9 isoform X4	XP_011240682.1	Alg9
PREDICTED: alpha-ketoglutarate-dependent dioxygenase alkB homolog 3 isoform X2	XP_006500188.1	Alkbh3
RNA demethylase ALKBH5	NP_766531.2	Alkbh5
alpha-ketoglutarate-dependent dioxygenase alkB homolog 7, mitochondrial isoform 2	NP_081648.1	Alkbh7
arachidonate 15-lipoxygenase	NP_033790.3	Alox15
THO complex subunit 4	NP_035698.1	Alyref
alpha-methylacyl-CoA racemase	NP_032563.2	Amacr
S-adenosylmethionine decarboxylase proenzyme 2	NP_031470.3	Amd2
putative N-acetylglucosamine-6-phosphate deacetylase	NP_766523.2	Amdhd2
E3 ubiquitin-protein ligase AMFR	NP_035917.2	Amfr
AMME syndrome candidate gene 1 protein homolog	NP_062369.1	Ammecr1
PREDICTED: angiomotin isoform X2	XP_006528930.1	Amot
AMP deaminase 2 isoform b	NP_083055.1	Ampd2
PREDICTED: AMP deaminase 2 isoform X2	XP_006500933.1	Ampd2
PREDICTED: AMP deaminase 3 isoform X3	XP_006507280.2	Ampd3
aminomethyltransferase, mitochondrial precursor	NP_001013836.1	Amt
pancreatic alpha-amylase precursor	NP_001036176.1	Amy2a5
anaphase-promoting complex subunit 1	NP_032595.2	Anapc1
anaphase-promoting complex subunit 16	NP_079790.1	Anapc16
anaphase-promoting complex subunit 2	NP_780509.2	Anapc2
anaphase-promoting complex subunit 4	NP_077175.1	Anapc4
anaphase-promoting complex subunit 5 isoform c	NP_001276446.1	Anapc5
anaphase-promoting complex subunit 7	NP_062779.3	Anapc7
angiogenin precursor	NP_031473.1	Ang
angiogenin-4 precursor	NP_808212.2	Ang4
PREDICTED: protein angel homolog 2 isoform X1	XP_006497248.1	Angel2
PREDICTED: protein angel homolog 2 isoform X3	XP_006497250.1	Angel2
progressive ankylosis protein	NP_065065.3	Ank
ankyrin-2 isoform 2	NP_848770.2	Ank2
ankyrin-3 isoform a	NP_733924.2	Ank3
ankyrin-3 isoform i	NP_733926.2	Ank3
rabankyrin-5	NP_033801.4	Ankfy1
ankyrin repeat and KH domain-containing protein 1	NP_780584.2	Ankhd1
ankyrin repeat and IBR domain-containing protein 1 isoform 2	NP_001003909.2	Ankib1
ankyrin repeat and LEM domain-containing protein 2 isoform 2	NP_082198.1	Ankle2
ankyrin repeat and MYND domain-containing protein 2	NP_666145.3	Ankmy2
PREDICTED: ankyrin repeat domain-containing protein 10 isoform X3	XP_006508750.1	Ankrd10
ankyrin repeat domain-containing protein 13A	NP_080994.2	Ankrd13a
PREDICTED: ankyrin repeat domain-containing protein 16 isoform X2	XP_006497546.1	Ankrd16
PREDICTED: ankyrin repeat domain-containing protein 17 isoform X3	XP_006535352.2	Ankrd17
ankyrin repeat domain-containing protein 22	NP_077166.4	Ankrd22
PREDICTED: ankyrin repeat domain-containing protein 27 isoform X2	XP_006540049.1	Ankrd27
serine/threonine-protein phosphatase 6 regulatory ankyrin repeat subunit A	NP_001019775.1	Ankrd28
PREDICTED: ankyrin repeat domain 36 isoform X5	XP_006514951.1	Ankrd36
serine/threonine-protein phosphatase 6 regulatory ankyrin repeat subunit B	NP_001074902.2	Ankrd44
PREDICTED: ankyrin repeat domain-containing protein 49 isoform X1	XP_006510566.1	Ankrd49
PREDICTED: ankyrin repeat domain-containing protein 50 isoform X1	XP_011248027.1	Ankrd50
serine/threonine-protein phosphatase 6 regulatory ankyrin repeat subunit C	NP_766378.1	Ankrd52
ankyrin repeat domain-containing protein 53	NP_083521.2	Ankrd53
PREDICTED: ankyrin repeat domain-containing protein 9 isoform X1	XP_006516357.1	Ankrd9
PREDICTED: ankyrin repeat and SAM domain-containing protein 1A isoform X4	XP_006536810.1	Anks1
PREDICTED: ankyrin repeat and SAM domain-containing protein 3 isoform X7	XP_011244323.1	Anks3
ankyrin repeat and SAM domain-containing protein 4B	NP_082361.2	Anks4b
ankyrin repeat and zinc finger domain-containing protein 1 isoform 1	NP_080463.3	Ankzf1
PREDICTED: ankyrin repeat and zinc finger domain-containing protein 1 isoform X2	XP_011236998.1	Ankzf1
PREDICTED: actin-binding protein anillin isoform X2	XP_006510645.1	Anln
PREDICTED: actin-binding protein anillin isoform X3	XP_011240896.1	Anln
PREDICTED: anoctamin-1 isoform X5	XP_011240277.1	Ano1
anoctamin-10 isoform 2	NP_001258802.1	Ano10
PREDICTED: anoctamin-3 isoform X3	XP_011237765.1	Ano3
PREDICTED: anoctamin-7 isoform X5	XP_006529800.1	Ano7
PREDICTED: anoctamin-9 isoform X2	XP_006536312.1	Ano9
acidic leucine-rich nuclear phosphoprotein 32 family member A	NP_033802.2	Anp32a
acidic leucine-rich nuclear phosphoprotein 32 family member B	NP_570959.1	Anp32b
acidic leucine-rich nuclear phosphoprotein 32 family member E isoform 2	NP_001240686.1	Anp32e
PREDICTED: aminopeptidase N isoform X1	XP_006540741.1	Anpep
anthrax toxin receptor 2 precursor	NP_598499.1	Antxr2
annexin A1	NP_034860.2	Anxa1
PREDICTED: annexin A11 isoform X1	XP_006518514.1	Anxa11
annexin A13	NP_081487.1	Anxa13
PREDICTED: annexin A2 isoform X1	XP_006510859.1	Anxa2
annexin A3	NP_038498.2	Anxa3
PREDICTED: annexin A4 isoform X1	XP_011239458.1	Anxa4
annexin A5	NP_033803.1	Anxa5
annexin A6 isoform b	NP_001103681.1	Anxa6
annexin A7	NP_033804.2	Anxa7
annexin A8 isoform 2	NP_001268774.1	Anxa8
amiloride-sensitive amine oxidase [copper-containing] precursor	NP_083914.2	Aoc1
membrane primary amine oxidase	NP_033805.1	Aoc3
PREDICTED: aldehyde oxidase 1 isoform X1	XP_006495693.1	Aox1
PREDICTED: AP-1 complex-associated regulatory protein isoform X8	XP_006501310.1	Ap1ar
AP-1 complex subunit beta-1 isoform 2	NP_031480.2	Ap1b1
AP-1 complex subunit gamma-1 isoform 2	NP_001288140.1	Ap1g1
AP-1 complex subunit gamma-like 2 isoform 1	NP_031481.2	Ap1g2
PREDICTED: AP-1 complex subunit mu-1 isoform X1	XP_006509601.1	Ap1m1
PREDICTED: AP-1 complex subunit mu-2 isoform X1	XP_006510012.1	Ap1m2
PREDICTED: AP-1 complex subunit mu-2 isoform X2	XP_006510013.1	Ap1m2
AP-1 complex subunit sigma-1A	NP_031483.1	Ap1s1
AP-1 complex subunit sigma-3	NP_898848.1	Ap1s3
AP-2 complex subunit alpha-1 isoform b	NP_001070732.1	Ap2a1
AP-2 complex subunit alpha-2	NP_031485.3	Ap2a2
AP-2 complex subunit beta isoform b	NP_082191.1	Ap2b1
AP-2 complex subunit mu isoform 1	NP_033809.1	Ap2m1
AP-2 complex subunit mu isoform 2	NP_001289899.1	Ap2m1
AP-2 complex subunit sigma	NP_941015.2	Ap2s1
AP-3 complex subunit beta-1	NP_033810.2	Ap3b1
AP-3 complex subunit delta-1	NP_031486.1	Ap3d1
PREDICTED: AP-3 complex subunit mu-1 isoform X1	XP_006519355.1	Ap3m1
AP-3 complex subunit sigma-1 isoform 1	NP_033811.1	Ap3s1
PREDICTED: AP-4 complex subunit beta-1 isoform X2	XP_006535961.1	Ap4b1
PREDICTED: AP-4 complex subunit epsilon-1 isoform X7	XP_006498616.1	Ap4e1
AP-4 complex subunit mu-1	NP_067367.3	Ap4m1
PREDICTED: AP-4 complex subunit sigma-1 isoform X4	XP_006515500.1	Ap4s1
PREDICTED: AP-5 complex subunit mu-1 isoform X3	XP_006519688.1	Ap5m1
PREDICTED: AP-5 complex subunit zeta-1 isoform X3	XP_006504744.1	Ap5z1
apoptotic protease-activating factor 1 isoform 1	NP_033814.2	Apaf1
apoptotic protease-activating factor 1 isoform 2	NP_001269876.1	Apaf1
PREDICTED: amyloid beta A4 precursor protein-binding family B member 1-interacting protein isoform X2	XP_006498250.1	Apbb1ip
PREDICTED: adenomatous polyposis coli protein isoform X8	XP_006525602.1	Apc
acylamino-acid-releasing enzyme	NP_666338.2	Apeh
PREDICTED: DNA-(apurinic or apyrimidinic site) lyase isoform X1	XP_006518519.1	Apex1
gamma-secretase subunit APH-1A isoform 2	NP_666246.1	Aph1a
apoptosis inhibitor 5 isoform 2	NP_031492.2	Api5
apoptosis inhibitor 5 isoform 1	NP_001292187.1	Api5
methylthioribulose-1-phosphate dehydratase	NP_062709.3	Apip
PREDICTED: aprataxin and PNK-like factor isoform X1	XP_006506719.1	Aplf
PREDICTED: amyloid-like protein 2 isoform X2	XP_006510015.1	Aplp2
adipocyte plasma membrane-associated protein	NP_082253.1	Apmap
PREDICTED: adipocyte plasma membrane-associated protein isoform X2	XP_006500262.1	Apmap
apolipoprotein A-I preproprotein	NP_033822.2	Apoa1
NAD(P)H-hydrate epimerase precursor	NP_659146.1	Apoa1bp
apolipoprotein A-II preproprotein	NP_001292479.1	Apoa2
apolipoprotein A-IV precursor	NP_031494.2	Apoa4
PREDICTED: apolipoprotein B-100 isoform X1	XP_006515141.1	Apob
probable C->U-editing enzyme APOBEC-2	NP_033824.1	Apobec2
DNA dC->dU-editing enzyme APOBEC-3 isoform 2	NP_084531.2	Apobec3
PREDICTED: DNA dC->dU-editing enzyme APOBEC-3 isoform X1	XP_006521614.1	Apobec3
apolipoprotein E precursor	NP_033826.2	Apoe
apolipoprotein L 10a	NP_808412.1	Apol10a
PREDICTED: apolipoprotein L 9a isoform X1	XP_006520862.1	Apol9a
MICOS complex subunit Mic26 isoform 3	NP_001186267.1	Apoo
MICOS complex subunit Mic27 isoform 1 precursor	NP_080841.1	Apool
apoptogenic protein 1, mitochondrial isoform 2	NP_080787.1	Apopt1
amyloid beta A4 protein isoform 5 precursor	NP_001185754.1	App
PREDICTED: amyloid beta A4 protein isoform X1	XP_006522936.1	App
amyloid protein-binding protein 2	NP_080101.1	Appbp2
DCC-interacting protein 13-alpha	NP_660256.1	Appl1
PREDICTED: DCC-interacting protein 13-alpha isoform X1	XP_006519671.1	Appl1
DCC-interacting protein 13-beta	NP_660255.1	Appl2
adenine phosphoribosyltransferase	NP_033828.2	Aprt
aquaporin-1	NP_031498.1	Aqp1
aquaporin-2	NP_033829.3	Aqp2
PREDICTED: aquaporin-4 isoform X1	XP_011245116.1	Aqp4
aquaporin-4 isoform M1	NP_033830	Aqp4
intron-binding protein aquarius isoform b	NP_001277717.1	Aqr
PREDICTED: serine/threonine-protein kinase A-Raf isoform X1	XP_006527619.1	Araf
PREDICTED: serine/threonine-protein kinase A-Raf isoform X3	XP_011245732.1	Araf
PREDICTED: arf-GAP with Rho-GAP domain, ANK repeat and PH domain-containing protein 1 isoform X4	XP_006508256.1	Arap1
arf-GAP with Rho-GAP domain, ANK repeat and PH domain-containing protein 1 isoform 2	NP_932764.1	Arap1
PREDICTED: arf-GAP with Rho-GAP domain, ANK repeat and PH domain-containing protein 2 isoform X4	XP_006503893.1	Arap2
coatomer subunit delta	NP_666097.3	Arcn1
PREDICTED: ADP-ribosylation factor 1 isoform X1	XP_011246983.1	Arf1
ADP-ribosylation factor 4	NP_031505.1	Arf4
ADP-ribosylation factor 5	NP_031506.1	Arf5
ADP-ribosylation factor 6	NP_031507.1	Arf6
PREDICTED: ADP-ribosylation factor GTPase-activating protein 1 isoform X3	XP_011238238.1	Arfgap1
ADP-ribosylation factor GTPase-activating protein 2 isoform 2	NP_076343.2	Arfgap2
PREDICTED: ADP-ribosylation factor GTPase-activating protein 3 isoform X3	XP_006521318.2	Arfgap3
ADP-ribosylation factor GTPase-activating protein 3	NP_079721.2	Arfgap3
brefeldin A-inhibited guanine nucleotide-exchange protein 1	NP_001095900.1	Arfgef1
PREDICTED: brefeldin A-inhibited guanine nucleotide-exchange protein 2 isoform X1	XP_006500546.1	Arfgef2
PREDICTED: brefeldin A-inhibited guanine nucleotide-exchange protein 2 isoform X2	XP_006500547.1	Arfgef2
brefeldin A-inhibited guanine nucleotide-exchange protein 3	NP_001028430.1	Arfgef3
PREDICTED: arfaptin-1 isoform X1	XP_006502545.1	Arfip1
arfaptin-2	NP_084078.3	Arfip2
ADP-ribosylation factor-related protein 1 isoform 2	NP_001159467.1	Arfrp1
arginase-1	NP_031508.1	Arg1
arginase-2, mitochondrial precursor	NP_033835.1	Arg2
PREDICTED: arginine and glutamate-rich protein 1 isoform X2	XP_006508823.1	Arglu1
PREDICTED: rho GTPase-activating protein 1 isoform X1	XP_006499307.1	Arhgap1
PREDICTED: rho GTPase-activating protein 10 isoform X9	XP_006531563.1	Arhgap10
PREDICTED: rho GTPase-activating protein 12 isoform X4	XP_011245321.1	Arhgap12
rho GTPase-activating protein 17 isoform c	NP_001116113.1	Arhgap17
rho GTPase-activating protein 17 isoform e	NP_001116115.1	Arhgap17
PREDICTED: rho GTPase-activating protein 18 isoform X1	XP_011241515.1	Arhgap18
rho GTPase-activating protein 18	NP_789807.1	Arhgap18
PREDICTED: rho GTPase-activating protein 21 isoform X2	XP_006497608.1	Arhgap21
PREDICTED: rho GTPase-activating protein 23 isoform X9	XP_006533937.1	Arhgap23
rho GTPase-activating protein 27 isoform 2	NP_598476.2	Arhgap27
PREDICTED: rho GTPase-activating protein 29 isoform X2	XP_006501352.1	Arhgap29
rho GTPase-activating protein 32 isoform 2	NP_796353.3	Arhgap32
PREDICTED: rho GTPase-activating protein 35 isoform X1	XP_011248814.1	Arhgap35
PREDICTED: rho GTPase-activating protein 5 isoform X2	XP_006515502.1	Arhgap5
PREDICTED: rho GDP-dissociation inhibitor 1 isoform X1	XP_006532612.1	Arhgdia
PREDICTED: rho GDP-dissociation inhibitor 2 isoform X1	XP_006505467.1	Arhgdib
rho guanine nucleotide exchange factor 1 isoform c	NP_001123624.1	Arhgef1
rho guanine nucleotide exchange factor 1 isoform d	NP_032514.1	Arhgef1
PREDICTED: rho guanine nucleotide exchange factor 10-like protein isoform X5	XP_006539267.1	Arhgef10l
PREDICTED: rho guanine nucleotide exchange factor 11 isoform X13	XP_006501338.1	Arhgef11
PREDICTED: rho guanine nucleotide exchange factor 12 isoform X3	XP_011240900.1	Arhgef12
PREDICTED: rho guanine nucleotide exchange factor 16 isoform X1	XP_006538892.1	Arhgef16
rho guanine nucleotide exchange factor 18	NP_598723.3	Arhgef18
rho guanine nucleotide exchange factor 2 isoform 4	NP_001185842.1	Arhgef2
rho guanine nucleotide exchange factor 26	NP_001074764.1	Arhgef26
PREDICTED: rho guanine nucleotide exchange factor 28 isoform X4	XP_006517585.1	Arhgef28
rho guanine nucleotide exchange factor 38	NP_084229.1	Arhgef38
PREDICTED: rho guanine nucleotide exchange factor 40 isoform X5	XP_011243378.1	Arhgef40
PREDICTED: rho guanine nucleotide exchange factor 5 isoform X1	XP_006506450.1	Arhgef5
rho guanine nucleotide exchange factor 7 isoform c	NP_059098.2	Arhgef7
PREDICTED: AT-rich interactive domain-containing protein 1A isoform X3	XP_006539390.1	Arid1a
AT-rich interactive domain-containing protein 1A	NP_001074288.1	Arid1a
PREDICTED: AT-rich interactive domain-containing protein 1B isoform X1	XP_006523284.1	Arid1b
PREDICTED: AT-rich interactive domain-containing protein 1B isoform X2	XP_006523285.1	Arid1b
AT-rich interactive domain-containing protein 2	NP_780460.3	Arid2
PREDICTED: AT-rich interactive domain-containing protein 4A isoform X2	XP_011242407.1	Arid4a
E3 ubiquitin-protein ligase ARIH1	NP_064311.2	Arih1
PREDICTED: E3 ubiquitin-protein ligase ARIH2 isoform X2	XP_006511791.1	Arih2
ADP-ribosylation factor-like protein 1	NP_080135.2	Arl1
PREDICTED: ARL14 effector protein isoform X1	XP_006499149.1	Arl14ep
PREDICTED: ADP-ribosylation factor-like protein 15 isoform X4	XP_006517693.1	Arl15
ADP-ribosylation factor-like protein 2	NP_062696.2	Arl2
ADP-ribosylation factor-like protein 2-binding protein isoform 2	NP_077231.1	Arl2bp
PREDICTED: ADP-ribosylation factor-like protein 3 isoform X1	XP_006527286.1	Arl3
ADP-ribosylation factor-like protein 5B	NP_083742.2	Arl5b
ADP-ribosylation factor-like protein 6-interacting protein 1	NP_062292.1	Arl6ip1
ADP-ribosylation factor-like protein 6-interacting protein 4	NP_653092.1	Arl6ip4
PRA1 family protein 3	NP_075368.1	Arl6ip5
ADP-ribosylation factor-like protein 8A	NP_081099.1	Arl8a
ADP-ribosylation factor-like protein 8B	NP_080287.1	Arl8b
PREDICTED: armadillo repeat-containing protein 1 isoform X2	XP_006535619.1	Armc1
PREDICTED: armadillo repeat-containing protein 1 isoform X1	XP_006543795.1	Armc1
armadillo repeat-containing protein 10	NP_080310.1	Armc10
armadillo repeat-containing protein 6	NP_598733.2	Armc6
PREDICTED: armadillo repeat-containing protein 8 isoform X4	XP_006511578.1	Armc8
PREDICTED: armadillo repeat-containing protein 8 isoform X2	XP_006511575.1	Armc8
PREDICTED: armadillo repeat-containing X-linked protein 3 isoform X1	XP_006528672.1	Armcx3
protein-glutamate O-methyltransferase	NP_077223.2	Armt1
PREDICTED: aryl hydrocarbon receptor nuclear translocator isoform X5	XP_006500996.1	Arnt
aryl hydrocarbon receptor nuclear translocator-like protein 1 isoform 2	NP_001229977.1	Arntl
actin-related protein 2/3 complex subunit 1A	NP_062741.1	Arpc1a
actin-related protein 2/3 complex subunit 1B	NP_075631.2	Arpc1b
PREDICTED: actin-related protein 2/3 complex subunit 2 isoform X1	XP_006496380.1	Arpc2
actin-related protein 2/3 complex subunit 3	NP_062798.1	Arpc3
actin-related protein 2/3 complex subunit 4 isoform 1	NP_080828.1	Arpc4
actin-related protein 2/3 complex subunit 5	NP_080645.2	Arpc5
actin-related protein 2/3 complex subunit 5-like protein	NP_083085.1	Arpc5l
arpin	NP_081696.1	Arpin
PREDICTED: cAMP-regulated phosphoprotein 19 isoform X1	XP_006511390.1	Arpp19
cAMP-regulated phosphoprotein 21 isoform 6	NP_001171090.1	Arpp21
beta-arrestin-1 isoform B	NP_835738.1	Arrb1
arylsulfatase B precursor	NP_033842.3	Arsb
PREDICTED: ecto-ADP-ribosyltransferase 5 isoform X5	XP_006507326.1	Art5
arsenite methyltransferase	NP_065602.2	As3mt
acid ceramidase precursor	NP_062708.1	Asah1
arf-GAP with SH3 domain, ANK repeat and PH domain-containing protein 2 isoform b	NP_001004364.2	Asap2
PREDICTED: arf-GAP with SH3 domain, ANK repeat and PH domain-containing protein 2 isoform X5	XP_006515113.1	Asap2
ankyrin repeat and SOCS box protein 6	NP_579924.1	Asb6
PREDICTED: activating signal cointegrator 1 complex subunit 1 isoform X1	XP_006514103.1	Ascc1
activating signal cointegrator 1 complex subunit 2	NP_083567.1	Ascc2
PREDICTED: activating signal cointegrator 1 complex subunit 2 isoform X1	XP_006514937.1	Ascc2
activating signal cointegrator 1 complex subunit 3	NP_932124.2	Ascc3
histone chaperone ASF1A	NP_079817.1	Asf1a
histone chaperone ASF1B	NP_077146.1	Asf1b
set1/Ash2 histone methyltransferase complex subunit ASH2 isoform b	NP_001074262.1	Ash2l
PREDICTED: argininosuccinate lyase isoform X1	XP_006504404.1	Asl
ATPase Asna1	NP_062626.1	Asna1
PREDICTED: asparagine synthetase [glutamine-hydrolyzing] isoform X1	XP_006505155.1	Asns
asparagine synthetase domain-containing protein 1 isoform 1	NP_598489.2	Asnsd1
PREDICTED: aspartoacylase isoform X4	XP_011246975.1	Aspa
60 kDa lysophospholipase	NP_001074638.1	Aspg
PREDICTED: 60 kDa lysophospholipase isoform X3	XP_006515412.1	Aspg
aspartyl/asparaginyl beta-hydroxylase isoform 11 precursor	NP_001277296.1	Asph
aspartyl/asparaginyl beta-hydroxylase isoform 3	NP_001171320.1	Asph
PREDICTED: tether containing UBX domain for GLUT4 isoform X3	XP_006534148.1	Aspscr1
PREDICTED: tether containing UBX domain for GLUT4 isoform X2	XP_006534147.1	Aspscr1
isoaspartyl peptidase/L-asparaginase	NP_079886.2	Asrgl1
argininosuccinate synthase	NP_031520.1	Ass1
PREDICTED: protein asunder homolog isoform X2	XP_006507172.1	Asun
PREDICTED: protein asunder homolog isoform X3	XP_006507173.1	Asun
PREDICTED: putative Polycomb group protein ASXL2 isoform X6	XP_006515305.1	Asxl2
PREDICTED: ATPase family AAA domain-containing protein 1 isoform X1	XP_006527376.1	Atad1
PREDICTED: ATPase family AAA domain-containing protein 2B isoform X3	XP_006515180.1	Atad2b
ATPase family AAA domain-containing protein 3	NP_849534.2	Atad3a
PREDICTED: ATPase family AAA domain-containing protein 5 isoform X4	XP_011247291.1	Atad5
arginyl-tRNA--protein transferase 1 isoform 2	NP_001258272.1	Ate1
PREDICTED: activating transcription factor 7-interacting protein 1 isoform X1	XP_006506452.2	Atf7ip
PREDICTED: autophagy-related protein 101 isoform X1	XP_006521373.1	Atg101
ubiquitin-like protein ATG12	NP_080493.2	Atg12
PREDICTED: autophagy-related protein 13 isoform X6	XP_006499955.1	Atg13
autophagy-related protein 16-1 isoform 3	NP_001192321.1	Atg16l1
autophagy-related protein 2 homolog A	NP_919329.2	Atg2a
PREDICTED: autophagy-related protein 2 homolog A isoform X4	XP_006531838.1	Atg2a
PREDICTED: autophagy-related protein 2 homolog B isoform X2	XP_006516424.1	Atg2b
ubiquitin-like-conjugating enzyme ATG3	NP_080678.1	Atg3
cysteine protease ATG4A	NP_777364.3	Atg4a
cysteine protease ATG4B	NP_777363.1	Atg4b
PREDICTED: autophagy protein 5 isoform X1	XP_011241410.1	Atg5
PREDICTED: ubiquitin-like modifier-activating enzyme ATG7 isoform X2	XP_011239796.1	Atg7
autophagy-related protein 9A isoform b	NP_001275542.1	Atg9a
acid trehalase-like protein 1	NP_663362.2	Athl1
bifunctional purine biosynthesis protein PURH	NP_080471.2	Atic
atlastin-2 isoform 2	NP_835151.2	Atl2
PREDICTED: atlastin-2 isoform X4	XP_006524719.1	Atl2
atlastin-3 isoform 1	NP_001156977.1	Atl3
PREDICTED: serine-protein kinase ATM isoform X3	XP_011240688.1	Atm
atrophin-1	NP_031907.2	Atn1
copper transport protein ATOX1	NP_033850.1	Atox1
PREDICTED: probable phospholipid-transporting ATPase IF isoform X6	XP_006535637.1	Atp11b
PREDICTED: probable phospholipid-transporting ATPase IF isoform X7	XP_006535638.1	Atp11b
PREDICTED: phospholipid-transporting ATPase 11C isoform X3	XP_006528158.1	Atp11c
potassium-transporting ATPase alpha chain 2	NP_619593.2	Atp12a
manganese-transporting ATPase 13A1	NP_573487.2	Atp13a1
PREDICTED: probable cation-transporting ATPase 13A4 isoform X7	XP_006522117.1	Atp13a4
sodium/potassium-transporting ATPase subunit alpha-1 precursor	NP_659149.1	Atp1a1
sodium/potassium-transporting ATPase subunit alpha-4	NP_038762.1	Atp1a4
sodium/potassium-transporting ATPase subunit beta-1	NP_033851.1	Atp1b1
PREDICTED: sodium/potassium-transporting ATPase subunit beta-3 isoform X1	XP_006510846.1	Atp1b3
sarcoplasmic/endoplasmic reticulum calcium ATPase 2 isoform b	NP_001103610.1	Atp2a2
sarcoplasmic/endoplasmic reticulum calcium ATPase 3 isoform c	NP_001156809.1	Atp2a3
PREDICTED: plasma membrane calcium-transporting ATPase 1 isoform X1	XP_011241851.1	Atp2b1
calcium-transporting ATPase type 2C member 1 isoform 2	NP_778190.3	Atp2c1
calcium-transporting ATPase type 2C member 1 isoform 3	NP_001240765.1	Atp2c1
calcium-transporting ATPase type 2C member 2	NP_081198.1	Atp2c2
PREDICTED: calcium-transporting ATPase type 2C member 2 isoform X1	XP_006531407.1	Atp2c2
ATP synthase subunit alpha, mitochondrial precursor	NP_031531.1	Atp5a1
ATP synthase subunit beta, mitochondrial precursor	NP_058054.2	Atp5b
ATP synthase subunit gamma, mitochondrial isoform b	NP_001106209.1	Atp5c1
ATP synthase subunit delta, mitochondrial precursor	NP_079589.2	Atp5d
ATP synthase subunit epsilon, mitochondrial	NP_080259.1	Atp5e
ATP synthase F(0) complex subunit B1, mitochondrial isoform 2	NP_001291648.1	Atp5f1
PREDICTED: ATP synthase subunit d, mitochondrial isoform X1	XP_006534317.1	Atp5h
PREDICTED: ATP synthase-coupling factor 6, mitochondrial isoform X1	XP_011244394.1	Atp5j
ATP synthase subunit f, mitochondrial	NP_065607.1	Atp5j2
ATP synthase subunit e, mitochondrial	NP_031533.2	Atp5k
ATP synthase subunit g, mitochondrial	NP_038823.2	Atp5l
PREDICTED: ATP synthase subunit s, mitochondrial isoform X1	XP_006516245.1	Atp5s
V-type proton ATPase subunit S1 precursor	NP_061264.1	Atp6ap1
renin receptor precursor	NP_081715.1	Atp6ap2
V-type proton ATPase 116 kDa subunit a isoform 1 isoform 3	NP_001229979.1	Atp6v0a1
PREDICTED: V-type proton ATPase 116 kDa subunit a isoform 1 isoform X7	XP_006532118.1	Atp6v0a1
V-type proton ATPase 116 kDa subunit a isoform 2	NP_035726.2	Atp6v0a2
V-type proton ATPase 116 kDa subunit a isoform 4	NP_536715.3	Atp6v0a4
V-type proton ATPase subunit d 1	NP_038505.2	Atp6v0d1
PREDICTED: V-type proton ATPase catalytic subunit A isoform X1	XP_011244111.1	Atp6v1a
V-type proton ATPase subunit B, brain isoform	NP_031535.2	Atp6v1b2
V-type proton ATPase subunit C 1	NP_079770.2	Atp6v1c1
V-type proton ATPase subunit D	NP_076210.1	Atp6v1d
V-type proton ATPase subunit E 1	NP_031536.2	Atp6v1e1
V-type proton ATPase subunit F	NP_079657.1	Atp6v1f
V-type proton ATPase subunit G 1	NP_077135.1	Atp6v1g1
PREDICTED: V-type proton ATPase subunit H isoform X2	XP_006495497.1	Atp6v1h
copper-transporting ATPase 1 isoform 2	NP_033856.3	Atp7a
ATP synthase F0 subunit 8 (mitochondrion)	YP_001686702.1	ATP8
PREDICTED: phospholipid-transporting ATPase IA isoform X10	XP_006503768.1	Atp8a1
phospholipid-transporting ATPase IC	NP_001001488.2	Atp8b1
PREDICTED: probable phospholipid-transporting ATPase IM isoform X5	XP_006499564.1	Atp8b4
PREDICTED: probable phospholipid-transporting ATPase IIA isoform X3	XP_006498667.1	Atp9a
PREDICTED: probable phospholipid-transporting ATPase IIB isoform X5	XP_006526574.1	Atp9b
ATP synthase mitochondrial F1 complex assembly factor 1	NP_851383.2	Atpaf1
ATP synthase mitochondrial F1 complex assembly factor 2	NP_663402.2	Atpaf2
PREDICTED: ATPase inhibitor, mitochondrial isoform X1	XP_006538565.1	Atpif1
all-trans retinoic acid-induced differentiation factor isoform 1 precursor	NP_082131.2	Atraid
PREDICTED: transcriptional regulator ATRX isoform X10	XP_011245873.1	Atrx
ataxin-10	NP_058539.2	Atxn10
PREDICTED: ataxin-1-like isoform X1	XP_011246741.1	Atxn1l
ataxin-2	NP_033151.2	Atxn2
PREDICTED: ataxin-2-like protein isoform X5	XP_006507788.1	Atxn2l
PREDICTED: ataxin-2-like protein isoform X6	XP_006507789.1	Atxn2l
ataxin-3 isoform 1	NP_083981.2	Atxn3
ataxin-3 isoform 2	NP_001161386.1	Atxn3
putative ataxin-7-like protein 3B	NP_001028646.2	Atxn7l3b
uncharacterized protein C1orf50 homolog	NP_001012400.1	AU022252
PREDICTED: uncharacterized protein C1orf50 homolog isoform X1	XP_006503079.1	AU022252
dyslexia-associated protein KIAA0319-like protein isoform 2	NP_598647.1	AU040320
PREDICTED: methylglutaconyl-CoA hydratase, mitochondrial isoform X1	XP_011242674.1	Auh
ancient ubiquitous protein 1 isoform 2	NP_001288578.1	Aup1
PREDICTED: aurora kinase A-interacting protein isoform X1	XP_006539158.1	Aurkaip1
PREDICTED: aurora kinase B isoform X1	XP_006532788.1	Aurkb
autism susceptibility gene 2 protein	NP_796021.2	Auts2
cell death regulator Aven isoform 1	NP_083120.2	Aven
PREDICTED: advillin isoform X3	XP_006513165.1	Avil
advillin	NP_033765.2	Avil
late secretory pathway protein AVL9 homolog	NP_084511.1	Avl9
UPF0415 protein C7orf25 homolog	NP_598828.3	AW209491
PREDICTED: UPF0600 protein C5orf51 homolog isoform X2	XP_006520019.1	AW549877
5-azacytidine-induced protein 2 isoform a	NP_038755.1	Azi2
beta-2-microglobulin precursor	NP_033865.2	B2m
beta-1,3-galactosyltransferase 4	NP_062293.1	B3galt4
PREDICTED: beta-1,3-galactosyltransferase 5 isoform X1	XP_006523179.1	B3galt5
beta-1,3-galactosyltransferase 6	NP_536693.1	B3galt6
beta-1,3-glucosyltransferase precursor	NP_001074673.1	B3glct
PREDICTED: N-acetyllactosaminide beta-1,3-N-acetylglucosaminyltransferase 3 isoform X1	XP_006509815.1	B3gnt3
PREDICTED: lactosylceramide 1,3-N-acetyl-beta-D-glucosaminyltransferase isoform X1	XP_011244105.1	B3gnt5
UDP-GlcNAc:betaGal beta-1,3-N-acetylglucosaminyltransferase 6	NP_001074636.1	B3gnt6
UDP-GlcNAc:betaGal beta-1,3-N-acetylglucosaminyltransferase 7	NP_660257.2	B3gnt7
beta-1,4 N-acetylgalactosaminyltransferase 1 isoform 2	NP_082015.2	B4galnt1
PREDICTED: beta-1,4 N-acetylgalactosaminyltransferase 1 isoform X2	XP_011241671.1	B4galnt1
beta-1,4 N-acetylgalactosaminyltransferase 2	NP_032107.1	B4galnt2
beta-1,4-galactosyltransferase 1	NP_071641.1	B4galt1
PREDICTED: beta-1,4-galactosyltransferase 4 isoform X1	XP_006522462.1	B4galt4
BRISC and BRCA1-A complex member 1	NP_080912.2	Babam1
PREDICTED: transcription regulator protein BACH1 isoform X1	XP_006522942.1	Bach1
bcl2-associated agonist of cell death isoform 2	NP_001272382.1	Bad
BAG family molecular chaperone regulator 1 isoform 1S	NP_001165210.1	Bag1
BAG family molecular chaperone regulator 2	NP_663367.1	Bag2
BAG family molecular chaperone regulator 3	NP_038891.4	Bag3
BAG family molecular chaperone regulator 4	NP_080397.1	Bag4
PREDICTED: BAG family molecular chaperone regulator 5 isoform X1	XP_006516279.1	Bag5
large proline-rich protein BAG6 isoform 2	NP_001239397.1	Bag6
BAH and coiled-coil domain-containing protein 1	NP_940815.3	Bahcc1
brain-specific angiogenesis inhibitor 1-associated protein 2 isoform c	NP_001032843.1	Baiap2
brain-specific angiogenesis inhibitor 1-associated protein 2-like protein 1	NP_080109.1	Baiap2l1
PREDICTED: brain-specific angiogenesis inhibitor 1-associated protein 2-like protein 2 isoform X1	XP_006520742.1	Baiap2l2
PREDICTED: BAI1-associated protein 3 isoform X1	XP_006524705.1	Baiap3
bcl-2 homologous antagonist/killer	NP_031549.2	Bak1
PREDICTED: barrier-to-autointegration factor isoform X1	XP_011246930.1	Banf1
PREDICTED: apoptosis regulator BAX isoform X1	XP_006540647.1	Bax
tyrosine-protein kinase BAZ1B	NP_035844.2	Baz1b
PREDICTED: tyrosine-protein kinase BAZ1B isoform X1	XP_011239182.1	Baz1b
PREDICTED: bromodomain adjacent to zinc finger domain protein 2A isoform X4	XP_011241589.1	Baz2a
PREDICTED: BBSome-interacting protein 1 isoform X1	XP_011245408.1	Bbip1
protein odr-4 homolog isoform 2	NP_001070705.1	BC003331
protein CCSMST1 precursor	NP_898973.2	BC003965
PREDICTED: uncharacterized protein C9orf78 homolog isoform X1	XP_006498006.1	BC005624
TPA-induced transmembrane protein homolog	NP_663364.2	BC016579
RUS1 family protein C16orf58 homolog	NP_663565.2	BC017158
uncharacterized protein C17orf62 homolog isoform 1	NP_659081.1	BC017643
uncharacterized protein C17orf62 homolog isoform 2	NP_001239479.1	BC017643
mitogen-activated protein kinase kinase kinase MLK4	NP_663583.2	BC021891
quinone oxidoreductase-like protein 2	NP_001028456.1	BC026585
PREDICTED: uncharacterized protein C3orf17 homolog isoform X2	XP_006522035.1	BC027231
PREDICTED: uncharacterized protein C6orf10 homolog isoform X31	XP_006524640.1	BC051142
B-cell receptor-associated protein 29	NP_031556.1	Bcap29
PREDICTED: B-cell receptor-associated protein 31 isoform X1	XP_006528111.1	Bcap31
breast cancer anti-estrogen resistance protein 1 isoform A	NP_001185768.1	Bcar1
PREDICTED: breast cancer anti-estrogen resistance protein 3 isoform X2	XP_006501622.1	Bcar3
breast carcinoma-amplified sequence 1 homolog isoform 2	NP_001157841.1	Bcas1
pre-mRNA-splicing factor SPF27	NP_080878.2	Bcas2
PREDICTED: breast carcinoma-amplified sequence 3 homolog isoform X8	XP_006532605.1	Bcas3
branched-chain-amino-acid aminotransferase, mitochondrial isoform 1 precursor	NP_033867.1	Bcat2
BRCA2 and CDKN1A-interacting protein	NP_079668.2	Bccip
pre-miRNA 5'-monophosphate methyltransferase	NP_083512.2	Bcdin3d
cholinesterase precursor	NP_033868.3	Bche
2-oxoisovalerate dehydrogenase subunit alpha, mitochondrial	NP_031559.3	Bckdha
2-oxoisovalerate dehydrogenase subunit beta, mitochondrial isoform 1	NP_001292864.1	Bckdhb
PREDICTED: 2-oxoisovalerate dehydrogenase subunit beta, mitochondrial isoform X3	XP_006510850.1	Bckdhb
[3-methyl-2-oxobutanoate dehydrogenase [lipoamide]] kinase, mitochondrial precursor	NP_033869.1	Bckdk
B-cell lymphoma/leukemia 10	NP_033870.1	Bcl10
PREDICTED: bcl-2-like protein 1 isoform X1	XP_006498672.1	Bcl2l1
PREDICTED: bcl-2-like protein 13 isoform X2	XP_006507197.1	Bcl2l13
bcl-2-like protein 13	NP_705736.1	Bcl2l13
PREDICTED: apoptosis facilitator Bcl-2-like protein 14 isoform X1	XP_006506547.1	Bcl2l14
B-cell CLL/lymphoma 7 protein family member B	NP_033875.2	Bcl7b
PREDICTED: B-cell CLL/lymphoma 9 protein isoform X3	XP_006502355.1	Bcl9
bcl-2-associated transcription factor 1 isoform 2	NP_722482.1	Bclaf1
PREDICTED: bcl-2-associated transcription factor 1 isoform X1	XP_006512928.1	Bclaf1
PREDICTED: breakpoint cluster region protein isoform X2	XP_006513124.1	Bcr
mitochondrial chaperone BCS1	NP_080060.1	Bcs1l
PREDICTED: D-beta-hydroxybutyrate dehydrogenase, mitochondrial isoform X1	XP_011244319.1	Bdh1
PREDICTED: transcription factor TFIIIB component B'' homolog isoform X2	XP_006517789.1	Bdp1
beclin-1	NP_062530.2	Becn1
PREDICTED: beclin-1 isoform X1	XP_006533847.1	Becn1
PREDICTED: bestrophin-2 isoform X2	XP_011246643.1	Best2
BET1 homolog	NP_033878.1	Bet1
BET1-like protein	NP_061212.3	Bet1l
phakinin	NP_001002896.1	Bfsp2
biglycan precursor	NP_031568.2	Bgn
betaine--homocysteine S-methyltransferase 1	NP_057877.1	Bhmt
PREDICTED: protein bicaudal D homolog 2 isoform X1	XP_011242731.1	Bicd2
PREDICTED: BH3-interacting domain death agonist isoform X1	XP_006505472.1	Bid
PREDICTED: myc box-dependent-interacting protein 1 isoform X18	XP_006526058.1	Bin1
bridging integrator 2	NP_001257466.1	Bin2
PREDICTED: bridging integrator 3 isoform X2	XP_006519394.1	Bin3
PREDICTED: bridging integrator 3 isoform X3	XP_011243426.1	Bin3
PREDICTED: baculoviral IAP repeat-containing protein 2 isoform X2	XP_011240656.1	Birc2
baculoviral IAP repeat-containing protein 6	NP_031592.3	Birc6
bleomycin hydrolase	NP_848760.1	Blmh
B-cell linker protein	NP_032554.2	Blnk
PREDICTED: biogenesis of lysosome-related organelles complex 1 subunit 3 isoform X1	XP_006539894.1	Bloc1s3
biogenesis of lysosome-related organelles complex 1 subunit 6	NP_062762.1	Bloc1s6
PREDICTED: biliverdin reductase A isoform X1	XP_006498634.1	Blvra
flavin reductase (NADPH) isoform 1	NP_659172.1	Blvrb
PREDICTED: BMP-2-inducible protein kinase isoform X2	XP_006534852.1	Bmp2k
PREDICTED: bone morphogenetic protein 8B isoform X1	XP_011238722.1	Bmp8b
ribosome biogenesis protein BMS1 homolog	NP_919320.1	Bms1
vesicle transport protein SEC20	NP_742161.4	Bnip1
PREDICTED: BCL2/adenovirus E1B 19 kDa protein-interacting protein 3-like isoform X2	XP_006518534.1	Bnip3l
brother of CDO precursor	NP_766094.1	Boc
biorientation of chromosomes in cell division protein 1	NP_001020090.1	Bod1
PREDICTED: biorientation of chromosomes in cell division protein 1-like 1 isoform X6	XP_006504118.1	Bod1l
PREDICTED: bolA-like protein 1 isoform X1	XP_006502075.1	Bola1
bolA-like protein 2	NP_780312.1	Bola2
bolA-like protein 3	NP_780486.1	Bola3
ribosome biogenesis protein BOP1	NP_038509.1	Bop1
bisphosphoglycerate mutase	NP_031589.1	Bpgm
PREDICTED: bisphosphoglycerate mutase isoform X1	XP_006505475.1	Bpgm
valacyclovir hydrolase precursor	NP_080788.1	Bphl
BPI fold-containing family A member 1 precursor	NP_035256.2	Bpifa1
PREDICTED: 3'(2'),5'-bisphosphate nucleotidase 1 isoform X1	XP_006497222.1	Bpnt1
3'(2'),5'-bisphosphate nucleotidase 1	NP_035924.2	Bpnt1
PREDICTED: nucleosome-remodeling factor subunit BPTF isoform X18	XP_006532754.1	Bptf
BRCA1-associated protein isoform 2	NP_001276472.1	Brap
PREDICTED: BRCA1-associated protein isoform X1	XP_011246544.1	Brap
PREDICTED: BRCA1-associated ATM activator 1 isoform X4	XP_011239277.1	Brat1
PREDICTED: breast cancer type 2 susceptibility protein homolog isoform X4	XP_011239322.1	Brca2
PREDICTED: lys-63-specific deubiquitinase BRCC36 isoform X1	XP_011245856.1	Brcc3
PREDICTED: bromodomain-containing protein 2 isoform X1	XP_006523721.1	Brd2
bromodomain-containing protein 3 isoform 2	NP_001107045.1	Brd3
bromodomain-containing protein 4 isoform 2	NP_932762.2	Brd4
PREDICTED: bromodomain-containing protein 4 isoform X6	XP_006524756.1	Brd4
bromodomain-containing protein 7	NP_036177.1	Brd7
PREDICTED: bromodomain-containing protein 9 isoform X6	XP_006517094.1	Brd9
BRCA1-A complex subunit BRE isoform V	NP_653124.1	Bre
PREDICTED: BRCA1-A complex subunit BRE isoform X1	XP_011238989.1	Bre
PREDICTED: transcription factor IIIB 90 kDa subunit isoform X5	XP_011242486.1	Brf1
ribosome biogenesis protein BRX1 homolog	NP_080672.3	Brix1
protein BRICK1	NP_598698.1	Brk1
PREDICTED: breast cancer metastasis-suppressor 1 homolog isoform X2	XP_006531688.1	Brms1
PREDICTED: BRO1 domain-containing protein BROX isoform X1	XP_006535660.1	Brox
PREDICTED: peregrin isoform X2	XP_006506851.1	Brpf1
PREDICTED: bromodomain and WD repeat-containing protein 3 isoform X1	XP_006528177.1	Brwd3
PREDICTED: BSD domain-containing protein 1 isoform X1	XP_006502693.1	Bsdc1
BSD domain-containing protein 1	NP_598650.2	Bsdc1
basigin isoform 2 precursor	NP_001070652.1	Bsg
B box and SPRY domain-containing protein	NP_619594.1	Bspry
PREDICTED: ADP-ribosyl cyclase/cyclic ADP-ribose hydrolase 2 isoform X1	XP_006503769.1	Bst1
bone marrow stromal antigen 2 precursor	NP_932763.1	Bst2
TATA-binding protein-associated factor 172	NP_001074175.1	Btaf1
PREDICTED: BTB/POZ domain-containing protein 1 isoform X1	XP_006541385.1	Btbd1
PREDICTED: BTB/POZ domain-containing protein 9 isoform X3	XP_006524159.1	Btbd9
biotinidase precursor	NP_079571.1	Btd
transcription factor BTF3 isoform 2	NP_001164011.1	Btf3
PREDICTED: transcription factor BTF3 homolog 4 isoform X1	XP_006503453.1	Btf3l4
butyrophilin-like 6 precursor	NP_109672.1	Btnl6
F-box/WD repeat-containing protein 1A isoform c	NP_001273395.1	Btrc
PREDICTED: mitotic checkpoint protein BUB3 isoform X1	XP_006507333.1	Bub3
BUD13 homolog	NP_666112.1	Bud13
PREDICTED: protein BUD31 homolog isoform X1	XP_006504890.1	Bud31
bystin	NP_058555.3	Bysl
PREDICTED: peripheral-type benzodiazepine receptor-associated protein 1 isoform X8	XP_006532773.1	Bzrap1
basic leucine zipper and W2 domain-containing protein 1	NP_080100.1	Bzw1
PREDICTED: basic leucine zipper and W2 domain-containing protein 2 isoform X1	XP_006515229.1	Bzw2
basic leucine zipper and W2 domain-containing protein 2	NP_080116.2	Bzw2
uncharacterized protein LOC243407	NP_780733.2	C130060K24Rik
PREDICTED: nuclear nucleic acid-binding protein C1D isoform X1	XP_006514825.1	C1d
glycoprotein-N-acetylgalactosamine 3-beta-galactosyltransferase 1	NP_443719.3	C1galt1
C1GALT1-specific chaperone 1	NP_067525.1	C1galt1c1
complement component 1 Q subcomponent-binding protein, mitochondrial	NP_031599.2	C1qbp
C2 domain-containing protein 2-like	NP_082185.2	C2cd2l
C2 domain-containing protein 5 isoform 4	NP_001273507.1	C2cd5
PREDICTED: C2 domain-containing protein 5 isoform X16	XP_006507072.1	C2cd5
complement C3 preproprotein	NP_033908.2	C3
UPF0428 protein CXorf56 homolog	NP_084227.1	C330007P06Rik
PREDICTED: glutaredoxin-like protein C5orf63 homolog isoform X1	XP_006526410.1	C330018D20Rik
PREDICTED: protein CIP2A isoform X2	XP_006522155.1	C330027C09Rik
PREDICTED: uncharacterized protein KIAA1211 isoform X6	XP_006535073.1	C530008M17Rik
uncharacterized protein KIAA1522 isoform a	NP_001028361.1	C77080
uncharacterized protein KIAA1522 isoform d	NP_001272796.1	C77080
PREDICTED: calcium-binding protein 39 isoform X1	XP_006529153.1	Cab39
PREDICTED: calcium-binding protein 39-like isoform X1	XP_006519557.1	Cab39l
cactin	NP_081657.1	Cactin
CDK2-associated and cullin domain-containing protein 1 isoform 3	NP_001165568.1	Cacul1
calcyclin-binding protein	NP_033916.1	Cacybp
CAD protein isoform 1	NP_076014.1	Cad
calcium-dependent secretion activator 2 isoform 5	NP_001239037.1	Cadps2
calbindin	NP_033918.1	Calb1
caldesmon	NP_663550.1	Cald1
calmodulin	NP_031616.1	Calm3
calmodulin-like protein 4 isoform a	NP_612177.1	Calml4
PREDICTED: calmodulin-like protein 4 isoform X1	XP_006511592.1	Calml4
calreticulin precursor	NP_031617.1	Calr
PREDICTED: calreticulin 4 isoform X7	XP_006502717.1	Calr4
calumenin isoform 1 precursor	NP_031620.1	Calu
calumenin isoform 2 precursor	NP_908942.1	Calu
calcium/calmodulin-dependent protein kinase type 1	NP_598687.1	Camk1
calcium/calmodulin-dependent protein kinase type 1D isoform a	NP_796317.2	Camk1d
calcium/calmodulin-dependent protein kinase type 1D isoform c	NP_001277304.1	Camk1d
calcium/calmodulin-dependent protein kinase type II subunit delta isoform 3	NP_076302.1	Camk2d
calcium/calmodulin-dependent protein kinase type II subunit gamma isoform 3	NP_001034228.1	Camk2g
PREDICTED: calmodulin-lysine N-methyltransferase isoform X1	XP_006525055.1	Camkmt
calcium signal-modulating cyclophilin ligand	NP_031622.2	Caml
PREDICTED: calmodulin-regulated spectrin-associated protein 1 isoform X5	XP_006497964.1	Camsap1
calmodulin-regulated spectrin-associated protein 3 isoform 2	NP_081447.2	Camsap3
cullin-associated NEDD8-dissociated protein 1	NP_082270.1	Cand1
cullin-associated NEDD8-dissociated protein 2	NP_080234.2	Cand2
PREDICTED: soluble calcium-activated nucleotidase 1 isoform X1	XP_006534474.1	Cant1
calnexin precursor	NP_031623.1	Canx
PREDICTED: adenylyl cyclase-associated protein 1 isoform X1	XP_006502758.1	Cap1
macrophage-capping protein	NP_031625.2	Capg
calpain-1 catalytic subunit	NP_031626.1	Capn1
calpain-13	NP_001028616.1	Capn13
calpain-2 catalytic subunit	NP_033924.2	Capn2
PREDICTED: calpain-5 isoform X1	XP_011239963.1	Capn5
calpain-7	NP_033926.1	Capn7
calpain-8 isoform 2	NP_001139278.1	Capn8
calpain-9	NP_076198.2	Capn9
PREDICTED: calpain small subunit 1 isoform X1	XP_006539551.1	Capns1
caprin-1 isoform c	NP_001104761.1	Caprin1
F-actin-capping protein subunit alpha-1	NP_033927.2	Capza1
F-actin-capping protein subunit alpha-2	NP_031630.1	Capza2
F-actin-capping protein subunit beta isoform d	NP_001258335.1	Capzb
PREDICTED: carbonic anhydrase 1 isoform X1	XP_011246439.1	Car1
carbonic anhydrase 12 isoform 2 precursor	NP_001293077.1	Car12
carbonic anhydrase 13	NP_078771.1	Car13
PREDICTED: carbonic anhydrase 2 isoform X1	XP_006530113.1	Car2
carbonic anhydrase 3	NP_031632.2	Car3
carbonic anhydrase 4 precursor	NP_031633.1	Car4
carbonic anhydrase-related protein	NP_031618.2	Car8
PREDICTED: caspase recruitment domain-containing protein 10 isoform X1	XP_006520316.1	Card10
PREDICTED: caspase recruitment domain-containing protein 14 isoform X8	XP_006532442.1	Card14
PREDICTED: caspase recruitment domain-containing protein 6 isoform X1	XP_006520050.1	Card6
PREDICTED: caspase recruitment domain-containing protein 9 isoform X1	XP_006498199.1	Card9
PREDICTED: calcium-regulated heat stable protein 1 isoform X1	XP_006522409.2	Carhsp1
ATP-dependent (S)-NAD(P)H-hydrate dehydratase isoform 2	NP_001177286.1	Carkd
histone-arginine methyltransferase CARM1 isoform 2	NP_694781.1	Carm1
PREDICTED: cysteine--tRNA ligase, cytoplasmic isoform X1	XP_006508690.1	Cars
cysteine--tRNA ligase, cytoplasmic isoform 2	NP_001239522.1	Cars
PREDICTED: probable cysteine--tRNA ligase, mitochondrial isoform X3	XP_011240383.1	Cars2
PREDICTED: probable cysteine--tRNA ligase, mitochondrial isoform X5	XP_006508961.1	Cars2
protein CASC3	NP_619601.2	Casc3
protein CASC4 isoform 5	NP_001192300.1	Casc4
protein CASC4 isoform 2	NP_950239.2	Casc4
PREDICTED: protein CASC5 isoform X1	XP_006500439.1	Casc5
PREDICTED: CAS1 domain-containing protein 1 isoform X1	XP_006505092.1	Casd1
peripheral plasma membrane protein CASK isoform 4	NP_033936.2	Cask
peripheral plasma membrane protein CASK isoform 2	NP_001271433.1	Cask
caspase-1	NP_033937.2	Casp1
PREDICTED: caspase-14 isoform X1	XP_006513222.1	Casp14
caspase-2 precursor	NP_031636.1	Casp2
PREDICTED: caspase-2 isoform X1	XP_006505516.1	Casp2
caspase-3	NP_001271338.1	Casp3
PREDICTED: caspase-4 isoform X2	XP_006509901.1	Casp4
caspase-6 precursor	NP_033941.3	Casp6
caspase-7 precursor	NP_031637.1	Casp7
caspase-8 isoform 1 precursor	NP_033942.1	Casp8
caspase-9 isoform 1 precursor	NP_056548.2	Casp9
PREDICTED: cas scaffolding protein family member 4 isoform X2	XP_006499800.1	Cass4
PREDICTED: calpastatin isoform X5	XP_011242770.1	Cast
calpastatin isoform 2	NP_033947.1	Cast
zinc finger protein castor homolog 1 isoform 2	NP_081471.2	Casz1
catalase	NP_033934.2	Cat
protein CBFA2T3 isoform 3	NP_796263.1	Cbfa2t3
core-binding factor subunit beta isoform 4	NP_001154930.1	Cbfb
core-binding factor subunit beta isoform 3	NP_001154929.1	Cbfb
E3 ubiquitin-protein ligase CBL	NP_031645.2	Cbl
PREDICTED: E3 ubiquitin-protein ligase CBL isoform X1	XP_006510026.1	Cbl
E3 ubiquitin-protein ligase Hakai isoform 3	NP_001240777.1	Cbll1
carbonyl reductase [NADPH] 1	NP_031646.2	Cbr1
carbonyl reductase [NADPH] 2	NP_031647.1	Cbr2
carbonyl reductase [NADPH] 3	NP_766635.1	Cbr3
carbonyl reductase family member 4	NP_663570.2	Cbr4
cystathionine beta-synthase isoform 2	NP_835742.1	Cbs
COBW domain-containing protein 1	NP_666209.1	Cbwd1
PREDICTED: chromobox protein homolog 1 isoform X1	XP_006532162.1	Cbx1
chromobox protein homolog 3	NP_031650.3	Cbx3
E3 SUMO-protein ligase CBX4	NP_031651.2	Cbx4
PREDICTED: chromobox protein homolog 5 isoform X1	XP_006520435.1	Cbx5
PREDICTED: coiled-coil and C2 domain-containing protein 1A isoform X1	XP_006530873.1	Cc2d1a
PREDICTED: coiled-coil and C2 domain-containing protein 1B isoform X1	XP_006503215.1	Cc2d1b
PREDICTED: coiled-coil and C2 domain-containing protein 2A isoform X3	XP_006503999.1	Cc2d2a
PREDICTED: cell division cycle and apoptosis regulator protein 1 isoform X2	XP_006514060.1	Ccar1
PREDICTED: cell cycle and apoptosis regulator protein 2 isoform X2	XP_006518960.1	Ccar2
PREDICTED: kynurenine--oxoglutarate transaminase 1 isoform X1	XP_006498377.2	Ccbl1
PREDICTED: kynurenine--oxoglutarate transaminase 1 isoform X4	XP_006498381.1	Ccbl1
PREDICTED: kynurenine--oxoglutarate transaminase 3 isoform X1	XP_006501494.1	Ccbl2
SAGA-associated factor 29 homolog	NP_083615.3	Ccdc101
PREDICTED: calcium uniporter regulatory subunit MCUb, mitochondrial isoform X2	XP_006501964.1	Ccdc109b
coiled-coil domain-containing protein 115	NP_081435.1	Ccdc115
coiled-coil domain-containing protein 12	NP_082588.2	Ccdc12
PREDICTED: coiled-coil domain-containing protein 124 isoform X1	XP_006509718.1	Ccdc124
coiled-coil domain-containing protein 127 isoform 1	NP_077163.1	Ccdc127
syndetin isoform 1	NP_077222.4	Ccdc132
PREDICTED: coiled-coil domain-containing protein 134 isoform X2	XP_006521589.1	Ccdc134
PREDICTED: coiled-coil domain-containing protein 134 isoform X1	XP_011244069.1	Ccdc134
PREDICTED: coiled-coil domain-containing protein 137 isoform X1	XP_006534044.1	Ccdc137
coiled-coil domain-containing protein 146	NP_083471.1	Ccdc146
coiled-coil domain-containing protein 149	NP_001242988.1	Ccdc149
PREDICTED: coiled-coil domain-containing protein 150 isoform X12	XP_006496404.1	Ccdc150
coiled-coil domain-containing protein 167 isoform 2	NP_081058.1	Ccdc167
PREDICTED: coiled-coil domain-containing protein 170 isoform X3	XP_011241367.1	Ccdc170
PREDICTED: coiled-coil domain-containing protein 186 isoform X1	XP_006526914.1	Ccdc186
PREDICTED: coiled-coil domain-containing protein 186 isoform X2	XP_006526915.1	Ccdc186
coiled-coil domain-containing protein 22	NP_613069.3	Ccdc22
coiled-coil domain-containing protein 23 isoform b	NP_077782.1	Ccdc23
coiled-coil domain-containing protein 25	NP_666056.1	Ccdc25
coiled-coil domain-containing protein 40	NP_780639.1	Ccdc40
coiled-coil domain-containing protein 43	NP_080194.1	Ccdc43
coiled-coil domain-containing protein 47 precursor	NP_080285.2	Ccdc47
coiled-coil domain-containing protein 50 isoform 2	NP_001020786.1	Ccdc50
PREDICTED: coiled-coil domain-containing protein 51 isoform X1	XP_006512272.1	Ccdc51
coiled-coil domain-containing protein 51	NP_079965.2	Ccdc51
PREDICTED: WASH complex subunit CCDC53 isoform X1	XP_006514043.1	Ccdc53
nuclear speckle splicing regulatory protein 1	NP_001012309.1	Ccdc55
coiled-coil domain-containing protein 58 isoform 3	NP_001152894.1	Ccdc58
PREDICTED: coiled-coil domain-containing protein 6 isoform X1	XP_006514339.1	Ccdc6
coiled-coil domain-containing protein 65	NP_705738.1	Ccdc65
coiled-coil domain-containing protein 68	NP_958750.1	Ccdc68
coiled-coil domain-containing protein 71L	NP_001156375.1	Ccdc71l
coiled-coil domain-containing protein 7 isoform 1	NP_083337.1	Ccdc7a
PREDICTED: coiled-coil domain-containing protein 85C isoform X4	XP_006516224.1	Ccdc85c
coiled-coil domain-containing protein 86	NP_076220.2	Ccdc86
PREDICTED: protein Daple isoform X3	XP_006516251.1	Ccdc88c
PREDICTED: protein Daple isoform X4	XP_011242469.1	Ccdc88c
coiled-coil domain-containing protein 9 isoform 2	NP_758501.2	Ccdc9
PREDICTED: coiled-coil domain-containing protein 90B, mitochondrial isoform X1	XP_006508179.1	Ccdc90b
PREDICTED: coiled-coil domain-containing protein 91 isoform X2	XP_006507140.1	Ccdc91
coiled-coil domain-containing protein 93 isoform a	NP_001020327.1	Ccdc93
coiled-coil domain-containing protein 93 isoform c	NP_084231.2	Ccdc93
PREDICTED: coiled-coil domain-containing protein 97 isoform X3	XP_006540236.1	Ccdc97
eotaxin precursor	NP_035460.1	Ccl11
C-C motif chemokine 6 precursor	NP_033165.1	Ccl6
C-C motif chemokine 9 precursor	NP_035468.1	Ccl9
G1/S-specific cyclin-D1	NP_031657.1	Ccnd1
PREDICTED: cyclin-H isoform X2	XP_006517388.1	Ccnh
PREDICTED: cyclin-K isoform X1	XP_006515506.1	Ccnk
cyclin-T1	NP_033963.1	Ccnt1
PREDICTED: cyclin-Y isoform X1	XP_006526262.1	Ccny
cell cycle progression protein 1 isoform 2	NP_082457.3	Ccpg1
copper chaperone for superoxide dismutase	NP_058588.1	Ccs
PREDICTED: serine-rich coiled-coil domain-containing protein 2 isoform X5	XP_006519670.1	Ccser2
PREDICTED: T-complex protein 1 subunit beta isoform X1	XP_006513224.1	Cct2
T-complex protein 1 subunit gamma	NP_033966.1	Cct3
T-complex protein 1 subunit delta	NP_033967.1	Cct4
T-complex protein 1 subunit epsilon	NP_031663.1	Cct5
T-complex protein 1 subunit zeta	NP_033968.1	Cct6a
T-complex protein 1 subunit zeta-2 isoform 1	NP_033969.2	Cct6b
T-complex protein 1 subunit eta	NP_031664.3	Cct7
T-complex protein 1 subunit theta	NP_033970.3	Cct8
vacuolar fusion protein CCZ1 homolog	NP_808350.1	Ccz1
monocyte differentiation antigen CD14 precursor	NP_033971.1	Cd14
CD151 antigen	NP_001104519.1	Cd151
PREDICTED: CD177 antigen isoform X1	XP_011248990.1	Cd177
CD177 antigen precursor	NP_081138.2	Cd177
PREDICTED: CD2-associated protein isoform X2	XP_011244566.1	Cd2ap
CD2-associated protein	NP_033977.3	Cd2ap
PREDICTED: CD2 antigen cytoplasmic tail-binding protein 2 isoform X1	XP_011240200.1	Cd2bp2
ADP-ribosyl cyclase/cyclic ADP-ribose hydrolase 1	NP_031672.2	Cd38
DNA-directed RNA polymerase I subunit RPA34	NP_665821.1	Cd3eap
CD44 antigen isoform c precursor	NP_001034240.1	Cd44
PREDICTED: leukocyte surface antigen CD47 isoform X3	XP_006521871.1	Cd47
CD48 antigen precursor	NP_031675.1	Cd48
CD63 antigen	NP_001269895.1	Cd63
H-2 class II histocompatibility antigen gamma chain isoform 2	NP_034675.1	Cd74
CD81 antigen	NP_598416.1	Cd81
PREDICTED: CD82 antigen isoform X1	XP_006498715.1	Cd82
CD9 antigen	NP_031683.1	Cd9
cytidine deaminase	NP_082452.1	Cda
PREDICTED: cell division cycle protein 123 homolog isoform X1	XP_006497627.1	Cdc123
PREDICTED: cell division cycle protein 16 homolog isoform X1	XP_006508945.1	Cdc16
cell division cycle protein 16 homolog	NP_081552.2	Cdc16
cell division cycle protein 20 homolog	NP_075712.2	Cdc20
PREDICTED: cell division cycle protein 23 homolog isoform X1	XP_006526147.1	Cdc23
PREDICTED: anaphase-promoting complex subunit CDC26 isoform X1	XP_006538236.1	Cdc26
PREDICTED: cell division cycle protein 27 homolog isoform X3	XP_006533114.1	Cdc27
PREDICTED: ubiquitin-conjugating enzyme E2 R1 isoform X2	XP_006513546.1	Cdc34
hsp90 co-chaperone Cdc37	NP_058022.1	Cdc37
hsp90 co-chaperone Cdc37-like 1 isoform 3	NP_001289311.1	Cdc37l1
pre-mRNA-processing factor 17	NP_082155.1	Cdc40
cell division control protein 42 homolog isoform 1 precursor	NP_033991.1	Cdc42
cell division control protein 42 homolog isoform 2	NP_001230698.1	Cdc42
serine/threonine-protein kinase MRCK beta	NP_898837.2	Cdc42bpb
PREDICTED: serine/threonine-protein kinase MRCK gamma isoform X3	XP_011246931.1	Cdc42bpg
PREDICTED: serine/threonine-protein kinase MRCK gamma isoform X1	XP_006531806.1	Cdc42bpg
cdc42 effector protein 1	NP_081495.1	Cdc42ep1
PREDICTED: cdc42 effector protein 4 isoform X1	XP_006533880.1	Cdc42ep4
PREDICTED: cdc42 effector protein 5 isoform X1	XP_006540313.1	Cdc42ep5
PREDICTED: CDC42 small effector protein 2 isoform X1	XP_006534383.1	Cdc42se2
cell division cycle 5-like protein	NP_690023.1	Cdc5l
PREDICTED: cell division cycle 7-related protein kinase isoform X1	XP_006534800.1	Cdc7
parafibromin	NP_666103.1	Cdc73
PREDICTED: CUB domain-containing protein 1 isoform X2	XP_006511985.1	Cdcp1
cadherin-1 precursor	NP_033994.1	Cdh1
PREDICTED: cadherin-13 isoform X3	XP_011246597.1	Cdh13
PREDICTED: cadherin-17 isoform X1	XP_006537646.1	Cdh17
cadherin-related family member 2 precursor	NP_001028536.2	Cdhr2
cadherin-related family member 5 isoform 2 precursor	NP_082345.1	Cdhr5
CDP-diacylglycerol--inositol 3-phosphatidyltransferase	NP_080914.1	Cdipt
cyclin-dependent kinase 1	NP_031685.2	Cdk1
PREDICTED: cyclin-dependent kinase 11B isoform X3	XP_006538572.1	Cdk11b
cyclin-dependent kinase 12 isoform 2	NP_001103098.1	Cdk12
PREDICTED: cyclin-dependent kinase 13 isoform X3	XP_011242646.1	Cdk13
PREDICTED: cyclin-dependent kinase 18 isoform X1	XP_011246242.1	Cdk18
cyclin-dependent kinase 2 isoform 2	NP_058036.1	Cdk2
PREDICTED: cyclin-dependent kinase 2-associated protein 2 isoform X1	XP_006531850.1	Cdk2ap2
cyclin-dependent kinase 4	NP_034000.1	Cdk4
cyclin-dependent kinase 5	NP_031694.1	Cdk5
PREDICTED: CDK5 regulatory subunit-associated protein 2 isoform X10	XP_011248279.1	Cdk5rap2
PREDICTED: CDK5 regulatory subunit-associated protein 2 isoform X8	XP_006537813.1	Cdk5rap2
CDK5 regulatory subunit-associated protein 3 isoform 1	NP_084524.1	Cdk5rap3
PREDICTED: cyclin-dependent kinase 6 isoform X1	XP_006503606.1	Cdk6
cyclin-dependent kinase 7	NP_034004.2	Cdk7
cyclin-dependent kinase 9	NP_570930.1	Cdk9
PREDICTED: threonylcarbamoyladenosine tRNA methylthiotransferase isoform X1	XP_011242644.1	Cdkal1
cyclin-dependent kinase inhibitor 1B	NP_034005.2	Cdkn1b
CDKN2A-interacting protein	NP_765995.1	Cdkn2aip
CDKN2AIP N-terminal-like protein	NP_084252.1	Cdkn2aipnl
cyclin-dependent kinase 4 inhibitor B	NP_031696.1	Cdkn2b
cyclin-dependent kinase 4 inhibitor C	NP_001288297.1	Cdkn2c
PREDICTED: cysteine-rich DPF motif domain-containing protein 1 isoform X1	XP_006521510.1	Cdpf1
PREDICTED: phosphatidate cytidylyltransferase 1 isoform X2	XP_006535327.1	Cds1
protein CDV3 isoform b	NP_787027.1	Cdv3
protein CDV3 isoform c	NP_001127898.1	Cdv3
homeobox protein CDX-1	NP_034010.3	Cdx1
homeobox protein CDX-2	NP_031699.2	Cdx2
carcinoembryonic antigen-related cell adhesion molecule 1 isoform 1 precursor	NP_001034274.1	Ceacam1
carcinoembryonic antigen-related cell adhesion molecule 1 isoform 2 precursor	NP_001034275.1	Ceacam1
carcinoembryonic antigen-related cell adhesion molecule 20 precursor	NP_082115.2	Ceacam20
PREDICTED: cat eye syndrome critical region protein 5 homolog isoform X2	XP_006505946.2	Cecr5
PREDICTED: cat eye syndrome critical region protein 5 homolog isoform X4	XP_011239585.1	Cecr5
chymotrypsin-like elastase family member 1 precursor	NP_291090.2	Cela1
chymotrypsin-like elastase family member 2A precursor	NP_031945.1	Cela2a
PREDICTED: CUGBP Elav-like family member 1 isoform X7	XP_006498730.1	Celf1
PREDICTED: CUGBP Elav-like family member 2 isoform X10	XP_011237254.1	Celf2
CUGBP Elav-like family member 2 isoform 5	NP_001103702.1	Celf2
PREDICTED: cadherin EGF LAG seven-pass G-type receptor 1 isoform X5	XP_006520445.1	Celsr1
histone H3-like centromeric protein A isoform 2	NP_001289058.1	Cenpa
PREDICTED: centromere protein F isoform X1	XP_006497182.1	Cenpf
PREDICTED: centromere protein J isoform X1	XP_006518910.1	Cenpj
centromere protein L	NP_001153402.1	Cenpl
PREDICTED: centromere protein U isoform X5	XP_006509563.1	Cenpu
centromere protein V	NP_082724.1	Cenpv
PREDICTED: centrosomal protein of 131 kDa isoform X3	XP_011246987.1	Cep131
PREDICTED: centrosomal protein of 170 kDa protein B isoform X2	XP_011242398.1	Cep170b
PREDICTED: centrosomal protein of 290 kDa isoform X3	XP_006513591.1	Cep290
PREDICTED: centrosomal protein of 295 kDa isoform X7	XP_006510477.1	Cep295
PREDICTED: centrosomal protein of 55 kDa isoform X1	XP_006527459.1	Cep55
PREDICTED: choline/ethanolaminephosphotransferase 1 isoform X1	XP_006502534.1	Cept1
PREDICTED: ceramide synthase 2 isoform X1	XP_006502322.1	Cers2
ceramide synthase 6	NP_766444.1	Cers6
carboxylesterase 1C precursor	NP_031980.2	Ces1c
carboxylesterase 1D precursor	NP_444430.2	Ces1d
PREDICTED: carboxylesterase 1E isoform X1	XP_006530714.1	Ces1e
liver carboxylesterase B-1 precursor	NP_659179.1	Ces1f
liver carboxylesterase 1 precursor	NP_067431.2	Ces1g
pyrethroid hydrolase Ces2a isoform 2 precursor	NP_001177259.1	Ces2a
acylcarnitine hydrolase precursor	NP_663578.1	Ces2c
pyrethroid hydrolase Ces2e precursor	NP_766347.1	Ces2e
PREDICTED: carboxylesterase 2F isoform X1	XP_006531445.1	Ces2f
carboxylesterase 2-like precursor	NP_932116.2	Ces2g
centrin-2	NP_062278.2	Cetn2
cilia- and flagella-associated protein 20	NP_032213.2	Cfap20
PREDICTED: cilia- and flagella-associated protein 36 isoform X1	XP_011241999.1	Cfap36
PREDICTED: complement factor B isoform X4	XP_006536587.1	Cfb
PREDICTED: complement factor B isoform X3	XP_011236448.1	Cfb
complement factor D isoform 2 precursor	NP_001278844.1	Cfd
craniofacial development protein 1	NP_035931.1	Cfdp1
cofilin-1	NP_031713.1	Cfl1
cofilin-2	NP_031714.1	Cfl2
PREDICTED: CGG triplet repeat-binding protein 1 isoform X1	XP_006521721.1	Cggbp1
PREDICTED: cingulin isoform X2	XP_006502124.1	Cgn
cingulin isoform 2	NP_001280656.1	Cgn
PREDICTED: cingulin-like protein 1 isoform X1	XP_006511458.1	Cgnl1
cell growth regulator with EF hand domain protein 1 isoform 2 precursor	NP_001153621.1	Cgref1
PREDICTED: cell growth regulator with RING finger domain protein 1 isoform X1	XP_006519548.1	Cgrrf1
putative glutathione-specific gamma-glutamylcyclotransferase 2 isoform 2	NP_001277596.1	Chac2
chondroadherin precursor	NP_031715.1	Chad
PREDICTED: chromatin assembly factor 1 subunit B isoform X2	XP_006522911.1	Chaf1b
PREDICTED: chromatin assembly factor 1 subunit B isoform X1	XP_006522910.1	Chaf1b
PREDICTED: chromosome alignment-maintaining phosphoprotein 1 isoform X1	XP_006508742.1	Champ1
coiled-coil-helix-coiled-coil-helix domain-containing protein 1	NP_079642.1	Chchd1
PREDICTED: coiled-coil-helix-coiled-coil-helix domain-containing protein 10, mitochondrial isoform X1	XP_006513056.1	Chchd10
coiled-coil-helix-coiled-coil-helix domain-containing protein 2 precursor	NP_077128.2	Chchd2
MICOS complex subunit Mic19	NP_079612.1	Chchd3
mitochondrial intermembrane space import and assembly protein 40	NP_598689.1	Chchd4
coiled-coil-helix-coiled-coil-helix domain-containing protein 5	NP_079671.1	Chchd5
MICOS complex subunit Mic25 isoform 2	NP_001161208.1	Chchd6
PREDICTED: coiled-coil-helix-coiled-coil-helix domain-containing protein 7 isoform X1	XP_006538235.1	Chchd7
chromodomain-helicase-DNA-binding protein 1	NP_031716.2	Chd1
chromodomain-helicase-DNA-binding protein 1-like	NP_080815.1	Chd1l
chromodomain-helicase-DNA-binding protein 4	NP_666091.1	Chd4
PREDICTED: chromodomain-helicase-DNA-binding protein 6 isoform X4	XP_006500247.1	Chd6
PREDICTED: chromodomain-helicase-DNA-binding protein 7 isoform X3	XP_006538069.1	Chd7
PREDICTED: chromodomain-helicase-DNA-binding protein 8 isoform X2	XP_011243467.1	Chd8
choline dehydrogenase, mitochondrial	NP_780552.1	Chdh
serine/threonine-protein kinase Chk1	NP_031717.2	Chek1
PREDICTED: serine/threonine-protein kinase Chk2 isoform X6	XP_011247811.1	Chek2
calcium homeostasis endoplasmic reticulum protein	NP_613051.3	Cherp
chromogranin-A precursor	NP_031719.1	Chga
secretogranin-1 precursor	NP_031720.1	Chgb
chitinase domain-containing protein 1 isoform 2 precursor	NP_080798.2	Chid1
choline/ethanolamine kinase	NP_031718.1	Chkb
PREDICTED: rab proteins geranylgeranyltransferase component A 1 isoform X3	XP_006528447.1	Chm
charged multivesicular body protein 1a	NP_663581.1	Chmp1a
charged multivesicular body protein 1b-1	NP_077152.1	Chmp1b
PREDICTED: charged multivesicular body protein 2a isoform X1	XP_006540408.1	Chmp2a
charged multivesicular body protein 2b	NP_081155.1	Chmp2b
PREDICTED: charged multivesicular body protein 3 isoform X3	XP_006506544.1	Chmp3
PREDICTED: charged multivesicular body protein 3 isoform X1	XP_011239730.1	Chmp3
charged multivesicular body protein 4b	NP_083638.1	Chmp4b
charged multivesicular body protein 4c	NP_079795.1	Chmp4c
charged multivesicular body protein 5	NP_084090.1	Chmp5
PREDICTED: charged multivesicular body protein 6 isoform X1	XP_006532781.1	Chmp6
charged multivesicular body protein 7	NP_598839.2	Chmp7
beta-chimaerin isoform 2	NP_001157112.1	Chn2
cysteine and histidine-rich domain-containing protein 1	NP_080120.1	Chordc1
calcineurin B homologous protein 1	NP_062743.1	Chp1
PREDICTED: calcineurin B homologous protein 2 isoform X1	XP_011240201.1	Chp2
chondroitin sulfate synthase 2 isoform b	NP_001001565.1	Chpf
chromatin accessibility complex protein 1	NP_444298.1	Chrac1
carbohydrate sulfotransferase 14	NP_082393.3	Chst14
PREDICTED: carbohydrate sulfotransferase 4 isoform X1	XP_006531106.1	Chst4
chondroitin sulfate synthase 3	NP_001074797.1	Chsy3
chromosome transmission fidelity protein 18 homolog	NP_663384.2	Chtf18
PREDICTED: chromosome transmission fidelity protein 8 homolog isoform X1	XP_006530897.1	Chtf8
chromatin target of PRMT1 protein isoform 5	NP_001280708.1	Chtop
inhibitor of nuclear factor kappa-B kinase subunit alpha isoform 2	NP_001155882.1	Chuk
protein Churchill	NP_996257.1	Churc1
probable cytosolic iron-sulfur protein assembly protein CIAO1	NP_079572.2	Ciao1
PREDICTED: anamorsin isoform X1	XP_006530623.1	Ciapin1
calcium and integrin-binding protein 1 isoform 2	NP_001278204.1	Cib1
protein capicua homolog isoform CIC-S	NP_082158.2	Cic
cyclin-dependent kinase 2-interacting protein isoform 1	NP_080324.1	Cinp
PREDICTED: corepressor interacting with RBPJ 1 isoform X1	XP_006543719.1	Cir1
cold-inducible RNA-binding protein	NP_031731.1	Cirbp
PREDICTED: cirhin isoform X1	XP_006530905.1	Cirh1a
CDGSH iron-sulfur domain-containing protein 1	NP_598768.1	Cisd1
PREDICTED: CDGSH iron-sulfur domain-containing protein 2 isoform X1	XP_006501981.1	Cisd2
CDGSH iron-sulfur domain-containing protein 3, mitochondrial precursor	NP_001078969.2	Cisd3
cytoskeleton-associated protein 4	NP_780660.1	Ckap4
cytoskeleton-associated protein 5 isoform 2	NP_083713.2	Ckap5
creatine kinase B-type	NP_067248.1	Ckb
creatine kinase M-type	NP_031736.1	Ckm
PREDICTED: creatine kinase U-type, mitochondrial isoform X1	XP_006498718.1	Ckmt1
cyclin-dependent kinases regulatory subunit 1	NP_058600.1	Cks1b
cyclin-dependent kinases regulatory subunit 2	NP_079691.1	Cks2
CLIP-associating protein 1 isoform 5	NP_001280230.1	Clasp1
CLIP-associating protein 2 isoform a	NP_083909.2	Clasp2
CLIP-associating protein 2 isoform f	NP_001273530.1	Clasp2
calcium-activated chloride channel regulator 1 precursor	NP_059502.1	Clca1
PREDICTED: chloride channel calcium activated 3A1 isoform X3	XP_006501029.1	Clca3a1
chloride channel calcium activated 3B precursor	NP_631887.2	Clca3b
calcium-activated chloride channel regulator 4A precursor	NP_997091.3	Clca4a
PREDICTED: chloride channel CLIC-like protein 1 isoform X2	XP_006501479.1	Clcc1
PREDICTED: chloride channel protein 2 isoform X1	XP_011244123.1	Clcn2
H(+)/Cl(-) exchange transporter 5 isoform 1	NP_057900.3	Clcn5
PREDICTED: H(+)/Cl(-) exchange transporter 7 isoform X1	XP_011244773.1	Clcn7
claudin-15	NP_068365.1	Cldn15
PREDICTED: claudin-2 isoform X1	XP_006528553.1	Cldn2
claudin-3	NP_034032.1	Cldn3
claudin-7 precursor	NP_058583.1	Cldn7
PREDICTED: protein CLEC16A isoform X8	XP_006522728.1	Clec16a
C-type lectin domain family 2 member D	NP_444339.1	Clec2d
C-type lectin domain family 9 member A isoform 4	NP_001192294.1	Clec9a
chloride intracellular channel protein 1	NP_254279.1	Clic1
chloride intracellular channel protein 4	NP_038913.1	Clic4
PREDICTED: chloride intracellular channel protein 5 isoform X1	XP_006524198.1	Clic5
chloride intracellular channel protein 5	NP_766209.1	Clic5
chloride intracellular channel protein 6	NP_766057.1	Clic6
PREDICTED: clathrin interactor 1 isoform X2	XP_006532902.1	Clint1
PREDICTED: clathrin interactor 1 isoform X3	XP_006532903.1	Clint1
CAP-Gly domain-containing linker protein 1 isoform a	NP_062739.2	Clip1
CAP-Gly domain-containing linker protein 2 isoform b	NP_001034251.1	Clip2
PREDICTED: dual specificity protein kinase CLK3 isoform X2	XP_011240952.1	Clk3
calmin isoform b	NP_001035772.1	Clmn
PREDICTED: battenin isoform X2	XP_011239971.1	Cln3
ceroid-lipofuscinosis neuronal protein 5 homolog precursor	NP_001028414.1	Cln5
ceroid-lipofuscinosis neuronal protein 6	NP_001028347.1	Cln6
methylosome subunit pICln	NP_076160.1	Clns1a
PREDICTED: circadian locomoter output cycles protein kaput isoform X6	XP_011247705.1	Clock
polyribonucleotide 5'-hydroxyl-kinase Clp1	NP_598601.1	Clp1
caseinolytic peptidase B protein homolog	NP_033217.1	Clpb
PREDICTED: caseinolytic peptidase B protein homolog isoform X4	XP_011240005.1	Clpb
ATP-dependent Clp protease proteolytic subunit, mitochondrial precursor	NP_059089.1	Clpp
colipase precursor	NP_079745.1	Clps
PREDICTED: cleft lip and palate transmembrane protein 1 homolog isoform X1	XP_006540290.1	Clptm1
cleft lip and palate transmembrane protein 1-like protein	NP_666159.2	Clptm1l
ATP-dependent Clp protease ATP-binding subunit clpX-like, mitochondrial isoform 1	NP_035932.2	Clpx
clarin-3	NP_848784.1	Clrn3
clathrin light chain A isoform d	NP_001073855.1	Clta
clathrin light chain B	NP_083146.1	Cltb
clathrin heavy chain 1	NP_001003908.1	Cltc
clustered mitochondria protein homolog	NP_001074627.1	Cluh
PREDICTED: clustered mitochondria protein homolog isoform X1	XP_006534416.1	Cluh
citrate lyase subunit beta-like protein, mitochondrial precursor	NP_083832.2	Clybl
N-acylneuraminate cytidylyltransferase	NP_034038.2	Cmas
PREDICTED: carboxymethylenebutenolidase homolog isoform X1	XP_006520239.1	Cmbl
PREDICTED: COX assembly mitochondrial protein homolog isoform X1	XP_011241298.1	Cmc1
PREDICTED: COX assembly mitochondrial protein 2 homolog isoform X1	XP_006531345.1	Cmc2
PREDICTED: C-Maf-inducing protein isoform X3	XP_006531498.1	Cmip
PREDICTED: C-Maf-inducing protein isoform X4	XP_006531499.1	Cmip
UMP-CMP kinase	NP_079923.3	Cmpk1
UMP-CMP kinase 2, mitochondrial precursor	NP_065582.3	Cmpk2
PREDICTED: protein CMSS1 isoform X2	XP_006522523.1	Cmss1
CKLF-like MARVEL transmembrane domain-containing protein 4	NP_705810.2	Cmtm4
cap-specific mRNA (nucleoside-2'-O-)-methyltransferase 1	NP_083067.1	Cmtr1
PREDICTED: cyclic nucleotide-binding domain-containing protein 1	XP_006543902.1	Cnbd1
cellular nucleic acid-binding protein isoform 3	NP_001103216.1	Cnbp
cellular nucleic acid-binding protein isoform 2	NP_001103215.1	Cnbp
cytosolic non-specific dipeptidase	NP_001276460.1	Cndp2
nuclear envelope phosphatase-regulatory subunit 1	NP_083350.2	Cnep1r1
protein cornichon homolog 4	NP_084407.1	Cnih4
connector enhancer of kinase suppressor of ras 1	NP_001074516.1	Cnksr1
calponin-1	NP_034052.3	Cnn1
PREDICTED: calponin-1 isoform X2	XP_006510032.1	Cnn1
calponin-2	NP_031751.1	Cnn2
calponin-3	NP_082320.1	Cnn3
metal transporter CNNM4 precursor	NP_291048.2	Cnnm4
PREDICTED: CCR4-NOT transcription complex subunit 1 isoform X4	XP_006530937.1	Cnot1
CCR4-NOT transcription complex subunit 1 isoform 1	NP_694804.3	Cnot1
CCR4-NOT transcription complex subunit 10	NP_705813.2	Cnot10
PREDICTED: CCR4-NOT transcription complex subunit 10 isoform X1	XP_006512462.1	Cnot10
CCR4-NOT transcription complex subunit 11	NP_082319.1	Cnot11
PREDICTED: CCR4-NOT transcription complex subunit 2 isoform X4	XP_006514245.1	Cnot2
PREDICTED: CCR4-NOT transcription complex subunit 3 isoform X1	XP_011248803.1	Cnot3
PREDICTED: CCR4-NOT transcription complex subunit 3 isoform X3	XP_006539820.1	Cnot3
CCR4-NOT transcription complex subunit 4 isoform 3	NP_001157883.1	Cnot4
CCR4-NOT transcription complex subunit 6 isoform 2	NP_997649.1	Cnot6
PREDICTED: CCR4-NOT transcription complex subunit 6-like isoform X1	XP_006534933.1	Cnot6l
PREDICTED: CCR4-NOT transcription complex subunit 7 isoform X1	XP_011240485.1	Cnot7
PREDICTED: CCR4-NOT transcription complex subunit 7 isoform X3	XP_006509370.1	Cnot7
PREDICTED: CCR4-NOT transcription complex subunit 8 isoform X2	XP_006534170.1	Cnot8
2',3'-cyclic-nucleotide 3'-phosphodiesterase isoform 1	NP_001139790.1	Cnp
PREDICTED: protein canopy homolog 2 isoform X1	XP_006513965.1	Cnpy2
protein canopy homolog 3 isoform 1 precursor	NP_082341.1	Cnpy3
protein canopy homolog 4 precursor	NP_848727.1	Cnpy4
PREDICTED: cannabinoid receptor 1 isoform X1	XP_006537654.1	Cnr1
PREDICTED: consortin isoform X1	XP_006496862.1	Cnst
PREDICTED: centlein isoform X5	XP_011248358.1	Cntln
PREDICTED: contactin-5 isoform X4	XP_006509937.1	Cntn5
cytochrome c oxidase assembly factor 3 homolog, mitochondrial	NP_080894.1	Coa3
PREDICTED: cytochrome c oxidase assembly factor 4 homolog, mitochondrial isoform X1	XP_006508215.1	Coa4
cytochrome c oxidase assembly factor 5	NP_932123.3	Coa5
cytochrome c oxidase assembly factor 6 homolog	NP_778152.1	Coa6
cytochrome c oxidase assembly factor 7	NP_081526.1	Coa7
PREDICTED: bifunctional coenzyme A synthase isoform X1	XP_006534318.1	Coasy
PREDICTED: protein cordon-bleu isoform X8	XP_006514548.1	Cobl
cordon-bleu protein-like 1 isoform 2	NP_081501.1	Cobll1
cochlin precursor	NP_031754.1	Coch
conserved oligomeric Golgi complex subunit 1	NP_038609.3	Cog1
conserved oligomeric Golgi complex subunit 2	NP_084022.2	Cog2
PREDICTED: conserved oligomeric Golgi complex subunit 3 isoform X1	XP_006519211.1	Cog3
conserved oligomeric Golgi complex subunit 4 isoform 1	NP_598734.1	Cog4
PREDICTED: conserved oligomeric Golgi complex subunit 5 isoform X3	XP_006515147.1	Cog5
PREDICTED: conserved oligomeric Golgi complex subunit 5 isoform X2	XP_006515146.1	Cog5
conserved oligomeric Golgi complex subunit 6	NP_080501.2	Cog6
PREDICTED: conserved oligomeric Golgi complex subunit 7 isoform X2	XP_006507763.2	Cog7
conserved oligomeric Golgi complex subunit 7	NP_001028490.2	Cog7
conserved oligomeric Golgi complex subunit 8	NP_631975.3	Cog8
coilin	NP_057915.2	Coil
PREDICTED: collagen alpha-1(XII) chain isoform X2	XP_006510863.1	Col12a1
collagen alpha-1(XVII) chain isoform 2	NP_031758.2	Col17a1
collagen alpha-1(I) chain precursor	NP_031768.2	Col1a1
collagen alpha-2(I) chain precursor	NP_031769.2	Col1a2
PREDICTED: collagen alpha-1(XX) chain isoform X3	XP_006500789.1	Col20a1
PREDICTED: collagen alpha-1(XXVII) chain isoform X7	XP_006538103.1	Col27a1
collagen alpha-1(IV) chain precursor	NP_034061.2	Col4a1
collagen alpha-2(IV) chain preproprotein	NP_034062.3	Col4a2
collagen type IV alpha-3-binding protein isoform 2	NP_001157694.1	Col4a3bp
collagen alpha-2(V) chain precursor	NP_031763.2	Col5a2
collagen alpha-1(VI) chain precursor	NP_034063.1	Col6a1
collagen alpha-2(VI) chain precursor	NP_666119.1	Col6a2
collagen alpha-3(VI) chain isoform 2 precursor	NP_001229938.1	Col6a3
procollagen galactosyltransferase 1 precursor	NP_666323.2	Colgalt1
PREDICTED: COMM domain-containing protein 1 isoform X1	XP_006514626.1	Commd1
PREDICTED: COMM domain-containing protein 10 isoform X6	XP_006526292.1	Commd10
COMM domain-containing protein 2	NP_780304.2	Commd2
COMM domain-containing protein 3	NP_680087.1	Commd3
COMM domain-containing protein 4	NP_079693.1	Commd4
PREDICTED: COMM domain-containing protein 4 isoform X1	XP_006511406.1	Commd4
COMM domain-containing protein 5	NP_079812.1	Commd5
COMM domain-containing protein 6 isoform 2	NP_001162064.1	Commd6
COMM domain-containing protein 7 isoform 1	NP_598611.2	Commd7
COMM domain-containing protein 7 isoform 2	NP_001182319.1	Commd7
COMM domain-containing protein 8	NP_848714.1	Commd8
COMM domain-containing protein 9	NP_083911.1	Commd9
catechol O-methyltransferase	NP_001104533.1	Comt
catechol O-methyltransferase domain-containing protein 1	NP_081241.1	Comtd1
coatomer subunit alpha	NP_034068.3	Copa
coatomer subunit beta	NP_203534.1	Copb1
coatomer subunit beta'	NP_056642.1	Copb2
coatomer subunit epsilon	NP_067513.1	Cope
coatomer subunit gamma-1 isoform 1	NP_059505.1	Copg1
coatomer subunit gamma-2	NP_059506.1	Copg2
coordinator of PRMT5 and differentiation stimulator	NP_079832.1	Coprs
COP9 signalosome complex subunit 2 isoform b	NP_034069.2	Cops2
COP9 signalosome complex subunit 3	NP_036121.1	Cops3
COP9 signalosome complex subunit 4	NP_036131.1	Cops4
PREDICTED: COP9 signalosome complex subunit 4 isoform X1	XP_006535016.1	Cops4
COP9 signalosome complex subunit 5 isoform 2	NP_001264030.1	Cops5
COP9 signalosome complex subunit 5 isoform 1	NP_038743.1	Cops5
COP9 signalosome complex subunit 6	NP_036132.1	Cops6
PREDICTED: COP9 signalosome complex subunit 7a isoform X1	XP_011239667.1	Cops7a
PREDICTED: COP9 signalosome complex subunit 7b isoform X2	XP_006529688.1	Cops7b
PREDICTED: COP9 signalosome complex subunit 8 isoform X1	XP_006529127.1	Cops8
coatomer subunit zeta-1	NP_062791.1	Copz1
coatomer subunit zeta-2	NP_063930.1	Copz2
PREDICTED: 4-hydroxybenzoate polyprenyltransferase, mitochondrial isoform X1	XP_011247869.1	Coq2
PREDICTED: hexaprenyldihydroxybenzoate methyltransferase, mitochondrial isoform X1	XP_006537871.1	Coq3
ubiquinone biosynthesis protein COQ4 homolog, mitochondrial precursor	NP_848808.1	Coq4
2-methoxy-6-polyprenyl-1,4-benzoquinol methylase, mitochondrial precursor	NP_080780.1	Coq5
PREDICTED: ubiquinone biosynthesis monooxygenase COQ6 isoform X1	XP_006515762.1	Coq6
5-demethoxyubiquinone hydroxylase, mitochondrial isoform 1	NP_034070.1	Coq7
ubiquinone biosynthesis protein COQ9, mitochondrial precursor	NP_080728.1	Coq9
PREDICTED: coronin-1A isoform X1	XP_006507347.1	Coro1a
PREDICTED: coronin-1B isoform X1	XP_006531804.1	Coro1b
coronin-1C	NP_035909.2	Coro1c
PREDICTED: coronin-2A isoform X2	XP_011248202.1	Coro2a
coronin-7	NP_084481.3	Coro7
coactosin-like protein	NP_082347.1	Cotl1
cytochrome c oxidase subunit I (mitochondrion)	YP_001686700.1	COX1
protoheme IX farnesyltransferase, mitochondrial	NP_848466.1	Cox10
cytochrome c oxidase assembly protein COX11, mitochondrial	NP_950173.1	Cox11
cytochrome c oxidase assembly protein COX15 homolog	NP_659123.2	Cox15
PREDICTED: cytochrome c oxidase copper chaperone isoform X1	XP_006521813.1	Cox17
cytochrome c oxidase subunit II (mitochondrion)	YP_001686701.1	COX2
cytochrome c oxidase subunit II (mitochondrion)	YP_220553.1	COX2
cytochrome c oxidase protein 20 homolog	NP_079787.1	Cox20
cytochrome c oxidase subunit III (mitochondrion)	YP_002791048.1	COX3
cytochrome c oxidase subunit 4 isoform 1, mitochondrial isoform 2	NP_001280488.1	Cox4i1
cytochrome c oxidase subunit 5A, mitochondrial precursor	NP_031773.2	Cox5a
cytochrome c oxidase subunit 6A1, mitochondrial	NP_031774.1	Cox6a1
cytochrome c oxidase subunit 6B1	NP_079904.1	Cox6b1
cytochrome c oxidase subunit 6C	NP_444301.1	Cox6c
cytochrome c oxidase subunit 7A1, mitochondrial precursor	NP_034074.1	Cox7a1
cytochrome c oxidase subunit 7A2, mitochondrial precursor	NP_034075.2	Cox7a2
cytochrome c oxidase subunit 7A-related protein, mitochondrial isoform 2	NP_033213.1	Cox7a2l
ceruloplasmin isoform b precursor	NP_031778.2	Cp
carboxypeptidase D precursor	NP_031780.2	Cpd
carboxypeptidase E precursor	NP_038522.2	Cpe
cytoplasmic polyadenylation element-binding protein 4 isoform 3	NP_001277607.1	Cpeb4
PREDICTED: carboxypeptidase M isoform X1	XP_006514153.1	Cpm
copine-1	NP_733467.1	Cpne1
copine-2	NP_705727.1	Cpne2
copine-3	NP_082045.1	Cpne3
PREDICTED: copine-5 isoform X2	XP_006524314.1	Cpne5
oxygen-dependent coproporphyrinogen-III oxidase, mitochondrial precursor	NP_031783.2	Cpox
serine/threonine-protein phosphatase CPPED1	NP_666179.2	Cpped1
carboxypeptidase Q precursor	NP_061225.2	Cpq
PREDICTED: carbamoyl-phosphate synthase [ammonia], mitochondrial isoform X1	XP_011236802.1	Cps1
PREDICTED: cleavage and polyadenylation specificity factor subunit 1 isoform X3	XP_011244083.1	Cpsf1
PREDICTED: cleavage and polyadenylation specificity factor subunit 1 isoform X2	XP_006521666.1	Cpsf1
PREDICTED: cleavage and polyadenylation specificity factor subunit 2 isoform X1	XP_006516134.1	Cpsf2
cleavage and polyadenylation specificity factor subunit 3	NP_061283.2	Cpsf3
PREDICTED: cleavage and polyadenylation specificity factor subunit 3 isoform X2	XP_006515222.1	Cpsf3
integrator complex subunit 11	NP_082296.1	Cpsf3l
cleavage and polyadenylation specificity factor subunit 4 isoform b	NP_001278178.1	Cpsf4
PREDICTED: cleavage and polyadenylation specificity factor subunit 6 isoform X1	XP_006513921.1	Cpsf6
PREDICTED: cleavage and polyadenylation specificity factor subunit 7 isoform X3	XP_006527183.1	Cpsf7
cleavage and polyadenylation specificity factor subunit 7 isoform 2	NP_001157744.1	Cpsf7
PREDICTED: carnitine O-palmitoyltransferase 1, liver isoform isoform X1	XP_006531722.1	Cpt1a
carnitine O-palmitoyltransferase 2, mitochondrial precursor	NP_034079.2	Cpt2
PREDICTED: complement component receptor 1-like protein isoform X2	XP_011237230.1	Cr1l
PREDICTED: EF-hand calcium-binding domain-containing protein 4B isoform X6	XP_006506409.1	Cracr2a
PREDICTED: EF-hand calcium-binding domain-containing protein 4B isoform X8	XP_006506412.1	Cracr2a
PREDICTED: death domain-containing protein CRADD isoform X1	XP_006513241.1	Cradd
PREDICTED: carnitine O-acetyltransferase isoform X3	XP_006497710.1	Crat
protein cereblon isoform 1	NP_067424.2	Crbn
DNA-directed RNA polymerase III subunit RPC9	NP_031787.1	Crcp
PREDICTED: cyclic AMP-responsive element-binding protein 1 isoform X5	XP_006495717.1	Creb1
cyclic AMP-responsive element-binding protein 3-like protein 1	NP_036087.2	Creb3l1
PREDICTED: CREB-binding protein isoform X4	XP_006521817.1	Crebbp
PREDICTED: protein CREG1 isoform X1	XP_006496993.1	Creg1
cysteine-rich with EGF-like domain protein 2 precursor	NP_083996.1	Creld2
PREDICTED: cAMP-responsive element modulator isoform X27	XP_006525644.1	Crem
cysteine-rich protein 1	NP_031789.1	Crip1
cysteine-rich protein 2	NP_077185.1	Crip2
adapter molecule crk isoform 1	NP_001264148.1	Crk
crk-like protein isoform 1	NP_031790.2	Crkl
cytokine receptor-like factor 3 isoform 2	NP_001264035.1	Crlf3
cardiolipin synthase (CMP-forming) isoform 1	NP_001019556.1	Crls1
crooked neck-like protein 1	NP_080096.1	Crnkl1
rootletin isoform 2	NP_001139430.1	Crocc
PREDICTED: rootletin isoform X3	XP_006538866.1	Crocc
peroxisomal carnitine O-octanoyltransferase	NP_076222.1	Crot
PREDICTED: CREB-regulated transcription coactivator 1 isoform X9	XP_011240616.1	Crtc1
PREDICTED: CREB-regulated transcription coactivator 3 isoform X2	XP_006541259.1	Crtc3
PREDICTED: cryptochrome-1 isoform X1	XP_011241650.1	Cry1
PREDICTED: cryptochrome-1 isoform X2	XP_011241651.1	Cry1
cryptochrome-2	NP_034093.1	Cry2
lambda-crystallin homolog	NP_084280.2	Cryl1
ketimine reductase mu-crystallin	NP_057878.1	Crym
PREDICTED: quinone oxidoreductase isoform X1	XP_006501036.1	Cryz
quinone oxidoreductase-like protein 1 isoform 1	NP_598440.1	Cryzl1
citrate synthase, mitochondrial precursor	NP_080720.1	Cs
PREDICTED: cysteine sulfinic acid decarboxylase isoform X2	XP_011243940.1	Csad
PREDICTED: cysteine sulfinic acid decarboxylase isoform X1	XP_006521064.1	Csad
cold shock domain-containing protein E1 isoform 1	NP_659150.1	Csde1
exportin-2	NP_076054.1	Cse1l
PREDICTED: tyrosine-protein kinase CSK isoform X1	XP_006510865.1	Csk
citrate synthase-like protein	NP_082221.2	Csl
PREDICTED: casein kinase I isoform alpha isoform X7	XP_006526451.1	Csnk1a1
casein kinase I isoform alpha	NP_666199.1	Csnk1a1
casein kinase I isoform delta isoform 2	NP_082150.1	Csnk1d
PREDICTED: casein kinase I isoform gamma-3 isoform X8	XP_006526300.1	Csnk1g3
PREDICTED: casein kinase II subunit alpha isoform X1	XP_006498720.1	Csnk2a1
PREDICTED: casein kinase II subunit alpha' isoform X2	XP_011246602.1	Csnk2a2
casein kinase II subunit beta isoform 2	NP_034105.1	Csnk2b
cysteine and glycine-rich protein 1	NP_031817.1	Csrp1
cysteine and glycine-rich protein 2	NP_031818.3	Csrp2
cystatin-C precursor	NP_034106.2	Cst3
cystatin-B	NP_031819.1	Cstb
PREDICTED: cleavage stimulation factor subunit 1 isoform X1	XP_006500135.2	Cstf1
cleavage stimulation factor subunit 2	NP_573459.1	Cstf2
cleavage stimulation factor subunit 2 isoform 3	NP_001277328.1	Cstf2
cleavage stimulation factor subunit 2 tau variant	NP_112539.2	Cstf2t
cleavage stimulation factor subunit 3 isoform 1	NP_663504.1	Cstf3
cTAGE family member 5 isoform 3	NP_001158726.1	Ctage5
C-terminal-binding protein 1 isoform 2	NP_001185789.1	Ctbp1
PREDICTED: C-terminal-binding protein 2 isoform X3	XP_006507378.1	Ctbp2
di-N-acetylchitobiase isoform 1 precursor	NP_001280601.1	Ctbs
PREDICTED: CST complex subunit CTC1 isoform X4	XP_006534154.1	Ctc1
PREDICTED: transcriptional repressor CTCF isoform X1	XP_006530711.1	Ctcf
RNA polymerase II subunit A C-terminal domain phosphatase	NP_080571.2	Ctdp1
PREDICTED: RNA polymerase II subunit A C-terminal domain phosphatase isoform X2	XP_006526589.1	Ctdp1
carboxy-terminal domain RNA polymerase II polypeptide A small phosphatase 1	NP_694728.1	Ctdsp1
PREDICTED: CTD small phosphatase-like protein isoform X1	XP_006512325.1	Ctdspl
PREDICTED: CTD small phosphatase-like protein 2 isoform X1	XP_006499839.1	Ctdspl2
cystathionine gamma-lyase	NP_666065.1	Cth
cytotoxic T-lymphocyte protein 4 isoform 2 precursor	NP_001268905.1	Ctla4
PREDICTED: catenin alpha-1 isoform X1	XP_011245120.1	Ctnna1
catenin beta-1	NP_031640.1	Ctnnb1
beta-catenin-interacting protein 1	NP_075954.1	Ctnnbip1
PREDICTED: beta-catenin-like protein 1 isoform X1	XP_006500085.1	Ctnnbl1
beta-catenin-like protein 1	NP_079956.3	Ctnnbl1
PREDICTED: catenin delta-1 isoform X8	XP_006498699.1	Ctnnd1
PREDICTED: CTP synthase 1 isoform X1	XP_006503288.1	Ctps
PREDICTED: CTP synthase 2 isoform X1	XP_006528975.1	Ctps2
RNA polymerase-associated protein CTR9 homolog	NP_033457.2	Ctr9
chymotrypsinogen B precursor	NP_079859.2	Ctrb1
lysosomal protective protein isoform b preproprotein	NP_001033581.1	Ctsa
cathepsin B preproprotein	NP_031824.1	Ctsb
dipeptidyl peptidase 1 isoform 1 preproprotein	NP_034112.3	Ctsc
cathepsin D precursor	NP_034113.1	Ctsd
cathepsin E preproprotein	NP_031825.2	Ctse
PREDICTED: pro-cathepsin H isoform X1	XP_011240962.1	Ctsh
PREDICTED: cathepsin L1 isoform X1	XP_006517143.1	Ctsl
PREDICTED: cathepsin M isoform X4	XP_006517376.1	Ctsm
cathepsin O precursor	NP_808330.1	Ctso
cathepsin S isoform 2 preproprotein	NP_067256.4	Ctss
PREDICTED: cathepsin S isoform X1	XP_006501038.2	Ctss
cathepsin Z preproprotein	NP_071720.1	Ctsz
src substrate cortactin isoform 1	NP_031829.2	Cttn
PREDICTED: src substrate cortactin isoform X1	XP_006508536.1	Cttn
PREDICTED: CTTNBP2 N-terminal-like protein isoform X1	XP_011238590.1	Cttnbp2nl
cytoplasmic tRNA 2-thiolation protein 1	NP_663557.1	Ctu1
PREDICTED: cytoplasmic tRNA 2-thiolation protein 2 isoform X1	XP_011246791.1	Ctu2
PREDICTED: cullin-1 isoform X1	XP_006506251.1	Cul1
PREDICTED: cullin-2 isoform X1	XP_006526337.1	Cul2
cullin-3 isoform 1	NP_057925.1	Cul3
cullin-4A	NP_666319.2	Cul4a
cullin-4B	NP_082564.3	Cul4b
cullin-5 isoform 2	NP_001155090.1	Cul5
protein CutA isoform 2 precursor	NP_081224.1	Cuta
copper homeostasis protein cutC homolog isoform 2	NP_079806.2	Cutc
protein CASP isoform e	NP_001278167.1	Cux1
PREDICTED: spliceosome-associated protein CWC15 homolog isoform X1	XP_006510600.1	Cwc15
PREDICTED: pre-mRNA-splicing factor CWC22 homolog isoform X2	XP_011238158.1	Cwc22
pre-mRNA-splicing factor CWC25 homolog	NP_080462.2	Cwc25
peptidyl-prolyl cis-trans isomerase CWC27 homolog	NP_080348.1	Cwc27
PREDICTED: peptidyl-prolyl cis-trans isomerase CWC27 homolog isoform X3	XP_011242994.1	Cwc27
PREDICTED: CWF19-like protein 1 isoform X1	XP_006527427.1	Cwf19l1
CWF19-like protein 1	NP_001074546.1	Cwf19l1
PREDICTED: CWF19-like protein 2 isoform X1	XP_006509928.1	Cwf19l2
PGAP2-interacting protein	NP_851840.1	Cwh43
fractalkine precursor	NP_033168.2	Cx3cl1
PREDICTED: coxsackievirus and adenovirus receptor homolog isoform X2	XP_006522947.1	Cxadr
CXXC-type zinc finger protein 1	NP_083144.1	Cxxc1
cytochrome b5	NP_080073.1	Cyb5a
cytochrome b5 type B precursor	NP_079834.2	Cyb5b
PREDICTED: NADH-cytochrome b5 reductase 1 isoform X1	XP_006529945.1	Cyb5r1
PREDICTED: NADH-cytochrome b5 reductase 3 isoform X2	XP_006520346.1	Cyb5r3
PREDICTED: cytochrome b5 reductase 4 isoform X2	XP_006511263.1	Cyb5r4
cytochrome b-245 light chain isoform 2	NP_001288213.1	Cyba
cytochrome c1, heme protein, mitochondrial	NP_079843.1	Cyc1
cytochrome c, somatic	NP_031834.1	Cycs
PREDICTED: cytoplasmic FMR1-interacting protein 1 isoform X1	XP_006540792.1	Cyfip1
cytoplasmic FMR1-interacting protein 1 isoform b	NP_001158134.1	Cyfip1
PREDICTED: cysteine and histidine-rich protein 1 isoform X1	XP_006521232.1	Cyhr1
PREDICTED: ubiquitin carboxyl-terminal hydrolase CYLD isoform X1	XP_006531483.1	Cyld
PREDICTED: cytochrome P450 20A1 isoform X2	XP_006496392.1	Cyp20a1
cytochrome P450 2C29 precursor	NP_031841.3	Cyp2c29
cytochrome P450 2C37 precursor	NP_034131.2	Cyp2c37
cytochrome P450, family 2, subfamily c, polypeptide 44 isoform 2 precursor	NP_001161377.1	Cyp2c44
cytochrome P450 2C55 precursor	NP_082365.1	Cyp2c55
cytochrome P450, family 2, subfamily c, polypeptide 65 precursor	NP_082467.2	Cyp2c65
PREDICTED: cytochrome P450, family 2, subfamily c, polypeptide 68 isoform X1	XP_006527240.1	Cyp2c68
PREDICTED: cytochrome P450 2D10 isoform X1	XP_006520454.1	Cyp2d10
cytochrome P450, family 2, subfamily d, polypeptide 22	NP_062797.3	Cyp2d22
cytochrome P450 2F2 precursor	NP_031843.2	Cyp2f2
PREDICTED: cytochrome P450, family 2, subfamily j, polypeptide 13 isoform X2	XP_006503000.1	Cyp2j13
cytochrome P450 2S1 precursor	NP_083051.1	Cyp2s1
cytochrome P450 3A13	NP_031845.1	Cyp3a13
PREDICTED: cytochrome P450 4A14 isoform X1	XP_006502787.2	Cyp4a14
PREDICTED: leukotriene-B4 omega-hydroxylase 3 isoform X1	XP_006524845.1	Cyp4f14
PREDICTED: cytochrome P450, family 4, subfamily f, polypeptide 16 isoform X1	XP_006524943.1	Cyp4f16
PREDICTED: cytochrome P450, family 4, subfamily f, polypeptide 40 isoform X3	XP_011244862.1	Cyp4f40
lanosterol 14-alpha demethylase	NP_064394.2	Cyp51
cytochrome b (mitochondrion)	YP_001686710.1	CYTB
cytohesin-2 isoform 2	NP_001106171.1	Cyth2
PREDICTED: cytohesin-4 isoform X1	XP_006521509.1	Cyth4
PREDICTED: protein FAM91A1 isoform X2	XP_006520768.1	D15Ertd621e
protein FAM91A1	NP_666071.2	D15Ertd621e
uncharacterized protein C6orf47 homolog	NP_258438.1	D17H6S53E
uncharacterized protein LOC110956	NP_149066.2	D17H6S56E-5
PREDICTED: pumilio domain-containing protein KIAA0020 isoform X1	XP_006527246.1	D19Bwg1357e
PREDICTED: UPF0183 protein C16orf70 homolog isoform X3	XP_006530952.1	D230025D16Rik
putative methyltransferase C9orf114 homolog	NP_766248.3	D2Wsu81e
UPF0462 protein C4orf33 homolog isoform a	NP_082943.2	D3Ertd751e
PREDICTED: uncharacterized protein KIAA0232 isoform X6	XP_011239052.1	D5Ertd579e
uncharacterized protein C9orf152 homolog	NP_848842.1	D630039A03Rik
leydig cell tumor 10 kDa protein homolog	NP_001007572.1	D8Ertd738e
PREDICTED: tyrosine-protein kinase SgK223 isoform X1	XP_011240439.1	D8Ertd82e
disabled homolog 2 isoform c	NP_001095870.1	Dab2
PREDICTED: disabled homolog 2-interacting protein isoform X5	XP_011237477.1	Dab2ip
dolichyl-diphosphooligosaccharide--protein glycosyltransferase subunit DAD1	NP_034145.1	Dad1
PREDICTED: dystroglycan isoform X1	XP_006511699.1	Dag1
PREDICTED: sn1-specific diacylglycerol lipase beta isoform X2	XP_006504763.1	Daglb
PREDICTED: bifunctional ATP-dependent dihydroxyacetone kinase/FAD-AMP lyase (cyclizing) isoform X3	XP_011245525.1	Dak
PREDICTED: DALR anticodon-binding domain-containing protein 3 isoform X2	XP_006511856.1	Dalrd3
D-amino-acid oxidase isoform 2	NP_001273326.1	Dao
death-associated protein 1	NP_666169.1	Dap
PREDICTED: 28S ribosomal protein S29, mitochondrial isoform X1	XP_006501925.1	Dap3
death-associated protein kinase 2	NP_034149.2	Dapk2
PREDICTED: death-associated protein kinase 3 isoform X1	XP_006513258.1	Dapk3
aspartate--tRNA ligase, cytoplasmic isoform 1	NP_803228.2	Dars
aspartate--tRNA ligase, mitochondrial precursor	NP_766232.1	Dars2
PREDICTED: aspartate--tRNA ligase, mitochondrial isoform X2	XP_006496821.1	Dars2
PREDICTED: death domain-associated protein 6 isoform X1	XP_006536576.1	Daxx
DAZ-associated protein 1 isoform a	NP_573451.2	Dazap1
acyl-CoA-binding protein isoform 2	NP_031856.1	Dbi
drebrin-like protein isoform 3	NP_001139781.1	Dbnl
lariat debranching enzyme	NP_113580.2	Dbr1
PREDICTED: lariat debranching enzyme isoform X1	XP_006511626.1	Dbr1
lipoamide acyltransferase component of branched-chain alpha-keto acid dehydrogenase complex, mitochondrial	NP_034152.2	Dbt
PREDICTED: DDB1- and CUL4-associated factor 11 isoform X1	XP_006519144.1	Dcaf11
PREDICTED: DDB1- and CUL4-associated factor 11 isoform X2	XP_006519150.1	Dcaf11
DDB1- and CUL4-associated factor 13	NP_941008.2	Dcaf13
DDB1- and CUL4-associated factor 5	NP_796241.3	Dcaf5
PREDICTED: DDB1- and CUL4-associated factor 5 isoform X1	XP_006516078.1	Dcaf5
PREDICTED: DDB1- and CUL4-associated factor 6 isoform X4	XP_011237175.1	Dcaf6
DDB1- and CUL4-associated factor 7	NP_082222.1	Dcaf7
PREDICTED: DDB1- and CUL4-associated factor 8 isoform X1	XP_006497128.1	Dcaf8
PREDICTED: dephospho-CoA kinase domain-containing protein isoform X1	XP_006534101.1	Dcakd
PREDICTED: discoidin, CUB and LCCL domain-containing protein 1 isoform X2	XP_006512883.1	Dcbld1
protocadherin-16 precursor	NP_001156415.1	Dchs1
deoxycytidine kinase	NP_031858.1	Dck
PREDICTED: serine/threonine-protein kinase DCLK1 isoform X3	XP_006501042.1	Dclk1
PREDICTED: mRNA-decapping enzyme 1A isoform X2	XP_006519719.1	Dcp1a
m7GpppX diphosphatase	NP_081306.1	Dcps
PREDICTED: deoxycytidylate deaminase isoform X1	XP_006509505.1	Dctd
PREDICTED: deoxycytidylate deaminase isoform X2	XP_011240528.1	Dctd
dynactin subunit 1 isoform 3	NP_001185796.1	Dctn1
dynactin subunit 2 isoform 3	NP_081427.1	Dctn2
dynactin subunit 3 isoform A	NP_058586.3	Dctn3
dynactin subunit 4	NP_080578.1	Dctn4
dynactin subunit 5	NP_067621.3	Dctn5
dynactin subunit 6 isoform 3	NP_001280687.1	Dctn6
dynactin subunit 6 isoform 4	NP_001280688.1	Dctn6
dCTP pyrophosphatase 1	NP_075692.1	Dctpp1
PREDICTED: DCN1-like protein 1 isoform X2	XP_006535438.1	Dcun1d1
DCN1-like protein 2 isoform c	NP_001036114.1	Dcun1d2
DCN1-like protein 5	NP_084051.1	Dcun1d5
L-xylulose reductase	NP_080704.2	Dcxr
DET1- and DDB1-associated protein 1 isoform 1	NP_079876.1	Dda1
N(G),N(G)-dimethylarginine dimethylaminohydrolase 1	NP_081269.1	Ddah1
PREDICTED: N(G),N(G)-dimethylarginine dimethylaminohydrolase 2 isoform X1	XP_006536719.1	Ddah2
DNA damage-binding protein 1	NP_056550.1	Ddb1
PREDICTED: DNA damage-binding protein 2 isoform X1	XP_006498610.1	Ddb2
PREDICTED: aromatic-L-amino-acid decarboxylase isoform X1	XP_006514550.1	Ddc
PREDICTED: phospholipase DDHD2 isoform X2	XP_011240462.1	Ddhd2
protein DDI1 homolog 2	NP_001017966.1	Ddi2
dolichyl-diphosphooligosaccharide--protein glycosyltransferase 48 kDa subunit precursor	NP_031864.2	Ddost
PREDICTED: epithelial discoidin domain-containing receptor 1 isoform X1	XP_006523601.1	Ddr1
DDRGK domain-containing protein 1 precursor	NP_084108.1	Ddrgk1
D-dopachrome decarboxylase	NP_034157.1	Ddt
ATP-dependent RNA helicase DDX1	NP_598801.1	Ddx1
probable ATP-dependent RNA helicase DDX17 isoform 4	NP_001035277.1	Ddx17
PREDICTED: ATP-dependent RNA helicase DDX18 isoform X1	XP_006529857.1	Ddx18
ATP-dependent RNA helicase DDX19A	NP_031942.2	Ddx19a
ATP-dependent RNA helicase DDX19B isoform 2	NP_758488.1	Ddx19b
PREDICTED: probable ATP-dependent RNA helicase DDX20 isoform X1	XP_006501764.1	Ddx20
nucleolar RNA helicase 2	NP_062426.2	Ddx21
PREDICTED: probable ATP-dependent RNA helicase DDX23 isoform X1	XP_006521556.1	Ddx23
PREDICTED: ATP-dependent RNA helicase DDX24 isoform X1	XP_006515996.1	Ddx24
PREDICTED: protein DDX26B isoform X2	XP_006528041.1	Ddx26b
probable ATP-dependent RNA helicase DDX27	NP_694705.2	Ddx27
probable ATP-dependent RNA helicase DDX28	NP_082314.2	Ddx28
PREDICTED: probable ATP-dependent RNA helicase DDX31 isoform X1	XP_006497986.1	Ddx31
PREDICTED: ATP-dependent RNA helicase DDX39A isoform X1	XP_006531395.1	Ddx39
spliceosome RNA helicase Ddx39b	NP_062667.1	Ddx39b
PREDICTED: ATP-dependent RNA helicase DDX3X isoform X1	XP_006527629.1	Ddx3x
probable ATP-dependent RNA helicase DDX41	NP_598820.2	Ddx41
PREDICTED: ATP-dependent RNA helicase DDX42 isoform X1	XP_006534344.1	Ddx42
probable ATP-dependent RNA helicase DDX46	NP_001268984.1	Ddx46
probable ATP-dependent RNA helicase DDX47	NP_080636.2	Ddx47
PREDICTED: probable ATP-dependent RNA helicase DDX5 isoform X1	XP_006532198.1	Ddx5
PREDICTED: ATP-dependent RNA helicase DDX50 isoform X2	XP_006514409.1	Ddx50
ATP-dependent RNA helicase DDX54	NP_082317.1	Ddx54
ATP-dependent RNA helicase DDX55 isoform 2	NP_001177724.1	Ddx55
probable ATP-dependent RNA helicase DDX56	NP_080814.1	Ddx56
probable ATP-dependent RNA helicase DDX58	NP_766277.3	Ddx58
PREDICTED: probable ATP-dependent RNA helicase DDX6 isoform X1	XP_011240693.1	Ddx6
probable ATP-dependent RNA helicase DDX60	NP_001280712.1	Ddx60
PREDICTED: probable ATP-dependent RNA helicase DDX60 isoform X2	XP_006509457.1	Ddx60
2,4-dienoyl-CoA reductase, mitochondrial precursor	NP_080448.1	Decr1
peroxisomal 2,4-dienoyl-CoA reductase	NP_036063.1	Decr2
PREDICTED: peroxisomal 2,4-dienoyl-CoA reductase isoform X2	XP_006524361.1	Decr2
alpha-defensin 22 precursor	NP_997541.2	Defa22
alpha-defensin 3 precursor	NP_031876.1	Defa3
sphingolipid delta(4)-desaturase/C4-hydroxylase DES2 isoform 2	NP_001164473.1	Degs2
protein DEK	NP_080176.2	Dek
DENN domain-containing protein 2D isoform 2	NP_001087223.1	Dennd2d
DENN domain-containing protein 2D isoform 1	NP_082386.2	Dennd2d
DENN domain-containing protein 2D isoform 3	NP_001265870.1	Dennd2d
PREDICTED: DENN domain-containing protein 4C isoform X1	XP_006538085.1	Dennd4c
DENN domain-containing protein 4C	NP_908976.1	Dennd4c
density-regulated protein	NP_080879.1	Denr
DEP domain-containing mTOR-interacting protein isoform a	NP_663445.2	Deptor
deoxyribose-phosphate aldolase	NP_766321.1	Dera
derlin-1	NP_077169.1	Derl1
derlin-2 isoform b	NP_001278075.1	Derl2
desmin	NP_034173.1	Des
desumoylating isopeptidase 1	NP_598856.1	Desi1
DNA fragmentation factor subunit alpha isoform a	NP_001020467.1	Dffa
DNA fragmentation factor subunit alpha isoform b	NP_034174.2	Dffa
PREDICTED: DNA fragmentation factor subunit beta isoform X3	XP_011248488.1	Dffb
non-syndromic hearing impairment protein 5 homolog	NP_061239.1	Dfna5
PREDICTED: non-syndromic hearing impairment protein 5 homolog isoform X3	XP_006506466.1	Dfna5
PREDICTED: pejvakin isoform X2	XP_006499878.1	Dfnb59
diacylglycerol O-acyltransferase 1	NP_034176.1	Dgat1
protein DGCR14 isoform 2	NP_001075102.1	Dgcr14
microprocessor complex subunit DGCR8	NP_201581.2	Dgcr8
PREDICTED: diacylglycerol kinase alpha isoform X2	XP_011241653.1	Dgka
PREDICTED: diacylglycerol kinase alpha isoform X5	XP_006513255.1	Dgka
diacylglycerol kinase eta isoform 3	NP_001268723.1	Dgkh
PREDICTED: diacylglycerol kinase zeta isoform X10	XP_011237545.1	Dgkz
PREDICTED: diacylglycerol kinase zeta isoform X11	XP_011237546.1	Dgkz
deoxyguanosine kinase, mitochondrial isoform 2	NP_001155993.1	Dguok
delta(24)-sterol reductase precursor	NP_444502.2	Dhcr24
PREDICTED: 7-dehydrocholesterol reductase isoform X1	XP_006508541.1	Dhcr7
PREDICTED: 7-dehydrocholesterol reductase isoform X3	XP_011240281.1	Dhcr7
PREDICTED: dehydrodolichyl diphosphate syntase complex subunit Dhdds isoform X3	XP_011248623.1	Dhdds
dihydrofolate reductase	NP_034179.1	Dhfr
dihydroorotate dehydrogenase (quinone), mitochondrial precursor	NP_064430.1	Dhodh
PREDICTED: deoxyhypusine synthase isoform X1	XP_006531192.1	Dhps
PREDICTED: deoxyhypusine synthase isoform X2	XP_006531193.1	Dhps
PREDICTED: dehydrogenase/reductase SDR family member 1 isoform X1	XP_006519322.1	Dhrs1
dehydrogenase/reductase SDR family member 11 precursor	NP_808232.2	Dhrs11
dehydrogenase/reductase SDR family member 4 isoform 1	NP_001033027.2	Dhrs4
dehydrogenase/reductase SDR family member 7 precursor	NP_079798.2	Dhrs7
dehydrogenase/reductase SDR family member 7B isoform 1	NP_001165583.1	Dhrs7b
PREDICTED: dehydrogenase/reductase SDR family member on chromosome X homolog isoform X4	XP_006535965.1	Dhrsx
pre-mRNA-splicing factor ATP-dependent RNA helicase DHX15 isoform 2	NP_031865.2	Dhx15
putative pre-mRNA-splicing factor ATP-dependent RNA helicase DHX16	NP_081263.2	Dhx16
PREDICTED: ATP-dependent RNA helicase Dhx29 isoform X1	XP_006517690.1	Dhx29
PREDICTED: putative ATP-dependent RNA helicase DHX30 isoform X3	XP_006512371.1	Dhx30
putative pre-mRNA-splicing factor ATP-dependent RNA helicase DHX32 isoform b	NP_001272961.1	Dhx32
PREDICTED: putative pre-mRNA-splicing factor ATP-dependent RNA helicase DHX32 isoform X1	XP_006507200.1	Dhx32
probable ATP-dependent RNA helicase DHX35 isoform b	NP_001278073.1	Dhx35
PREDICTED: ATP-dependent RNA helicase DHX36 isoform X1	XP_011238540.1	Dhx36
PREDICTED: probable ATP-dependent RNA helicase DHX37 isoform X2	XP_011239140.1	Dhx37
PREDICTED: pre-mRNA-splicing factor ATP-dependent RNA helicase PRP16 isoform X1	XP_006531324.1	Dhx38
PREDICTED: putative ATP-dependent RNA helicase DHX57 isoform X3	XP_006523512.1	Dhx57
PREDICTED: putative ATP-dependent RNA helicase DHX57 isoform X4	XP_006523514.1	Dhx57
probable ATP-dependent RNA helicase DHX58	NP_084426.2	Dhx58
ATP-dependent RNA helicase DHX8	NP_659080.2	Dhx8
PREDICTED: ATP-dependent RNA helicase A isoform X1	XP_011246220.1	Dhx9
diablo homolog, mitochondrial precursor	NP_075721.3	Diablo
protein diaphanous homolog 1 isoform 2	NP_031884.1	Diap1
protein diaphanous homolog 1 isoform 3	NP_001292910.1	Diap1
PREDICTED: protein diaphanous homolog 2 isoform X2	XP_006528645.1	Diap2
PREDICTED: endoribonuclease Dicer isoform X1	XP_006515671.1	Dicer1
PREDICTED: death-inducer obliterator 1 isoform X1	XP_006500671.1	Dido1
death-inducer obliterator 1 Dido2	NP_808520.2	Dido1
PREDICTED: probable dimethyladenosine transferase isoform X1	XP_006517798.1	Dimt1
PREDICTED: disco-interacting protein 2 homolog A isoform X2	XP_006514003.1	Dip2a
PREDICTED: disco-interacting protein 2 homolog A isoform X3	XP_006514004.1	Dip2a
PREDICTED: disco-interacting protein 2 homolog B isoform X3	XP_006521039.1	Dip2b
PREDICTED: GTP-binding protein Di-Ras2 isoform X1	XP_006517013.1	Diras2
exosome complex exonuclease RRP44	NP_082591.2	Dis3
PREDICTED: DIS3-like exonuclease 1 isoform X2	XP_011241001.1	Dis3l
DIS3-like exonuclease 2 isoform 2	NP_705758.1	Dis3l2
H/ACA ribonucleoprotein complex subunit 4	NP_001025478.1	Dkc1
dihydrolipoyllysine-residue acetyltransferase component of pyruvate dehydrogenase complex, mitochondrial	NP_663589.3	Dlat
dihydrolipoyl dehydrogenase, mitochondrial precursor	NP_031887.2	Dld
PREDICTED: deleted in lung and esophageal cancer protein 1 homolog isoform X8	XP_006512222.1	Dlec1
disks large homolog 1 isoform 2	NP_001239362.1	Dlg1
PREDICTED: disks large homolog 1 isoform X14	XP_011244125.1	Dlg1
disks large homolog 3 isoform 5	NP_001277331.1	Dlg3
PREDICTED: disks large homolog 3 isoform X1	XP_006528190.1	Dlg3
PREDICTED: disks large homolog 5 isoform X6	XP_011243497.1	Dlg5
PREDICTED: disks large-associated protein 4 isoform X2	XP_006499411.1	Dlgap4
PREDICTED: disks large-associated protein 5 isoform X2	XP_006518897.1	Dlgap5
PREDICTED: dihydrolipoyllysine-residue succinyltransferase component of 2-oxoglutarate dehydrogenase complex, mitochondrial isoform X1	XP_006516455.1	Dlst
PREDICTED: DNA methyltransferase 1-associated protein 1 isoform X1	XP_006503329.1	Dmap1
PREDICTED: deleted in malignant brain tumors 1 protein isoform X9	XP_006507368.1	Dmbt1
PREDICTED: dystrophin isoform X7	XP_011245820.1	Dmd
PREDICTED: dystrophin isoform X14	XP_006527840.1	Dmd
dimethylglycine dehydrogenase, mitochondrial precursor	NP_083048.1	Dmgdh
PREDICTED: doublesex- and mab-3-related transcription factor 2 isoform X1	XP_006527045.1	Dmrt2
dmX-like protein 1	NP_001074840.2	Dmxl1
DNA replication ATP-dependent helicase/nuclease DNA2	NP_796346.2	Dna2
PREDICTED: dynein heavy chain 10, axonemal isoform X4	XP_011239146.1	Dnah10
PREDICTED: dynein heavy chain 12, axonemal isoform X2	XP_006543194.1	Dnah12
PREDICTED: dynein heavy chain 14, axonemal isoform X1	XP_006543655.1	Dnah14
dynein intermediate chain 1, axonemal	NP_780347.2	Dnaic1
dnaJ homolog subfamily A member 1	NP_001158143.1	Dnaja1
dnaJ homolog subfamily A member 2	NP_062768.1	Dnaja2
dnaJ homolog subfamily A member 3, mitochondrial isoform 2	NP_001128584.1	Dnaja3
dnaJ homolog subfamily A member 4	NP_067397.1	Dnaja4
dnaJ homolog subfamily B member 1 isoform 1	NP_061278.1	Dnajb1
dnaJ homolog subfamily B member 11 precursor	NP_080676.3	Dnajb11
PREDICTED: dnaJ homolog subfamily B member 12 isoform X1	XP_006513967.1	Dnajb12
PREDICTED: dnaJ homolog subfamily B member 13 isoform X1	XP_006508247.1	Dnajb13
PREDICTED: dnaJ homolog subfamily B member 14 isoform X2	XP_006502119.1	Dnajb14
dnaJ homolog subfamily B member 6 isoform d	NP_001120839.1	Dnajb6
dnaJ homolog subfamily C member 1 precursor	NP_031895.1	Dnajc1
dnaJ homolog subfamily C member 10 precursor	NP_077143.2	Dnajc10
dnaJ homolog subfamily C member 11	NP_766292.2	Dnajc11
dnaJ homolog subfamily C member 12 isoform 2	NP_001240614.1	Dnajc12
dnaJ homolog subfamily C member 13	NP_001156498.1	Dnajc13
dnaJ homolog subfamily C member 17	NP_631878.2	Dnajc17
mitochondrial import inner membrane translocase subunit TIM14 isoform 4	NP_001273902.1	Dnajc19
dnaJ homolog subfamily C member 2	NP_033610.1	Dnajc2
PREDICTED: dnaJ homolog subfamily C member 2 isoform X1	XP_006535742.1	Dnajc2
dnaJ homolog subfamily C member 21	NP_084322.2	Dnajc21
dnaJ homolog subfamily C member 24	NP_081268.1	Dnajc24
dnaJ homolog subfamily C member 3 precursor	NP_032955.2	Dnajc3
PREDICTED: dnaJ homolog subfamily C member 5 isoform X1	XP_011238225.1	Dnajc5
PREDICTED: dnaJ homolog subfamily C member 7 isoform X1	XP_011247456.1	Dnajc7
dnaJ homolog subfamily C member 8	NP_765988.2	Dnajc8
dnaJ homolog subfamily C member 9	NP_598842.1	Dnajc9
DNL-type zinc finger protein isoform 2	NP_001132975.1	Dnlz
dynamin-1-like protein isoform b	NP_001021118.1	Dnm1l
PREDICTED: dynamin-2 isoform X8	XP_006510043.1	Dnm2
PREDICTED: dynamin-2 isoform X10	XP_006510045.1	Dnm2
dynamin-2 isoform 4	NP_001240823.1	Dnm2
PREDICTED: dynamin-2 isoform X9	XP_006510044.1	Dnm2
PREDICTED: dynamin-binding protein isoform X4	XP_006527416.1	Dnmbp
DNA (cytosine-5)-methyltransferase 1 isoform 2	NP_034196.5	Dnmt1
PREDICTED: aspartyl aminopeptidase isoform X1	XP_006496469.1	Dnpep
2'-deoxynucleoside 5'-phosphate N-hydrolase 1	NP_997044.2	Dnph1
deoxynucleotidyltransferase terminal-interacting protein 2	NP_722501.1	Dnttip2
dynein assembly factor 5, axonemal	NP_001074734.1	Dnaaf5
dedicator of cytokinesis protein 1	NP_001028592.1	Dock1
PREDICTED: dedicator of cytokinesis protein 11 isoform X3	XP_006541471.1	Dock11
dedicator of cytokinesis protein 2	NP_203538.2	Dock2
PREDICTED: dedicator of cytokinesis protein 5 isoform X1	XP_011243472.1	Dock5
dedicator of cytokinesis protein 7 isoform 2	NP_080358.3	Dock7
PREDICTED: dedicator of cytokinesis protein 8 isoform X1	XP_011245699.1	Dock8
dedicator of cytokinesis protein 9 isoform 2	NP_598835.2	Dock9
PREDICTED: dedicator of cytokinesis protein 9 isoform X21	XP_006518428.1	Dock9
deoxyhypusine hydroxylase	NP_598725.2	Dohh
protein dopey-2 isoform 1	NP_081569.1	Dopey2
PREDICTED: protein dopey-2 isoform X8	XP_011244450.1	Dopey2
PREDICTED: UDP-N-acetylglucosamine--dolichyl-phosphate N-acetylglucosaminephosphotransferase isoform X3	XP_006510056.1	Dpagt1
PREDICTED: protein DPCD isoform X1	XP_011245540.1	Dpcd
dipeptidase 1 precursor	NP_031902.2	Dpep1
zinc finger protein ubi-d4 isoform 2	NP_035392.1	Dpf2
diphthamide biosynthesis protein 1	NP_652762.2	Dph1
diphthamide biosynthesis protein 2	NP_080620.1	Dph2
DPH3 homolog isoform 1	NP_758458.1	Dph3
diphthine methyl ester synthase	NP_081469.2	Dph5
diphthine--ammonia ligase	NP_079951.1	Dph6
PREDICTED: diphthamide biosynthesis protein 7 isoform X6	XP_006498311.1	Dph7
dolichol-phosphate mannosyltransferase subunit 1 isoform 1	NP_034202.1	Dpm1
PREDICTED: dolichol-phosphate mannosyltransferase subunit 3 isoform X1	XP_006502046.1	Dpm3
PREDICTED: dipeptidyl peptidase 3 isoform X1	XP_006531917.1	Dpp3
PREDICTED: dipeptidyl peptidase 4 isoform X2	XP_006498754.1	Dpp4
dipeptidyl peptidase 2 precursor	NP_114031.2	Dpp7
PREDICTED: dipeptidyl peptidase 8 isoform X1	XP_006511580.1	Dpp8
PREDICTED: dipeptidyl peptidase 9 isoform X1	XP_006524218.1	Dpp9
protein dpy-30 homolog	NP_077746.3	Dpy30
dihydropyrimidine dehydrogenase [NADP(+)]	NP_740748.1	Dpyd
dihydropyrimidinase	NP_073559.3	Dpys
dihydropyrimidinase-related protein 2	NP_034085.2	Dpysl2
dihydropyrimidinase-related protein 3 isoform 1	NP_001129558.1	Dpysl3
PREDICTED: dihydropyrimidinase-related protein 4 isoform X3	XP_006536258.1	Dpysl4
PREDICTED: ATP-dependent RNA helicase DQX1 isoform X3	XP_006506874.1	Dqx1
PREDICTED: ATP-dependent RNA helicase DQX1 isoform X4	XP_006506875.1	Dqx1
protein Dr1	NP_080382.2	Dr1
dr1-associated corepressor isoform 2	NP_077138.1	Drap1
PREDICTED: draxin isoform X1	XP_006539233.1	Draxin
developmentally-regulated GTP-binding protein 1	NP_031905.1	Drg1
developmentally-regulated GTP-binding protein 2	NP_067329.1	Drg2
desmocollin-1 isoform 2 precursor	NP_038532.3	Dsc1
desmocollin-2 precursor	NP_038533.1	Dsc2
PREDICTED: desmocollin-2 isoform X1	XP_006525655.1	Dsc2
Down syndrome critical region protein 3 homolog	NP_031860.1	Dscr3
desmoglein-2 precursor	NP_031909.2	Dsg2
desmoplakin	NP_076331.2	Dsp
dystonin isoform 3	NP_598594.2	Dst
PREDICTED: dystonin isoform X18	XP_006495748.1	Dst
destrin	NP_062745.1	Dstn
D-tyrosyl-tRNA(Tyr) deacylase 1	NP_079590.1	Dtd1
probable D-tyrosyl-tRNA(Tyr) deacylase 2	NP_083821.1	Dtd2
PREDICTED: dysbindin isoform X1	XP_006517047.1	Dtnbp1
PREDICTED: DTW domain-containing protein 1 isoform X1	XP_006500192.1	Dtwd1
E3 ubiquitin-protein ligase DTX1	NP_032078.2	Dtx1
E3 ubiquitin-protein ligase DTX3L	NP_001013389.2	Dtx3l
thymidylate kinase isoform 1	NP_001099137.1	Dtymk
PREDICTED: dual oxidase 2 isoform X1	XP_006499173.1	Duox2
dual oxidase 2 precursor	NP_808278.2	Duox2
PREDICTED: dual oxidase maturation factor 1 isoform X2	XP_011237718.1	Duoxa1
tRNA-dihydrouridine(20) synthase [NAD(P)+]-like isoform 2	NP_001288105.1	Dus2
tRNA-dihydrouridine(47) synthase [NAD(P)(+)]-like	NP_659107.2	Dus3l
PREDICTED: tRNA-dihydrouridine(20a/20b) synthase [NAD(P)+]-like isoform X2	XP_006515287.1	Dus4l
dual specificity protein phosphatase 12	NP_075662.2	Dusp12
dual specificity protein phosphatase 23	NP_081001.1	Dusp23
dual specificity phosphatase 28	NP_780327.1	Dusp28
dual specificity protein phosphatase 3	NP_082483.1	Dusp3
PREDICTED: dual specificity protein phosphatase 9 isoform X2	XP_006528395.1	Dusp9
deoxyuridine 5'-triphosphate nucleotidohydrolase, mitochondrial isoform 2	NP_076084.2	Dut
PREDICTED: segment polarity protein dishevelled homolog DVL-3 isoform X3	XP_011244126.1	Dvl3
PREDICTED: decapping and exoribonuclease protein isoform X2	XP_011244553.1	Dxo
dymeclin	NP_082003.1	Dym
cytoplasmic dynein 1 heavy chain 1	NP_084514.2	Dync1h1
cytoplasmic dynein 1 intermediate chain 1 isoform 5	NP_001177956.1	Dync1i1
cytoplasmic dynein 1 intermediate chain 2 isoform 5	NP_034194.1	Dync1i2
cytoplasmic dynein 1 light intermediate chain 1	NP_666341.1	Dync1li1
PREDICTED: cytoplasmic dynein 1 light intermediate chain 2 isoform X3	XP_006530945.1	Dync1li2
PREDICTED: cytoplasmic dynein 2 heavy chain 1 isoform X2	XP_006509890.1	Dync2h1
dynein light chain 1, cytoplasmic	NP_062656.3	Dynll1
dynein light chain 2, cytoplasmic	NP_080832.1	Dynll2
dynein light chain roadblock-type 1 isoform b	NP_080223.2	Dynlrb1
dynein light chain roadblock-type 2	NP_083573.1	Dynlrb2
dynein light chain Tctex-type 1A	NP_001160101.1	Dynlt1a
dynein light chain Tctex-type 1F isoform 2	NP_001186877.1	Dynlt1f
[truncated: 5,878 more rows]

## Sheet: Mouse unique to prox-distal
Protein Name	RefSeq Accession	Gene Symbol	Amino Acid Count	mouse proximal unique	mouse distal unique
uncharacterized protein KIAA1143 homolog	NP_079695.2	1110059G10Rik	155	o (not identified)	1
uncharacterized membrane protein C19orf24 homolog precursor	NP_081483.1	1600002K03Rik	108	o (not identified)	1
PREDICTED: uncharacterized protein C1orf21 homolog isoform X1	XP_011246371.1	1700025G04Rik	121	o (not identified)	1
PREDICTED: uncharacterized protein CXorf38 homolog isoform X1	XP_006527761.1	1810030O07Rik	320	o (not identified)	1
uncharacterized protein C17orf89 homolog	NP_001103712.1	1810043H04Rik	74	o (not identified)	1
uncharacterized protein LOC66364	NP_001295354.1	2310009A05Rik	57	o (not identified)	1
UPF0690 protein C1orf52 homolog	NP_079831.1	2410004B18Rik	180	o (not identified)	1
PREDICTED: UPF0378 protein KIAA0100 isoform X2	XP_006534376.1	2610507B11Rik	1676	o (not identified)	1
uncharacterized protein LOC75341	NP_083533.1	4930564C03Rik	174	o (not identified)	1
PREDICTED: uncharacterized protein KIAA0753 isoform X2	XP_006534436.1	4933427D14Rik	700	o (not identified)	1
uncharacterized protein C1orf43 homolog isoform 3	NP_001274015.1	4933434E20Rik	126	o (not identified)	1
PREDICTED: ATP-binding cassette sub-family A member 13 isoform X3	XP_006514770.1	Abca13	2154	o (not identified)	1
PREDICTED: ATP-binding cassette, sub-family A (ABC1), member 14 isoform X6	XP_011240187.1	Abca14	884	o (not identified)	1
PREDICTED: ATP-binding cassette sub-family A member 6 isoform X1	XP_006534476.1	Abca6	1624	o (not identified)	1
PREDICTED: acyl-coenzyme A amino acid N-acyltransferase 2 isoform X2	XP_011248271.1	Acnat2	276	o (not identified)	1
PREDICTED: uncharacterized aarF domain-containing protein kinase 1 isoform X1	XP_006516308.1	Adck1	484	o (not identified)	1
amino-terminal enhancer of split isoform 2	NP_001263217.1	Aes	196	o (not identified)	1
actin filament-associated protein 1-like 1	NP_849259.2	Afap1l1	768	o (not identified)	1
PREDICTED: AF4/FMR2 family member 4 isoform X2	XP_006534623.1	Aff4	1131	o (not identified)	1
PREDICTED: 1-acyl-sn-glycerol-3-phosphate acyltransferase delta isoform X2	XP_006523410.1	Agpat4	272	o (not identified)	1
PREDICTED: glycerol-3-phosphate acyltransferase 3 isoform X1	XP_011247733.1	Agpat9	438	o (not identified)	1
type-1 angiotensin II receptor-associated protein isoform 2	NP_001288210.1	Agtrap	106	o (not identified)	1
serine--pyruvate aminotransferase, peroxisomal isoform 2	NP_001263639.1	Agxt	392	o (not identified)	1
ashwin	NP_598579.1	AI597479	232	o (not identified)	1
PREDICTED: uncharacterized protein KIAA1377 isoform X3	XP_011240666.1	AK129341	1084	o (not identified)	1
adenylate kinase isoenzyme 6	NP_081868.1	Ak6	172	o (not identified)	1
PREDICTED: A-kinase anchor protein 11 isoform X3	XP_006518964.2	Akap11	1866	o (not identified)	1
A-kinase anchor protein 2 isoform 3	NP_033779.2	Akap2	795	o (not identified)	1
PREDICTED: angiomotin isoform X2	XP_006528930.1	Amot	837	o (not identified)	1
ankyrin-2 isoform 2	NP_848770.2	Ank2	1050	o (not identified)	1
ankyrin repeat and IBR domain-containing protein 1 isoform 2	NP_001003909.2	Ankib1	1085	o (not identified)	1
ankyrin repeat domain-containing protein 22	NP_077166.4	Ankrd22	191	o (not identified)	1
PREDICTED: ankyrin repeat domain-containing protein 9 isoform X1	XP_006516357.1	Ankrd9	326	o (not identified)	1
PREDICTED: ankyrin repeat and zinc finger domain-containing protein 1 isoform X2	XP_011236998.1	Ankzf1	580	o (not identified)	1
PREDICTED: anoctamin-1 isoform X5	XP_011240277.1	Ano1	978	o (not identified)	1
PREDICTED: aldehyde oxidase 1 isoform X1	XP_006495693.1	Aox1	706	o (not identified)	1
PREDICTED: AP-4 complex subunit epsilon-1 isoform X7	XP_006498616.1	Ap4e1	629	o (not identified)	1
PREDICTED: AP-5 complex subunit mu-1 isoform X3	XP_006519688.1	Ap5m1	392	o (not identified)	1
[truncated: 3,406 more rows]

## Sheet: Rat proximal colon
Protein Name	RefSeq Accession	Gene Symbol	Amino Acid Count	Peptide Count
[truncated: 6,561 more rows]

[truncated: 3 more sheets: Rat distal colon, Rat total colon, Rat unique to prox-distal]
