# Supplementary material for: Characterization of AQPs in Mouse, Rat, and Human Colon and Their Selective Regulation by Bile Acids
Source: Front Nutr. 2016 Oct 10;3:46. doi: 10.3389/fnut.2016.00046 (PMC5056181; doi:10.3389/fnut.2016.00046)
Supplement: Data Sheet S2 — Mouse GO-term analysis. [file Data_Sheet_2.XLSX]

## Sheet: Mouse GO term analysis
Gene Symbol	Protein Name	GO category	GO Term
A1cf	APOBEC1 complementation factor	component	apolipoprotein B mRNA editing enzyme complex
A1cf	APOBEC1 complementation factor	component	cytoplasm
A1cf	APOBEC1 complementation factor	component	endoplasmic reticulum
A1cf	APOBEC1 complementation factor	component	mRNA editing complex
A1cf	APOBEC1 complementation factor	component	nuclear heterochromatin
A1cf	APOBEC1 complementation factor	component	nucleoplasm
A1cf	APOBEC1 complementation factor	component	nucleus
A1cf	APOBEC1 complementation factor	function	RNA binding
A1cf	APOBEC1 complementation factor	function	mRNA binding
A1cf	APOBEC1 complementation factor	function	nucleic acid binding
A1cf	APOBEC1 complementation factor	function	nucleotide binding
A1cf	APOBEC1 complementation factor	function	protein binding
A1cf	APOBEC1 complementation factor	function	single-stranded RNA binding
A1cf	APOBEC1 complementation factor	process	cytidine to uridine editing
A1cf	APOBEC1 complementation factor	process	mRNA localization resulting in posttranscriptional regulation of gene expression
A1cf	APOBEC1 complementation factor	process	mRNA modification
A1cf	APOBEC1 complementation factor	process	mRNA processing
A1cf	APOBEC1 complementation factor	process	protein stabilization
A230046K03Rik	RIKEN cDNA A230046K03 gene	component	BLOC-1 complex
A230046K03Rik	RIKEN cDNA A230046K03 gene	component	WASH complex
A230046K03Rik	RIKEN cDNA A230046K03 gene	component	cell
A230046K03Rik	RIKEN cDNA A230046K03 gene	component	endosome
A230046K03Rik	RIKEN cDNA A230046K03 gene	component	intracellular
A230046K03Rik	RIKEN cDNA A230046K03 gene	component	nucleoplasm
A230046K03Rik	RIKEN cDNA A230046K03 gene	function	molecular_function
A230046K03Rik	RIKEN cDNA A230046K03 gene	process	endosomal transport
A230046K03Rik	RIKEN cDNA A230046K03 gene	process	endosome organization
A230046K03Rik	RIKEN cDNA A230046K03 gene	process	protein transport
A230046K03Rik	RIKEN cDNA A230046K03 gene	process	transport
A230046K03Rik	RIKEN cDNA A230046K03 gene	component	BLOC-1 complex
A230046K03Rik	RIKEN cDNA A230046K03 gene	component	WASH complex
A230046K03Rik	RIKEN cDNA A230046K03 gene	component	cell
A230046K03Rik	RIKEN cDNA A230046K03 gene	component	endosome
A230046K03Rik	RIKEN cDNA A230046K03 gene	component	intracellular
A230046K03Rik	RIKEN cDNA A230046K03 gene	component	nucleoplasm
A230046K03Rik	RIKEN cDNA A230046K03 gene	function	molecular_function
A230046K03Rik	RIKEN cDNA A230046K03 gene	process	endosomal transport
A230046K03Rik	RIKEN cDNA A230046K03 gene	process	endosome organization
A230046K03Rik	RIKEN cDNA A230046K03 gene	process	protein transport
A230046K03Rik	RIKEN cDNA A230046K03 gene	process	transport
A2m	alpha-2-macroglobulin	component	blood microparticle
A2m	alpha-2-macroglobulin	component	extracellular exosome
A2m	alpha-2-macroglobulin	component	extracellular region
A2m	alpha-2-macroglobulin	component	extracellular space
A2m	alpha-2-macroglobulin	function	brain-derived neurotrophic factor binding
A2m	alpha-2-macroglobulin	function	calcium-dependent protein binding
A2m	alpha-2-macroglobulin	function	endopeptidase inhibitor activity
A2m	alpha-2-macroglobulin	function	enzyme binding
A2m	alpha-2-macroglobulin	function	growth factor binding
A2m	alpha-2-macroglobulin	function	interleukin-1 binding
A2m	alpha-2-macroglobulin	function	interleukin-8 binding
A2m	alpha-2-macroglobulin	function	nerve growth factor binding
A2m	alpha-2-macroglobulin	function	peptidase inhibitor activity
A2m	alpha-2-macroglobulin	function	protease binding
A2m	alpha-2-macroglobulin	function	protein binding
A2m	alpha-2-macroglobulin	function	protein homodimerization activity
A2m	alpha-2-macroglobulin	function	receptor binding
A2m	alpha-2-macroglobulin	function	serine-type endopeptidase inhibitor activity
A2m	alpha-2-macroglobulin	function	tumor necrosis factor binding
A2m	alpha-2-macroglobulin	process	female pregnancy
A2m	alpha-2-macroglobulin	process	negative regulation of complement activation, lectin pathway
A2m	alpha-2-macroglobulin	process	negative regulation of endopeptidase activity
A2m	alpha-2-macroglobulin	process	negative regulation of peptidase activity
A2m	alpha-2-macroglobulin	process	stem cell differentiation
A430005L14Rik	RIKEN cDNA A430005L14 gene	component	nucleus
A430005L14Rik	RIKEN cDNA A430005L14 gene	function	molecular_function
A430005L14Rik	RIKEN cDNA A430005L14 gene	process	biological_process
A4gnt	alpha-1,4-N-acetylglucosaminyltransferase	component	cellular_component
A4gnt	alpha-1,4-N-acetylglucosaminyltransferase	function	acetylglucosaminyltransferase activity
A4gnt	alpha-1,4-N-acetylglucosaminyltransferase	process	glycoprotein biosynthetic process
A4gnt	alpha-1,4-N-acetylglucosaminyltransferase	process	negative regulation of epithelial cell proliferation
A4gnt	alpha-1,4-N-acetylglucosaminyltransferase	process	protein O-linked glycosylation
Muc3a	mucin 3A, cell surface associated	component	cellular_component
Muc3a	mucin 3A, cell surface associated	function	molecular_function
Muc3a	mucin 3A, cell surface associated	process	biological_process
Abat	4-aminobutyrate aminotransferase	component	4-aminobutyrate transaminase complex
Abat	4-aminobutyrate aminotransferase	component	extracellular exosome
Abat	4-aminobutyrate aminotransferase	component	mitochondrial matrix
Abat	4-aminobutyrate aminotransferase	component	mitochondrion
Abat	4-aminobutyrate aminotransferase	component	neuron projection
Abat	4-aminobutyrate aminotransferase	function	(S)-3-amino-2-methylpropionate transaminase activity
Abat	4-aminobutyrate aminotransferase	function	4-aminobutyrate transaminase activity
Abat	4-aminobutyrate aminotransferase	function	catalytic activity
Abat	4-aminobutyrate aminotransferase	function	identical protein binding
Abat	4-aminobutyrate aminotransferase	function	iron-sulfur cluster binding
Abat	4-aminobutyrate aminotransferase	function	metal ion binding
Abat	4-aminobutyrate aminotransferase	function	protein homodimerization activity
Abat	4-aminobutyrate aminotransferase	function	pyridoxal phosphate binding
Abat	4-aminobutyrate aminotransferase	function	transaminase activity
Abat	4-aminobutyrate aminotransferase	function	transferase activity
Abat	4-aminobutyrate aminotransferase	process	aging
Abat	4-aminobutyrate aminotransferase	process	behavioral response to cocaine
Abat	4-aminobutyrate aminotransferase	process	copulation
Abat	4-aminobutyrate aminotransferase	process	exploration behavior
Abat	4-aminobutyrate aminotransferase	process	gamma-aminobutyric acid biosynthetic process
Abat	4-aminobutyrate aminotransferase	process	gamma-aminobutyric acid catabolic process
Abat	4-aminobutyrate aminotransferase	process	gamma-aminobutyric acid metabolic process
Abat	4-aminobutyrate aminotransferase	process	locomotory behavior
Abat	4-aminobutyrate aminotransferase	process	negative regulation of blood pressure
Abat	4-aminobutyrate aminotransferase	process	negative regulation of dopamine secretion
Abat	4-aminobutyrate aminotransferase	process	negative regulation of gamma-aminobutyric acid secretion
Abat	4-aminobutyrate aminotransferase	process	negative regulation of platelet aggregation
Abat	4-aminobutyrate aminotransferase	process	neurotransmitter catabolic process
Abat	4-aminobutyrate aminotransferase	process	positive regulation of aspartate secretion
Abat	4-aminobutyrate aminotransferase	process	positive regulation of dopamine metabolic process
Abat	4-aminobutyrate aminotransferase	process	positive regulation of heat generation
Abat	4-aminobutyrate aminotransferase	process	positive regulation of inhibitory postsynaptic potential
Abat	4-aminobutyrate aminotransferase	process	positive regulation of insulin secretion
Abat	4-aminobutyrate aminotransferase	process	positive regulation of prolactin secretion
Abat	4-aminobutyrate aminotransferase	process	positive regulation of uterine smooth muscle contraction
Abat	4-aminobutyrate aminotransferase	process	response to cocaine
Abat	4-aminobutyrate aminotransferase	process	response to drug
Abat	4-aminobutyrate aminotransferase	process	response to ethanol
Abat	4-aminobutyrate aminotransferase	process	response to hypoxia
Abat	4-aminobutyrate aminotransferase	process	response to iron ion
Abat	4-aminobutyrate aminotransferase	process	response to nicotine
Abca13	ATP-binding cassette, sub-family A (ABC1), member 13	component	integral component of membrane
Abca13	ATP-binding cassette, sub-family A (ABC1), member 13	component	integral component of plasma membrane
Abca13	ATP-binding cassette, sub-family A (ABC1), member 13	component	intracellular membrane-bounded organelle
Abca13	ATP-binding cassette, sub-family A (ABC1), member 13	component	membrane
Abca13	ATP-binding cassette, sub-family A (ABC1), member 13	function	ATP binding
Abca13	ATP-binding cassette, sub-family A (ABC1), member 13	function	ATPase activity
Abca13	ATP-binding cassette, sub-family A (ABC1), member 13	function	ATPase activity, coupled to transmembrane movement of substances
Abca13	ATP-binding cassette, sub-family A (ABC1), member 13	function	cholesterol transporter activity
Abca13	ATP-binding cassette, sub-family A (ABC1), member 13	function	nucleotide binding
Abca13	ATP-binding cassette, sub-family A (ABC1), member 13	function	phospholipid transporter activity
Abca13	ATP-binding cassette, sub-family A (ABC1), member 13	function	transporter activity
Abca13	ATP-binding cassette, sub-family A (ABC1), member 13	process	cholesterol efflux
Abca13	ATP-binding cassette, sub-family A (ABC1), member 13	process	phospholipid efflux
Abca13	ATP-binding cassette, sub-family A (ABC1), member 13	process	transmembrane transport
Abca13	ATP-binding cassette, sub-family A (ABC1), member 13	process	transport
Abca14	ATP-binding cassette, sub-family A (ABC1), member 14	component	intracellular membrane-bounded organelle
Abca14	ATP-binding cassette, sub-family A (ABC1), member 14	function	ATPase activity, coupled to transmembrane movement of substances
Abca14	ATP-binding cassette, sub-family A (ABC1), member 14	process	lipid transport
Abca14	ATP-binding cassette, sub-family A (ABC1), member 14	process	transmembrane transport
Abca3	ATP-binding cassette, sub-family A (ABC1), member 3	component	alveolar lamellar body
Abca3	ATP-binding cassette, sub-family A (ABC1), member 3	component	alveolar lamellar body membrane
Abca3	ATP-binding cassette, sub-family A (ABC1), member 3	component	extracellular space
Abca3	ATP-binding cassette, sub-family A (ABC1), member 3	component	integral component of membrane
Abca3	ATP-binding cassette, sub-family A (ABC1), member 3	component	intracellular membrane-bounded organelle
Abca3	ATP-binding cassette, sub-family A (ABC1), member 3	component	membrane
Abca3	ATP-binding cassette, sub-family A (ABC1), member 3	component	plasma membrane
Abca3	ATP-binding cassette, sub-family A (ABC1), member 3	function	ATP binding
Abca3	ATP-binding cassette, sub-family A (ABC1), member 3	function	ATPase activity
Abca3	ATP-binding cassette, sub-family A (ABC1), member 3	function	ATPase activity, coupled to transmembrane movement of substances
Abca3	ATP-binding cassette, sub-family A (ABC1), member 3	function	nucleotide binding
Abca3	ATP-binding cassette, sub-family A (ABC1), member 3	function	transporter activity
Abca3	ATP-binding cassette, sub-family A (ABC1), member 3	process	lipid transport
Abca3	ATP-binding cassette, sub-family A (ABC1), member 3	process	transmembrane transport
Abca3	ATP-binding cassette, sub-family A (ABC1), member 3	process	transport
Abca6	ATP-binding cassette, sub-family A (ABC1), member 6	component	integral component of membrane
Abca6	ATP-binding cassette, sub-family A (ABC1), member 6	component	intracellular membrane-bounded organelle
Abca6	ATP-binding cassette, sub-family A (ABC1), member 6	component	membrane
Abca6	ATP-binding cassette, sub-family A (ABC1), member 6	function	ATP binding
Abca6	ATP-binding cassette, sub-family A (ABC1), member 6	function	ATPase activity
Abca6	ATP-binding cassette, sub-family A (ABC1), member 6	function	ATPase activity, coupled to transmembrane movement of substances
Abca6	ATP-binding cassette, sub-family A (ABC1), member 6	function	nucleotide binding
Abca6	ATP-binding cassette, sub-family A (ABC1), member 6	function	transporter activity
Abca6	ATP-binding cassette, sub-family A (ABC1), member 6	process	lipid transport
Abca6	ATP-binding cassette, sub-family A (ABC1), member 6	process	transmembrane transport
Abca6	ATP-binding cassette, sub-family A (ABC1), member 6	process	transport
Abcb10	ATP-binding cassette, sub-family B (MDR/TAP), member 10	component	integral component of membrane
Abcb10	ATP-binding cassette, sub-family B (MDR/TAP), member 10	component	integral component of mitochondrial membrane
Abcb10	ATP-binding cassette, sub-family B (MDR/TAP), member 10	component	membrane
Abcb10	ATP-binding cassette, sub-family B (MDR/TAP), member 10	component	mitochondrial inner membrane
Abcb10	ATP-binding cassette, sub-family B (MDR/TAP), member 10	component	mitochondrion
Abcb10	ATP-binding cassette, sub-family B (MDR/TAP), member 10	function	ATP binding
Abcb10	ATP-binding cassette, sub-family B (MDR/TAP), member 10	function	ATPase activity
Abcb10	ATP-binding cassette, sub-family B (MDR/TAP), member 10	function	ATPase activity, coupled to transmembrane movement of substances
Abcb10	ATP-binding cassette, sub-family B (MDR/TAP), member 10	function	nucleotide binding
Abcb10	ATP-binding cassette, sub-family B (MDR/TAP), member 10	function	protein binding
Abcb10	ATP-binding cassette, sub-family B (MDR/TAP), member 10	function	protein homodimerization activity
Abcb10	ATP-binding cassette, sub-family B (MDR/TAP), member 10	function	transporter activity
Abcb10	ATP-binding cassette, sub-family B (MDR/TAP), member 10	process	transmembrane transport
Abcb10	ATP-binding cassette, sub-family B (MDR/TAP), member 10	process	transport
Abcb11	ATP-binding cassette, sub-family B (MDR/TAP), member 11	component	Golgi apparatus
Abcb11	ATP-binding cassette, sub-family B (MDR/TAP), member 11	component	Golgi membrane
Abcb11	ATP-binding cassette, sub-family B (MDR/TAP), member 11	component	apical part of cell
Abcb11	ATP-binding cassette, sub-family B (MDR/TAP), member 11	component	apical plasma membrane
Abcb11	ATP-binding cassette, sub-family B (MDR/TAP), member 11	component	extracellular exosome
Abcb11	ATP-binding cassette, sub-family B (MDR/TAP), member 11	component	integral component of membrane
Abcb11	ATP-binding cassette, sub-family B (MDR/TAP), member 11	component	intercellular canaliculus
Abcb11	ATP-binding cassette, sub-family B (MDR/TAP), member 11	component	membrane
Abcb11	ATP-binding cassette, sub-family B (MDR/TAP), member 11	component	plasma membrane
Abcb11	ATP-binding cassette, sub-family B (MDR/TAP), member 11	function	ATP binding
Abcb11	ATP-binding cassette, sub-family B (MDR/TAP), member 11	function	ATPase activity
Abcb11	ATP-binding cassette, sub-family B (MDR/TAP), member 11	function	ATPase activity, coupled to transmembrane movement of substances
Abcb11	ATP-binding cassette, sub-family B (MDR/TAP), member 11	function	canalicular bile acid transmembrane transporter activity
Abcb11	ATP-binding cassette, sub-family B (MDR/TAP), member 11	function	drug transmembrane transporter activity
Abcb11	ATP-binding cassette, sub-family B (MDR/TAP), member 11	function	nucleotide binding
Abcb11	ATP-binding cassette, sub-family B (MDR/TAP), member 11	process	anion transmembrane transport
Abcb11	ATP-binding cassette, sub-family B (MDR/TAP), member 11	process	bile acid and bile salt transport
Abcb11	ATP-binding cassette, sub-family B (MDR/TAP), member 11	process	canalicular bile acid transport
Abcb11	ATP-binding cassette, sub-family B (MDR/TAP), member 11	process	drug export
Abcb11	ATP-binding cassette, sub-family B (MDR/TAP), member 11	process	drug transmembrane transport
Abcb11	ATP-binding cassette, sub-family B (MDR/TAP), member 11	process	organic acid transmembrane transport
Abcb11	ATP-binding cassette, sub-family B (MDR/TAP), member 11	process	response to drug
Abcb11	ATP-binding cassette, sub-family B (MDR/TAP), member 11	process	transmembrane transport
Abcb11	ATP-binding cassette, sub-family B (MDR/TAP), member 11	process	transport
Abcb1a	ATP-binding cassette, sub-family B (MDR/TAP), member 1A	component	apical part of cell
Abcb1a	ATP-binding cassette, sub-family B (MDR/TAP), member 1A	component	cell surface
Abcb1a	ATP-binding cassette, sub-family B (MDR/TAP), member 1A	component	extracellular exosome
Abcb1a	ATP-binding cassette, sub-family B (MDR/TAP), member 1A	component	integral component of membrane
Abcb1a	ATP-binding cassette, sub-family B (MDR/TAP), member 1A	component	intercellular canaliculus
Abcb1a	ATP-binding cassette, sub-family B (MDR/TAP), member 1A	component	membrane
Abcb1a	ATP-binding cassette, sub-family B (MDR/TAP), member 1A	component	plasma membrane
Abcb1a	ATP-binding cassette, sub-family B (MDR/TAP), member 1A	function	ATP binding
Abcb1a	ATP-binding cassette, sub-family B (MDR/TAP), member 1A	function	ATPase activity
Abcb1a	ATP-binding cassette, sub-family B (MDR/TAP), member 1A	function	ATPase activity, coupled
Abcb1a	ATP-binding cassette, sub-family B (MDR/TAP), member 1A	function	ATPase activity, coupled to transmembrane movement of substances
Abcb1a	ATP-binding cassette, sub-family B (MDR/TAP), member 1A	function	hydrolase activity
Abcb1a	ATP-binding cassette, sub-family B (MDR/TAP), member 1A	function	nucleotide binding
Abcb1a	ATP-binding cassette, sub-family B (MDR/TAP), member 1A	function	xenobiotic-transporting ATPase activity
Abcb1a	ATP-binding cassette, sub-family B (MDR/TAP), member 1A	process	G2/M transition of mitotic cell cycle
Abcb1a	ATP-binding cassette, sub-family B (MDR/TAP), member 1A	process	daunorubicin transport
Abcb1a	ATP-binding cassette, sub-family B (MDR/TAP), member 1A	process	drug export
Abcb1a	ATP-binding cassette, sub-family B (MDR/TAP), member 1A	process	drug transmembrane transport
Abcb1a	ATP-binding cassette, sub-family B (MDR/TAP), member 1A	process	drug transport
Abcb1a	ATP-binding cassette, sub-family B (MDR/TAP), member 1A	process	establishment of blood-brain barrier
Abcb1a	ATP-binding cassette, sub-family B (MDR/TAP), member 1A	process	hormone transport
Abcb1a	ATP-binding cassette, sub-family B (MDR/TAP), member 1A	process	negative regulation of cell death
Abcb1a	ATP-binding cassette, sub-family B (MDR/TAP), member 1A	process	positive regulation of response to drug
Abcb1a	ATP-binding cassette, sub-family B (MDR/TAP), member 1A	process	stem cell proliferation
Abcb1a	ATP-binding cassette, sub-family B (MDR/TAP), member 1A	process	transmembrane transport
Abcb1a	ATP-binding cassette, sub-family B (MDR/TAP), member 1A	process	transport
Abcb1a	ATP-binding cassette, sub-family B (MDR/TAP), member 1A	process	xenobiotic transport
Abcb6	ATP-binding cassette, sub-family B (MDR/TAP), member 6	component	Golgi apparatus
Abcb6	ATP-binding cassette, sub-family B (MDR/TAP), member 6	component	endoplasmic reticulum
Abcb6	ATP-binding cassette, sub-family B (MDR/TAP), member 6	component	endosome
Abcb6	ATP-binding cassette, sub-family B (MDR/TAP), member 6	component	extracellular exosome
Abcb6	ATP-binding cassette, sub-family B (MDR/TAP), member 6	component	integral component of membrane
Abcb6	ATP-binding cassette, sub-family B (MDR/TAP), member 6	component	integral component of mitochondrial outer membrane
Abcb6	ATP-binding cassette, sub-family B (MDR/TAP), member 6	component	membrane
Abcb6	ATP-binding cassette, sub-family B (MDR/TAP), member 6	component	mitochondrial envelope
Abcb6	ATP-binding cassette, sub-family B (MDR/TAP), member 6	component	mitochondrial outer membrane
Abcb6	ATP-binding cassette, sub-family B (MDR/TAP), member 6	component	mitochondrion
Abcb6	ATP-binding cassette, sub-family B (MDR/TAP), member 6	component	plasma membrane
Abcb6	ATP-binding cassette, sub-family B (MDR/TAP), member 6	function	ATP binding
Abcb6	ATP-binding cassette, sub-family B (MDR/TAP), member 6	function	ATPase activity
Abcb6	ATP-binding cassette, sub-family B (MDR/TAP), member 6	function	ATPase activity, coupled to transmembrane movement of substances
Abcb6	ATP-binding cassette, sub-family B (MDR/TAP), member 6	function	efflux transmembrane transporter activity
Abcb6	ATP-binding cassette, sub-family B (MDR/TAP), member 6	function	heme binding
Abcb6	ATP-binding cassette, sub-family B (MDR/TAP), member 6	function	heme-transporting ATPase activity
Abcb6	ATP-binding cassette, sub-family B (MDR/TAP), member 6	function	nucleotide binding
Abcb6	ATP-binding cassette, sub-family B (MDR/TAP), member 6	process	brain development
Abcb6	ATP-binding cassette, sub-family B (MDR/TAP), member 6	process	heme transport
Abcb6	ATP-binding cassette, sub-family B (MDR/TAP), member 6	process	porphyrin-containing compound biosynthetic process
Abcb6	ATP-binding cassette, sub-family B (MDR/TAP), member 6	process	skin development
Abcb6	ATP-binding cassette, sub-family B (MDR/TAP), member 6	process	transmembrane transport
Abcb6	ATP-binding cassette, sub-family B (MDR/TAP), member 6	process	transport
Abcb7	ATP-binding cassette, sub-family B (MDR/TAP), member 7	component	cell
Abcb7	ATP-binding cassette, sub-family B (MDR/TAP), member 7	component	integral component of membrane
Abcb7	ATP-binding cassette, sub-family B (MDR/TAP), member 7	component	membrane
Abcb7	ATP-binding cassette, sub-family B (MDR/TAP), member 7	component	mitochondrial inner membrane
Abcb7	ATP-binding cassette, sub-family B (MDR/TAP), member 7	component	mitochondrion
Abcb7	ATP-binding cassette, sub-family B (MDR/TAP), member 7	function	ATP binding
Abcb7	ATP-binding cassette, sub-family B (MDR/TAP), member 7	function	ATPase activity
Abcb7	ATP-binding cassette, sub-family B (MDR/TAP), member 7	function	ATPase activity, coupled to transmembrane movement of substances
Abcb7	ATP-binding cassette, sub-family B (MDR/TAP), member 7	function	nucleotide binding
Abcb7	ATP-binding cassette, sub-family B (MDR/TAP), member 7	process	cellular iron ion homeostasis
Abcb7	ATP-binding cassette, sub-family B (MDR/TAP), member 7	process	transmembrane transport
Abcb7	ATP-binding cassette, sub-family B (MDR/TAP), member 7	process	transport
Abcb8	ATP-binding cassette, sub-family B (MDR/TAP), member 8	component	integral component of membrane
Abcb8	ATP-binding cassette, sub-family B (MDR/TAP), member 8	component	membrane
Abcb8	ATP-binding cassette, sub-family B (MDR/TAP), member 8	component	mitochondrial inner membrane
Abcb8	ATP-binding cassette, sub-family B (MDR/TAP), member 8	component	mitochondrion
Abcb8	ATP-binding cassette, sub-family B (MDR/TAP), member 8	component	nucleolus
Abcb8	ATP-binding cassette, sub-family B (MDR/TAP), member 8	component	nucleus
Abcb8	ATP-binding cassette, sub-family B (MDR/TAP), member 8	function	ATP binding
Abcb8	ATP-binding cassette, sub-family B (MDR/TAP), member 8	function	ATPase activity
Abcb8	ATP-binding cassette, sub-family B (MDR/TAP), member 8	function	ATPase activity, coupled to transmembrane movement of substances
Abcb8	ATP-binding cassette, sub-family B (MDR/TAP), member 8	function	nucleotide binding
Abcb8	ATP-binding cassette, sub-family B (MDR/TAP), member 8	process	transmembrane transport
Abcb8	ATP-binding cassette, sub-family B (MDR/TAP), member 8	process	transport
Abcb8	ATP-binding cassette, sub-family B (MDR/TAP), member 8	component	integral component of membrane
Abcb8	ATP-binding cassette, sub-family B (MDR/TAP), member 8	component	membrane
Abcb8	ATP-binding cassette, sub-family B (MDR/TAP), member 8	component	mitochondrial inner membrane
Abcb8	ATP-binding cassette, sub-family B (MDR/TAP), member 8	component	mitochondrion
Abcb8	ATP-binding cassette, sub-family B (MDR/TAP), member 8	component	nucleolus
Abcb8	ATP-binding cassette, sub-family B (MDR/TAP), member 8	component	nucleus
Abcb8	ATP-binding cassette, sub-family B (MDR/TAP), member 8	function	ATP binding
Abcb8	ATP-binding cassette, sub-family B (MDR/TAP), member 8	function	ATPase activity
Abcb8	ATP-binding cassette, sub-family B (MDR/TAP), member 8	function	ATPase activity, coupled to transmembrane movement of substances
Abcb8	ATP-binding cassette, sub-family B (MDR/TAP), member 8	function	nucleotide binding
Abcb8	ATP-binding cassette, sub-family B (MDR/TAP), member 8	process	transmembrane transport
Abcb8	ATP-binding cassette, sub-family B (MDR/TAP), member 8	process	transport
Abcc1	ATP-binding cassette, sub-family C (CFTR/MRP), member 1	component	basolateral plasma membrane
Abcc1	ATP-binding cassette, sub-family C (CFTR/MRP), member 1	component	cytoplasm
Abcc1	ATP-binding cassette, sub-family C (CFTR/MRP), member 1	component	extracellular exosome
Abcc1	ATP-binding cassette, sub-family C (CFTR/MRP), member 1	component	integral component of membrane
Abcc1	ATP-binding cassette, sub-family C (CFTR/MRP), member 1	component	integral component of plasma membrane
Abcc1	ATP-binding cassette, sub-family C (CFTR/MRP), member 1	component	membrane
Abcc1	ATP-binding cassette, sub-family C (CFTR/MRP), member 1	component	plasma membrane
Abcc1	ATP-binding cassette, sub-family C (CFTR/MRP), member 1	function	ATP binding
Abcc1	ATP-binding cassette, sub-family C (CFTR/MRP), member 1	function	ATPase activity
Abcc1	ATP-binding cassette, sub-family C (CFTR/MRP), member 1	function	ATPase activity, coupled to transmembrane movement of substances
Abcc1	ATP-binding cassette, sub-family C (CFTR/MRP), member 1	function	drug transmembrane transporter activity
Abcc1	ATP-binding cassette, sub-family C (CFTR/MRP), member 1	function	efflux transmembrane transporter activity
Abcc1	ATP-binding cassette, sub-family C (CFTR/MRP), member 1	function	glutathione S-conjugate-exporting ATPase activity
Abcc1	ATP-binding cassette, sub-family C (CFTR/MRP), member 1	function	glutathione transmembrane transporter activity
Abcc1	ATP-binding cassette, sub-family C (CFTR/MRP), member 1	function	hydrolase activity
Abcc1	ATP-binding cassette, sub-family C (CFTR/MRP), member 1	function	lipid-transporting ATPase activity
Abcc1	ATP-binding cassette, sub-family C (CFTR/MRP), member 1	function	long-chain fatty acid transporter activity
Abcc1	ATP-binding cassette, sub-family C (CFTR/MRP), member 1	function	nucleotide binding
Abcc1	ATP-binding cassette, sub-family C (CFTR/MRP), member 1	function	sphingolipid transporter activity
Abcc1	ATP-binding cassette, sub-family C (CFTR/MRP), member 1	function	transporter activity
Abcc1	ATP-binding cassette, sub-family C (CFTR/MRP), member 1	function	xenobiotic-transporting ATPase activity
Abcc1	ATP-binding cassette, sub-family C (CFTR/MRP), member 1	process	cell chemotaxis
Abcc1	ATP-binding cassette, sub-family C (CFTR/MRP), member 1	process	daunorubicin transport
Abcc1	ATP-binding cassette, sub-family C (CFTR/MRP), member 1	process	drug export
Abcc1	ATP-binding cassette, sub-family C (CFTR/MRP), member 1	process	drug transmembrane transport
Abcc1	ATP-binding cassette, sub-family C (CFTR/MRP), member 1	process	glutathione transmembrane transport
Abcc1	ATP-binding cassette, sub-family C (CFTR/MRP), member 1	process	negative regulation of neuron death
Abcc1	ATP-binding cassette, sub-family C (CFTR/MRP), member 1	process	phospholipid efflux
Abcc1	ATP-binding cassette, sub-family C (CFTR/MRP), member 1	process	plasma membrane long-chain fatty acid transport
Abcc1	ATP-binding cassette, sub-family C (CFTR/MRP), member 1	process	positive regulation of cell migration
Abcc1	ATP-binding cassette, sub-family C (CFTR/MRP), member 1	process	response to drug
Abcc1	ATP-binding cassette, sub-family C (CFTR/MRP), member 1	process	response to oxidative stress
Abcc1	ATP-binding cassette, sub-family C (CFTR/MRP), member 1	process	transmembrane transport
Abcc1	ATP-binding cassette, sub-family C (CFTR/MRP), member 1	process	transport
Abcc1	ATP-binding cassette, sub-family C (CFTR/MRP), member 1	process	xenobiotic transport
Abcc10	ATP-binding cassette, sub-family C (CFTR/MRP), member 10	component	integral component of membrane
Abcc10	ATP-binding cassette, sub-family C (CFTR/MRP), member 10	component	lysosomal membrane
Abcc10	ATP-binding cassette, sub-family C (CFTR/MRP), member 10	component	membrane
Abcc10	ATP-binding cassette, sub-family C (CFTR/MRP), member 10	component	plasma membrane
Abcc10	ATP-binding cassette, sub-family C (CFTR/MRP), member 10	function	ATP binding
Abcc10	ATP-binding cassette, sub-family C (CFTR/MRP), member 10	function	ATPase activity
Abcc10	ATP-binding cassette, sub-family C (CFTR/MRP), member 10	function	ATPase activity, coupled to transmembrane movement of substances
Abcc10	ATP-binding cassette, sub-family C (CFTR/MRP), member 10	function	nucleotide binding
Abcc10	ATP-binding cassette, sub-family C (CFTR/MRP), member 10	process	transmembrane transport
Abcc10	ATP-binding cassette, sub-family C (CFTR/MRP), member 10	process	transport
Abcc10	ATP-binding cassette, sub-family C (CFTR/MRP), member 10	component	integral component of membrane
Abcc10	ATP-binding cassette, sub-family C (CFTR/MRP), member 10	component	lysosomal membrane
Abcc10	ATP-binding cassette, sub-family C (CFTR/MRP), member 10	component	membrane
Abcc10	ATP-binding cassette, sub-family C (CFTR/MRP), member 10	component	plasma membrane
Abcc10	ATP-binding cassette, sub-family C (CFTR/MRP), member 10	function	ATP binding
Abcc10	ATP-binding cassette, sub-family C (CFTR/MRP), member 10	function	ATPase activity
Abcc10	ATP-binding cassette, sub-family C (CFTR/MRP), member 10	function	ATPase activity, coupled to transmembrane movement of substances
Abcc10	ATP-binding cassette, sub-family C (CFTR/MRP), member 10	function	nucleotide binding
Abcc10	ATP-binding cassette, sub-family C (CFTR/MRP), member 10	process	transmembrane transport
Abcc10	ATP-binding cassette, sub-family C (CFTR/MRP), member 10	process	transport
Abcc3	ATP-binding cassette, sub-family C (CFTR/MRP), member 3	component	basolateral plasma membrane
Abcc3	ATP-binding cassette, sub-family C (CFTR/MRP), member 3	component	integral component of membrane
Abcc3	ATP-binding cassette, sub-family C (CFTR/MRP), member 3	component	integral component of plasma membrane
Abcc3	ATP-binding cassette, sub-family C (CFTR/MRP), member 3	component	membrane
Abcc3	ATP-binding cassette, sub-family C (CFTR/MRP), member 3	function	ATP binding
Abcc3	ATP-binding cassette, sub-family C (CFTR/MRP), member 3	function	ATPase activity
Abcc3	ATP-binding cassette, sub-family C (CFTR/MRP), member 3	function	ATPase activity, coupled to transmembrane movement of substances
Abcc3	ATP-binding cassette, sub-family C (CFTR/MRP), member 3	function	bile acid-exporting ATPase activity
Abcc3	ATP-binding cassette, sub-family C (CFTR/MRP), member 3	function	drug transmembrane transporter activity
Abcc3	ATP-binding cassette, sub-family C (CFTR/MRP), member 3	function	nucleotide binding
Abcc3	ATP-binding cassette, sub-family C (CFTR/MRP), member 3	function	transporter activity
Abcc3	ATP-binding cassette, sub-family C (CFTR/MRP), member 3	function	xenobiotic-transporting ATPase activity
Abcc3	ATP-binding cassette, sub-family C (CFTR/MRP), member 3	process	anion transmembrane transport
Abcc3	ATP-binding cassette, sub-family C (CFTR/MRP), member 3	process	canalicular bile acid transport
Abcc3	ATP-binding cassette, sub-family C (CFTR/MRP), member 3	process	drug transmembrane transport
Abcc3	ATP-binding cassette, sub-family C (CFTR/MRP), member 3	process	drug transport
Abcc3	ATP-binding cassette, sub-family C (CFTR/MRP), member 3	process	organic acid transmembrane transport
Abcc3	ATP-binding cassette, sub-family C (CFTR/MRP), member 3	process	transmembrane transport
Abcc3	ATP-binding cassette, sub-family C (CFTR/MRP), member 3	process	transport
Abcc3	ATP-binding cassette, sub-family C (CFTR/MRP), member 3	process	xenobiotic transport
Abcd1	ATP-binding cassette, sub-family D (ALD), member 1	component	cytoplasm
Abcd1	ATP-binding cassette, sub-family D (ALD), member 1	component	integral component of membrane
Abcd1	ATP-binding cassette, sub-family D (ALD), member 1	component	integral component of peroxisomal membrane
Abcd1	ATP-binding cassette, sub-family D (ALD), member 1	component	membrane
Abcd1	ATP-binding cassette, sub-family D (ALD), member 1	component	mitochondrion
Abcd1	ATP-binding cassette, sub-family D (ALD), member 1	component	perinuclear region of cytoplasm
Abcd1	ATP-binding cassette, sub-family D (ALD), member 1	component	peroxisomal membrane
Abcd1	ATP-binding cassette, sub-family D (ALD), member 1	component	peroxisome
Abcd1	ATP-binding cassette, sub-family D (ALD), member 1	function	ATP binding
Abcd1	ATP-binding cassette, sub-family D (ALD), member 1	function	ATPase activity
Abcd1	ATP-binding cassette, sub-family D (ALD), member 1	function	ATPase activity, coupled to transmembrane movement of substances
Abcd1	ATP-binding cassette, sub-family D (ALD), member 1	function	enzyme binding
Abcd1	ATP-binding cassette, sub-family D (ALD), member 1	function	identical protein binding
Abcd1	ATP-binding cassette, sub-family D (ALD), member 1	function	long-chain fatty acid transporter activity
Abcd1	ATP-binding cassette, sub-family D (ALD), member 1	function	nucleotide binding
Abcd1	ATP-binding cassette, sub-family D (ALD), member 1	function	peroxisomal fatty-acyl-CoA transporter activity
Abcd1	ATP-binding cassette, sub-family D (ALD), member 1	function	protein binding
Abcd1	ATP-binding cassette, sub-family D (ALD), member 1	function	protein homodimerization activity
Abcd1	ATP-binding cassette, sub-family D (ALD), member 1	process	fatty acid beta-oxidation
Abcd1	ATP-binding cassette, sub-family D (ALD), member 1	process	fatty-acyl-CoA transport
Abcd1	ATP-binding cassette, sub-family D (ALD), member 1	process	long-chain fatty acid catabolic process
Abcd1	ATP-binding cassette, sub-family D (ALD), member 1	process	peroxisomal long-chain fatty acid import
Abcd1	ATP-binding cassette, sub-family D (ALD), member 1	process	peroxisome organization
Abcd1	ATP-binding cassette, sub-family D (ALD), member 1	process	transmembrane transport
Abcd1	ATP-binding cassette, sub-family D (ALD), member 1	process	transport
Abcd1	ATP-binding cassette, sub-family D (ALD), member 1	process	very long-chain fatty acid catabolic process
Abcd3	ATP-binding cassette, sub-family D (ALD), member 3	component	integral component of membrane
Abcd3	ATP-binding cassette, sub-family D (ALD), member 3	component	intracellular membrane-bounded organelle
Abcd3	ATP-binding cassette, sub-family D (ALD), member 3	component	membrane
Abcd3	ATP-binding cassette, sub-family D (ALD), member 3	component	mitochondrial inner membrane
Abcd3	ATP-binding cassette, sub-family D (ALD), member 3	component	mitochondrion
Abcd3	ATP-binding cassette, sub-family D (ALD), member 3	component	peroxisomal matrix
Abcd3	ATP-binding cassette, sub-family D (ALD), member 3	component	peroxisomal membrane
Abcd3	ATP-binding cassette, sub-family D (ALD), member 3	component	peroxisome
Abcd3	ATP-binding cassette, sub-family D (ALD), member 3	function	ATP binding
Abcd3	ATP-binding cassette, sub-family D (ALD), member 3	function	ATPase activity
Abcd3	ATP-binding cassette, sub-family D (ALD), member 3	function	ATPase activity, coupled to transmembrane movement of substances
Abcd3	ATP-binding cassette, sub-family D (ALD), member 3	function	long-chain fatty acid transporter activity
Abcd3	ATP-binding cassette, sub-family D (ALD), member 3	function	nucleotide binding
Abcd3	ATP-binding cassette, sub-family D (ALD), member 3	function	protein binding
Abcd3	ATP-binding cassette, sub-family D (ALD), member 3	function	protein homodimerization activity
Abcd3	ATP-binding cassette, sub-family D (ALD), member 3	function	protein self-association
Abcd3	ATP-binding cassette, sub-family D (ALD), member 3	process	fatty acid beta-oxidation
Abcd3	ATP-binding cassette, sub-family D (ALD), member 3	process	fatty acid biosynthetic process
Abcd3	ATP-binding cassette, sub-family D (ALD), member 3	process	peroxisomal long-chain fatty acid import
Abcd3	ATP-binding cassette, sub-family D (ALD), member 3	process	peroxisome organization
Abcd3	ATP-binding cassette, sub-family D (ALD), member 3	process	transmembrane transport
Abcd3	ATP-binding cassette, sub-family D (ALD), member 3	process	transport
Abcd3	ATP-binding cassette, sub-family D (ALD), member 3	process	very long-chain fatty acid catabolic process
Abcd3	ATP-binding cassette, sub-family D (ALD), member 3	component	integral component of membrane
Abcd3	ATP-binding cassette, sub-family D (ALD), member 3	component	intracellular membrane-bounded organelle
Abcd3	ATP-binding cassette, sub-family D (ALD), member 3	component	membrane
Abcd3	ATP-binding cassette, sub-family D (ALD), member 3	component	mitochondrial inner membrane
Abcd3	ATP-binding cassette, sub-family D (ALD), member 3	component	mitochondrion
Abcd3	ATP-binding cassette, sub-family D (ALD), member 3	component	peroxisomal matrix
Abcd3	ATP-binding cassette, sub-family D (ALD), member 3	component	peroxisomal membrane
Abcd3	ATP-binding cassette, sub-family D (ALD), member 3	component	peroxisome
Abcd3	ATP-binding cassette, sub-family D (ALD), member 3	function	ATP binding
Abcd3	ATP-binding cassette, sub-family D (ALD), member 3	function	ATPase activity
Abcd3	ATP-binding cassette, sub-family D (ALD), member 3	function	ATPase activity, coupled to transmembrane movement of substances
Abcd3	ATP-binding cassette, sub-family D (ALD), member 3	function	long-chain fatty acid transporter activity
Abcd3	ATP-binding cassette, sub-family D (ALD), member 3	function	nucleotide binding
Abcd3	ATP-binding cassette, sub-family D (ALD), member 3	function	protein binding
Abcd3	ATP-binding cassette, sub-family D (ALD), member 3	function	protein homodimerization activity
Abcd3	ATP-binding cassette, sub-family D (ALD), member 3	function	protein self-association
Abcd3	ATP-binding cassette, sub-family D (ALD), member 3	process	fatty acid beta-oxidation
Abcd3	ATP-binding cassette, sub-family D (ALD), member 3	process	fatty acid biosynthetic process
Abcd3	ATP-binding cassette, sub-family D (ALD), member 3	process	peroxisomal long-chain fatty acid import
Abcd3	ATP-binding cassette, sub-family D (ALD), member 3	process	peroxisome organization
Abcd3	ATP-binding cassette, sub-family D (ALD), member 3	process	transmembrane transport
Abcd3	ATP-binding cassette, sub-family D (ALD), member 3	process	transport
Abcd3	ATP-binding cassette, sub-family D (ALD), member 3	process	very long-chain fatty acid catabolic process
Abce1	ATP-binding cassette, sub-family E (OABP), member 1	component	cytoplasm
Abce1	ATP-binding cassette, sub-family E (OABP), member 1	component	membrane
Abce1	ATP-binding cassette, sub-family E (OABP), member 1	component	mitochondrion
Abce1	ATP-binding cassette, sub-family E (OABP), member 1	function	ATP binding
Abce1	ATP-binding cassette, sub-family E (OABP), member 1	function	ATPase activity
Abce1	ATP-binding cassette, sub-family E (OABP), member 1	function	iron-sulfur cluster binding
Abce1	ATP-binding cassette, sub-family E (OABP), member 1	function	nucleotide binding
Abce1	ATP-binding cassette, sub-family E (OABP), member 1	process	not classified
Abcf1	ATP-binding cassette, sub-family F (GCN20), member 1	component	cytoplasm
Abcf1	ATP-binding cassette, sub-family F (GCN20), member 1	component	membrane
Abcf1	ATP-binding cassette, sub-family F (GCN20), member 1	component	nuclear envelope
Abcf1	ATP-binding cassette, sub-family F (GCN20), member 1	component	nucleoplasm
Abcf1	ATP-binding cassette, sub-family F (GCN20), member 1	component	nucleus
Abcf1	ATP-binding cassette, sub-family F (GCN20), member 1	component	polysomal ribosome
Abcf1	ATP-binding cassette, sub-family F (GCN20), member 1	component	ribosome
Abcf1	ATP-binding cassette, sub-family F (GCN20), member 1	function	ATP binding
Abcf1	ATP-binding cassette, sub-family F (GCN20), member 1	function	ATPase activity
Abcf1	ATP-binding cassette, sub-family F (GCN20), member 1	function	nucleotide binding
Abcf1	ATP-binding cassette, sub-family F (GCN20), member 1	function	poly(A) RNA binding
Abcf1	ATP-binding cassette, sub-family F (GCN20), member 1	function	ribosome binding
Abcf1	ATP-binding cassette, sub-family F (GCN20), member 1	function	translation activator activity
Abcf1	ATP-binding cassette, sub-family F (GCN20), member 1	process	positive regulation of translation
Abcf1	ATP-binding cassette, sub-family F (GCN20), member 1	process	translational initiation
Abcf2	ATP-binding cassette, sub-family F (GCN20), member 2	component	membrane
Abcf2	ATP-binding cassette, sub-family F (GCN20), member 2	component	mitochondrion
Abcf2	ATP-binding cassette, sub-family F (GCN20), member 2	function	ATP binding
Abcf2	ATP-binding cassette, sub-family F (GCN20), member 2	function	ATPase activity
Abcf2	ATP-binding cassette, sub-family F (GCN20), member 2	function	nucleotide binding
Abcf2	ATP-binding cassette, sub-family F (GCN20), member 2	process	biological_process
Abcf3	ATP-binding cassette, sub-family F (GCN20), member 3	component	membrane
Abcf3	ATP-binding cassette, sub-family F (GCN20), member 3	function	ATP binding
Abcf3	ATP-binding cassette, sub-family F (GCN20), member 3	function	ATPase activity
Abcf3	ATP-binding cassette, sub-family F (GCN20), member 3	function	nucleotide binding
Abcf3	ATP-binding cassette, sub-family F (GCN20), member 3	function	protein binding
Abcf3	ATP-binding cassette, sub-family F (GCN20), member 3	process	biological_process
Abcf3	ATP-binding cassette, sub-family F (GCN20), member 3	process	defense response to virus
Abcg2	ATP-binding cassette, sub-family G (WHITE), member 2	component	apical plasma membrane
Abcg2	ATP-binding cassette, sub-family G (WHITE), member 2	component	integral component of membrane
Abcg2	ATP-binding cassette, sub-family G (WHITE), member 2	component	membrane
Abcg2	ATP-binding cassette, sub-family G (WHITE), member 2	component	mitochondrion
Abcg2	ATP-binding cassette, sub-family G (WHITE), member 2	component	nucleoplasm
Abcg2	ATP-binding cassette, sub-family G (WHITE), member 2	component	nucleus
Abcg2	ATP-binding cassette, sub-family G (WHITE), member 2	component	plasma membrane
Abcg2	ATP-binding cassette, sub-family G (WHITE), member 2	function	ATP binding
Abcg2	ATP-binding cassette, sub-family G (WHITE), member 2	function	ATPase activity
Abcg2	ATP-binding cassette, sub-family G (WHITE), member 2	function	drug transmembrane transporter activity
Abcg2	ATP-binding cassette, sub-family G (WHITE), member 2	function	nucleotide binding
Abcg2	ATP-binding cassette, sub-family G (WHITE), member 2	function	protein dimerization activity
Abcg2	ATP-binding cassette, sub-family G (WHITE), member 2	function	protein homodimerization activity
Abcg2	ATP-binding cassette, sub-family G (WHITE), member 2	process	drug export
Abcg2	ATP-binding cassette, sub-family G (WHITE), member 2	process	drug transmembrane transport
Abcg2	ATP-binding cassette, sub-family G (WHITE), member 2	process	drug transport
Abcg2	ATP-binding cassette, sub-family G (WHITE), member 2	process	embryonic process involved in female pregnancy
Abcg2	ATP-binding cassette, sub-family G (WHITE), member 2	process	transport
Abcg2	ATP-binding cassette, sub-family G (WHITE), member 2	process	urate metabolic process
Abhd10	abhydrolase domain containing 10	component	cytosol
Abhd10	abhydrolase domain containing 10	component	mitochondrion
Abhd10	abhydrolase domain containing 10	function	hydrolase activity
Abhd10	abhydrolase domain containing 10	function	hydrolase activity, hydrolyzing O-glycosyl compounds
Abhd10	abhydrolase domain containing 10	process	glucuronoside catabolic process
Abhd11	abhydrolase domain containing 11	component	mitochondrion
Abhd11	abhydrolase domain containing 11	function	GPI-anchor transamidase activity
Abhd11	abhydrolase domain containing 11	function	carboxylic ester hydrolase activity
Abhd11	abhydrolase domain containing 11	function	catalytic activity
Abhd11	abhydrolase domain containing 11	function	coenzyme F390-A hydrolase activity
Abhd11	abhydrolase domain containing 11	function	coenzyme F390-G hydrolase activity
Abhd11	abhydrolase domain containing 11	function	hydrolase activity
Abhd11	abhydrolase domain containing 11	process	metabolic process
Abhd11	abhydrolase domain containing 11	component	mitochondrion
Abhd11	abhydrolase domain containing 11	function	GPI-anchor transamidase activity
Abhd11	abhydrolase domain containing 11	function	carboxylic ester hydrolase activity
Abhd11	abhydrolase domain containing 11	function	catalytic activity
Abhd11	abhydrolase domain containing 11	function	coenzyme F390-A hydrolase activity
Abhd11	abhydrolase domain containing 11	function	coenzyme F390-G hydrolase activity
Abhd11	abhydrolase domain containing 11	function	hydrolase activity
Abhd11	abhydrolase domain containing 11	process	metabolic process
Abhd12	abhydrolase domain containing 12	component	AMPA glutamate receptor complex
Abhd12	abhydrolase domain containing 12	component	integral component of membrane
Abhd12	abhydrolase domain containing 12	component	membrane
Abhd12	abhydrolase domain containing 12	component	mitochondrion
Abhd12	abhydrolase domain containing 12	function	acylglycerol lipase activity
Abhd12	abhydrolase domain containing 12	function	hydrolase activity
Abhd12	abhydrolase domain containing 12	process	acylglycerol catabolic process
Abhd12	abhydrolase domain containing 12	process	adult walking behavior
Abhd12	abhydrolase domain containing 12	process	phosphatidylserine catabolic process
Abhd12	abhydrolase domain containing 12	process	response to auditory stimulus
Abhd12	abhydrolase domain containing 12	component	AMPA glutamate receptor complex
Abhd12	abhydrolase domain containing 12	component	integral component of membrane
Abhd12	abhydrolase domain containing 12	component	membrane
Abhd12	abhydrolase domain containing 12	component	mitochondrion
Abhd12	abhydrolase domain containing 12	function	acylglycerol lipase activity
Abhd12	abhydrolase domain containing 12	function	hydrolase activity
Abhd12	abhydrolase domain containing 12	process	acylglycerol catabolic process
Abhd12	abhydrolase domain containing 12	process	adult walking behavior
Abhd12	abhydrolase domain containing 12	process	phosphatidylserine catabolic process
Abhd12	abhydrolase domain containing 12	process	response to auditory stimulus
Abhd13	abhydrolase domain containing 13	component	integral component of membrane
Abhd13	abhydrolase domain containing 13	component	membrane
Abhd13	abhydrolase domain containing 13	function	GPI-anchor transamidase activity
Abhd13	abhydrolase domain containing 13	function	coenzyme F390-A hydrolase activity
Abhd13	abhydrolase domain containing 13	function	coenzyme F390-G hydrolase activity
Abhd13	abhydrolase domain containing 13	function	hydrolase activity
Abhd13	abhydrolase domain containing 13	function	molecular_function
Abhd13	abhydrolase domain containing 13	process	biological_process
Abhd14b	abhydrolase domain containing 14b	component	cytoplasm
Abhd14b	abhydrolase domain containing 14b	component	cytosol
Abhd14b	abhydrolase domain containing 14b	component	extracellular exosome
Abhd14b	abhydrolase domain containing 14b	component	nucleolus
Abhd14b	abhydrolase domain containing 14b	component	nucleus
Abhd14b	abhydrolase domain containing 14b	function	GPI-anchor transamidase activity
Abhd14b	abhydrolase domain containing 14b	function	coenzyme F390-A hydrolase activity
Abhd14b	abhydrolase domain containing 14b	function	coenzyme F390-G hydrolase activity
Abhd14b	abhydrolase domain containing 14b	function	hydrolase activity
Abhd14b	abhydrolase domain containing 14b	process	metabolic process
Abhd14b	abhydrolase domain containing 14b	process	positive regulation of transcription from RNA polymerase II promoter
Abhd16a	abhydrolase domain containing 16A	component	integral component of membrane
Abhd16a	abhydrolase domain containing 16A	component	membrane
Abhd16a	abhydrolase domain containing 16A	function	GPI-anchor transamidase activity
Abhd16a	abhydrolase domain containing 16A	function	coenzyme F390-A hydrolase activity
Abhd16a	abhydrolase domain containing 16A	function	coenzyme F390-G hydrolase activity
Abhd16a	abhydrolase domain containing 16A	function	hydrolase activity
Abhd16a	abhydrolase domain containing 16A	process	not classified
Abhd17b	abhydrolase domain containing 17B	component	extracellular region
Abhd17b	abhydrolase domain containing 17B	component	membrane
Abhd17b	abhydrolase domain containing 17B	function	GPI-anchor transamidase activity
Abhd17b	abhydrolase domain containing 17B	function	coenzyme F390-A hydrolase activity
Abhd17b	abhydrolase domain containing 17B	function	coenzyme F390-G hydrolase activity
Abhd17b	abhydrolase domain containing 17B	function	hydrolase activity
Abhd17b	abhydrolase domain containing 17B	function	molecular_function
Abhd17b	abhydrolase domain containing 17B	process	biological_process
Abhd4	abhydrolase domain containing 4	component	lipid particle
Abhd4	abhydrolase domain containing 4	function	1-oxa-2-oxocycloheptane lactonase activity
Abhd4	abhydrolase domain containing 4	function	3,4-dihydrocoumarin hydrolase activity
Abhd4	abhydrolase domain containing 4	function	Ala-tRNA(Pro) hydrolase activity
Abhd4	abhydrolase domain containing 4	function	Cys-tRNA(Pro) hydrolase activity
Abhd4	abhydrolase domain containing 4	function	L-ascorbate 6-phosphate lactonase activity
Abhd4	abhydrolase domain containing 4	function	Ser(Gly)-tRNA(Ala) hydrolase activity
Abhd4	abhydrolase domain containing 4	function	Ser-tRNA(Thr) hydrolase activity
Abhd4	abhydrolase domain containing 4	function	all-trans-retinyl-palmitate hydrolase, all-trans-retinol forming activity
Abhd4	abhydrolase domain containing 4	function	butyrolactone hydrolase activity
Abhd4	abhydrolase domain containing 4	function	carboxylic ester hydrolase activity
Abhd4	abhydrolase domain containing 4	function	endosulfan lactone lactonase activity
Abhd4	abhydrolase domain containing 4	function	hydrolase activity
Abhd4	abhydrolase domain containing 4	function	lipase activity
Abhd4	abhydrolase domain containing 4	function	mannosyl-oligosaccharide 1,3-alpha-mannosidase activity
Abhd4	abhydrolase domain containing 4	function	mannosyl-oligosaccharide 1,6-alpha-mannosidase activity
Abhd4	abhydrolase domain containing 4	function	methyl indole-3-acetate esterase activity
Abhd4	abhydrolase domain containing 4	function	methyl jasmonate esterase activity
Abhd4	abhydrolase domain containing 4	function	methyl salicylate esterase activity
Abhd4	abhydrolase domain containing 4	function	phospholipase activity
Abhd4	abhydrolase domain containing 4	function	prenylcysteine methylesterase activity
Abhd4	abhydrolase domain containing 4	function	retinyl-palmitate esterase activity
Abhd4	abhydrolase domain containing 4	function	sulfolactone hydrolase activity
Abhd4	abhydrolase domain containing 4	process	lipid catabolic process
Abhd4	abhydrolase domain containing 4	process	lipid homeostasis
Abhd4	abhydrolase domain containing 4	process	lipid metabolic process
Abhd4	abhydrolase domain containing 4	process	lipid storage
Abhd5	abhydrolase domain containing 5	component	cytoplasm
Abhd5	abhydrolase domain containing 5	component	cytosol
Abhd5	abhydrolase domain containing 5	component	intracellular membrane-bounded organelle
Abhd5	abhydrolase domain containing 5	component	lipid particle
Abhd5	abhydrolase domain containing 5	component	nucleus
Abhd5	abhydrolase domain containing 5	function	1-acylglycerol-3-phosphate O-acyltransferase activity
Abhd5	abhydrolase domain containing 5	function	lysophosphatidic acid acyltransferase activity
Abhd5	abhydrolase domain containing 5	function	protein binding
Abhd5	abhydrolase domain containing 5	function	transferase activity
Abhd5	abhydrolase domain containing 5	function	transferase activity, transferring acyl groups
Abhd5	abhydrolase domain containing 5	function	triglyceride lipase activity
Abhd5	abhydrolase domain containing 5	process	cell differentiation
Abhd5	abhydrolase domain containing 5	process	fatty acid metabolic process
Abhd5	abhydrolase domain containing 5	process	lipid homeostasis
Abhd5	abhydrolase domain containing 5	process	lipid metabolic process
Abhd5	abhydrolase domain containing 5	process	negative regulation of sequestering of triglyceride
Abhd5	abhydrolase domain containing 5	process	phosphatidic acid biosynthetic process
Abhd5	abhydrolase domain containing 5	process	phospholipid biosynthetic process
Abhd5	abhydrolase domain containing 5	process	positive regulation of lipoprotein lipase activity
Abhd5	abhydrolase domain containing 5	process	positive regulation of triglyceride catabolic process
Abhd6	abhydrolase domain containing 6	component	AMPA glutamate receptor complex
Abhd6	abhydrolase domain containing 6	component	extracellular exosome
Abhd6	abhydrolase domain containing 6	component	integral component of membrane
Abhd6	abhydrolase domain containing 6	component	membrane
Abhd6	abhydrolase domain containing 6	component	mitochondrion
Abhd6	abhydrolase domain containing 6	function	acylglycerol lipase activity
Abhd6	abhydrolase domain containing 6	function	catalytic activity
Abhd6	abhydrolase domain containing 6	function	hydrolase activity
Abhd6	abhydrolase domain containing 6	function	phospholipase activity
Abhd6	abhydrolase domain containing 6	process	acylglycerol catabolic process
Abhd6	abhydrolase domain containing 6	process	long term synaptic depression
Abhd6	abhydrolase domain containing 6	process	negative regulation of cell migration
Abhd6	abhydrolase domain containing 6	process	phospholipid catabolic process
Abhd6	abhydrolase domain containing 6	process	positive regulation of lipid biosynthetic process
Abhd6	abhydrolase domain containing 6	process	regulation of endocannabinoid signaling pathway
Abi1	abl-interactor 1	component	SCAR complex
Abi1	abl-interactor 1	component	cell junction
Abi1	abl-interactor 1	component	cell leading edge
Abi1	abl-interactor 1	component	cell projection
Abi1	abl-interactor 1	component	cytoplasm
Abi1	abl-interactor 1	component	cytoskeleton
Abi1	abl-interactor 1	component	extracellular exosome
Abi1	abl-interactor 1	component	filopodium
Abi1	abl-interactor 1	component	intracellular
Abi1	abl-interactor 1	component	lamellipodium
Abi1	abl-interactor 1	component	membrane
Abi1	abl-interactor 1	component	neuron projection
Abi1	abl-interactor 1	component	nucleus
Abi1	abl-interactor 1	component	plasma membrane
Abi1	abl-interactor 1	component	postsynaptic membrane
Abi1	abl-interactor 1	component	synapse
Abi1	abl-interactor 1	function	protein binding
Abi1	abl-interactor 1	function	protein complex binding
Abi1	abl-interactor 1	function	protein tyrosine kinase activator activity
Abi1	abl-interactor 1	function	transcription factor binding
Abi1	abl-interactor 1	process	activation of protein kinase activity
Abi1	abl-interactor 1	process	cellular process
Abi1	abl-interactor 1	process	lamellipodium morphogenesis
Abi1	abl-interactor 1	process	megakaryocyte development
Abi1	abl-interactor 1	process	movement of cell or subcellular component
Abi1	abl-interactor 1	process	peptidyl-tyrosine phosphorylation
Abi1	abl-interactor 1	process	positive regulation of protein tyrosine kinase activity
Abi1	abl-interactor 1	process	somitogenesis
Abl1	c-abl oncogene 1, non-receptor tyrosine kinase	component	actin cytoskeleton
Abl1	c-abl oncogene 1, non-receptor tyrosine kinase	component	cell leading edge
Abl1	c-abl oncogene 1, non-receptor tyrosine kinase	component	cytoplasm
Abl1	c-abl oncogene 1, non-receptor tyrosine kinase	component	cytoskeleton
Abl1	c-abl oncogene 1, non-receptor tyrosine kinase	component	cytosol
Abl1	c-abl oncogene 1, non-receptor tyrosine kinase	component	endoplasmic reticulum
Abl1	c-abl oncogene 1, non-receptor tyrosine kinase	component	extrinsic component of cytoplasmic side of plasma membrane
Abl1	c-abl oncogene 1, non-receptor tyrosine kinase	component	growth cone
Abl1	c-abl oncogene 1, non-receptor tyrosine kinase	component	mitochondrion
Abl1	c-abl oncogene 1, non-receptor tyrosine kinase	component	neuron projection
Abl1	c-abl oncogene 1, non-receptor tyrosine kinase	component	neuronal cell body
Abl1	c-abl oncogene 1, non-receptor tyrosine kinase	component	nucleolus
Abl1	c-abl oncogene 1, non-receptor tyrosine kinase	component	nucleoplasm
Abl1	c-abl oncogene 1, non-receptor tyrosine kinase	component	nucleus
Abl1	c-abl oncogene 1, non-receptor tyrosine kinase	component	perinuclear region of cytoplasm
Abl1	c-abl oncogene 1, non-receptor tyrosine kinase	component	ruffle
Abl1	c-abl oncogene 1, non-receptor tyrosine kinase	component	synapse
Abl1	c-abl oncogene 1, non-receptor tyrosine kinase	function	ATP binding
Abl1	c-abl oncogene 1, non-receptor tyrosine kinase	function	DNA binding
Abl1	c-abl oncogene 1, non-receptor tyrosine kinase	function	SH3 domain binding
Abl1	c-abl oncogene 1, non-receptor tyrosine kinase	function	actin filament binding
Abl1	c-abl oncogene 1, non-receptor tyrosine kinase	function	delta-catenin binding
Abl1	c-abl oncogene 1, non-receptor tyrosine kinase	function	kinase activity
Abl1	c-abl oncogene 1, non-receptor tyrosine kinase	function	magnesium ion binding
Abl1	c-abl oncogene 1, non-receptor tyrosine kinase	function	manganese ion binding
Abl1	c-abl oncogene 1, non-receptor tyrosine kinase	function	metal ion binding
Abl1	c-abl oncogene 1, non-receptor tyrosine kinase	function	mitogen-activated protein kinase binding
Abl1	c-abl oncogene 1, non-receptor tyrosine kinase	function	non-membrane spanning protein tyrosine kinase activity
Abl1	c-abl oncogene 1, non-receptor tyrosine kinase	function	nucleotide binding
Abl1	c-abl oncogene 1, non-receptor tyrosine kinase	function	proline-rich region binding
Abl1	c-abl oncogene 1, non-receptor tyrosine kinase	function	protein C-terminus binding
Abl1	c-abl oncogene 1, non-receptor tyrosine kinase	function	protein binding
Abl1	c-abl oncogene 1, non-receptor tyrosine kinase	function	protein domain specific binding
Abl1	c-abl oncogene 1, non-receptor tyrosine kinase	function	protein kinase activity
Abl1	c-abl oncogene 1, non-receptor tyrosine kinase	function	protein kinase binding
Abl1	c-abl oncogene 1, non-receptor tyrosine kinase	function	protein tyrosine kinase activity
Abl1	c-abl oncogene 1, non-receptor tyrosine kinase	function	receptor binding
Abl1	c-abl oncogene 1, non-receptor tyrosine kinase	function	syntaxin binding
Abl1	c-abl oncogene 1, non-receptor tyrosine kinase	function	transferase activity
Abl1	c-abl oncogene 1, non-receptor tyrosine kinase	process	B cell proliferation
Abl1	c-abl oncogene 1, non-receptor tyrosine kinase	process	B cell proliferation involved in immune response
Abl1	c-abl oncogene 1, non-receptor tyrosine kinase	process	B cell receptor signaling pathway
Abl1	c-abl oncogene 1, non-receptor tyrosine kinase	process	B-1 B cell homeostasis
Abl1	c-abl oncogene 1, non-receptor tyrosine kinase	process	Bergmann glial cell differentiation
Abl1	c-abl oncogene 1, non-receptor tyrosine kinase	process	DNA damage induced protein phosphorylation
Abl1	c-abl oncogene 1, non-receptor tyrosine kinase	process	DNA repair
Abl1	c-abl oncogene 1, non-receptor tyrosine kinase	process	actin cytoskeleton organization
Abl1	c-abl oncogene 1, non-receptor tyrosine kinase	process	actin filament branching
Abl1	c-abl oncogene 1, non-receptor tyrosine kinase	process	activated T cell proliferation
Abl1	c-abl oncogene 1, non-receptor tyrosine kinase	process	alpha-beta T cell differentiation
Abl1	c-abl oncogene 1, non-receptor tyrosine kinase	process	apoptotic process
Abl1	c-abl oncogene 1, non-receptor tyrosine kinase	process	autophagy
Abl1	c-abl oncogene 1, non-receptor tyrosine kinase	process	cell adhesion
Abl1	c-abl oncogene 1, non-receptor tyrosine kinase	process	cell migration
Abl1	c-abl oncogene 1, non-receptor tyrosine kinase	process	cellular response to DNA damage stimulus
Abl1	c-abl oncogene 1, non-receptor tyrosine kinase	process	cellular response to lipopolysaccharide
Abl1	c-abl oncogene 1, non-receptor tyrosine kinase	process	cerebellum morphogenesis
Abl1	c-abl oncogene 1, non-receptor tyrosine kinase	process	collateral sprouting
Abl1	c-abl oncogene 1, non-receptor tyrosine kinase	process	endocytosis
Abl1	c-abl oncogene 1, non-receptor tyrosine kinase	process	epidermal growth factor receptor signaling pathway
Abl1	c-abl oncogene 1, non-receptor tyrosine kinase	process	innate immune response
Abl1	c-abl oncogene 1, non-receptor tyrosine kinase	process	microspike assembly
Abl1	c-abl oncogene 1, non-receptor tyrosine kinase	process	negative regulation of BMP signaling pathway
Abl1	c-abl oncogene 1, non-receptor tyrosine kinase	process	negative regulation of ERK1 and ERK2 cascade
Abl1	c-abl oncogene 1, non-receptor tyrosine kinase	process	negative regulation of I-kappaB kinase/NF-kappaB signaling
Abl1	c-abl oncogene 1, non-receptor tyrosine kinase	process	negative regulation of cell-cell adhesion
Abl1	c-abl oncogene 1, non-receptor tyrosine kinase	process	negative regulation of cellular senescence
Abl1	c-abl oncogene 1, non-receptor tyrosine kinase	process	negative regulation of endothelial cell apoptotic process
Abl1	c-abl oncogene 1, non-receptor tyrosine kinase	process	negative regulation of mitotic cell cycle
Abl1	c-abl oncogene 1, non-receptor tyrosine kinase	process	negative regulation of phospholipase C activity
Abl1	c-abl oncogene 1, non-receptor tyrosine kinase	process	negative regulation of protein serine/threonine kinase activity
Abl1	c-abl oncogene 1, non-receptor tyrosine kinase	process	negative regulation of ubiquitin-protein transferase activity
Abl1	c-abl oncogene 1, non-receptor tyrosine kinase	process	neuromuscular process controlling balance
Abl1	c-abl oncogene 1, non-receptor tyrosine kinase	process	peptidyl-tyrosine autophosphorylation
Abl1	c-abl oncogene 1, non-receptor tyrosine kinase	process	peptidyl-tyrosine phosphorylation
Abl1	c-abl oncogene 1, non-receptor tyrosine kinase	process	phagocytosis
Abl1	c-abl oncogene 1, non-receptor tyrosine kinase	process	phosphorylation
Abl1	c-abl oncogene 1, non-receptor tyrosine kinase	process	platelet-derived growth factor receptor signaling pathway
Abl1	c-abl oncogene 1, non-receptor tyrosine kinase	process	positive regulation of ERK1 and ERK2 cascade
Abl1	c-abl oncogene 1, non-receptor tyrosine kinase	process	positive regulation of I-kappaB kinase/NF-kappaB signaling
Abl1	c-abl oncogene 1, non-receptor tyrosine kinase	process	positive regulation of Wnt signaling pathway, planar cell polarity pathway
Abl1	c-abl oncogene 1, non-receptor tyrosine kinase	process	positive regulation of apoptotic process
Abl1	c-abl oncogene 1, non-receptor tyrosine kinase	process	positive regulation of cytosolic calcium ion concentration
Abl1	c-abl oncogene 1, non-receptor tyrosine kinase	process	positive regulation of interferon-gamma secretion
Abl1	c-abl oncogene 1, non-receptor tyrosine kinase	process	positive regulation of interleukin-2 secretion
Abl1	c-abl oncogene 1, non-receptor tyrosine kinase	process	positive regulation of mitotic cell cycle
Abl1	c-abl oncogene 1, non-receptor tyrosine kinase	process	positive regulation of neuron death
Abl1	c-abl oncogene 1, non-receptor tyrosine kinase	process	positive regulation of osteoblast proliferation
Abl1	c-abl oncogene 1, non-receptor tyrosine kinase	process	positive regulation of oxidoreductase activity
Abl1	c-abl oncogene 1, non-receptor tyrosine kinase	process	positive regulation of peptidyl-tyrosine phosphorylation
Abl1	c-abl oncogene 1, non-receptor tyrosine kinase	process	positive regulation of protein phosphorylation
Abl1	c-abl oncogene 1, non-receptor tyrosine kinase	process	positive regulation of release of sequestered calcium ion into cytosol
Abl1	c-abl oncogene 1, non-receptor tyrosine kinase	process	protein phosphorylation
Abl1	c-abl oncogene 1, non-receptor tyrosine kinase	process	regulation of actin cytoskeleton organization
Abl1	c-abl oncogene 1, non-receptor tyrosine kinase	process	regulation of cell cycle
Abl1	c-abl oncogene 1, non-receptor tyrosine kinase	process	regulation of cellular senescence
Abl1	c-abl oncogene 1, non-receptor tyrosine kinase	process	regulation of extracellular matrix organization
Abl1	c-abl oncogene 1, non-receptor tyrosine kinase	process	regulation of response to DNA damage stimulus
Abl1	c-abl oncogene 1, non-receptor tyrosine kinase	process	response to oxidative stress
Abl1	c-abl oncogene 1, non-receptor tyrosine kinase	process	signal transduction in response to DNA damage
Abl1	c-abl oncogene 1, non-receptor tyrosine kinase	process	spleen development
Abl1	c-abl oncogene 1, non-receptor tyrosine kinase	process	substrate adhesion-dependent cell spreading
Abl1	c-abl oncogene 1, non-receptor tyrosine kinase	process	thymus development
Abl1	c-abl oncogene 1, non-receptor tyrosine kinase	process	transitional one stage B cell differentiation
Ablim1	actin-binding LIM protein 1	component	actin cytoskeleton
Ablim1	actin-binding LIM protein 1	component	cytoplasm
Ablim1	actin-binding LIM protein 1	component	cytoskeleton
Ablim1	actin-binding LIM protein 1	component	lamellipodium
Ablim1	actin-binding LIM protein 1	component	neuronal postsynaptic density
Ablim1	actin-binding LIM protein 1	component	stress fiber
Ablim1	actin-binding LIM protein 1	function	actin binding
Ablim1	actin-binding LIM protein 1	function	metal ion binding
Ablim1	actin-binding LIM protein 1	function	protein binding
Ablim1	actin-binding LIM protein 1	function	zinc ion binding
Ablim1	actin-binding LIM protein 1	process	axon guidance
Ablim1	actin-binding LIM protein 1	process	cilium assembly
Ablim1	actin-binding LIM protein 1	process	cytoskeleton organization
Ablim1	actin-binding LIM protein 1	process	lamellipodium assembly
Ablim1	actin-binding LIM protein 1	process	positive regulation of transcription from RNA polymerase II promoter
Abo	ABO blood group (transferase A, alpha 1-3-N-acetylgalactosaminyltransferase, transferase B, alpha 1-3-galactosyltransferase)	component	Golgi apparatus
Abo	ABO blood group (transferase A, alpha 1-3-N-acetylgalactosaminyltransferase, transferase B, alpha 1-3-galactosyltransferase)	component	cytoplasmic vesicle
Abo	ABO blood group (transferase A, alpha 1-3-N-acetylgalactosaminyltransferase, transferase B, alpha 1-3-galactosyltransferase)	component	extracellular region
Abo	ABO blood group (transferase A, alpha 1-3-N-acetylgalactosaminyltransferase, transferase B, alpha 1-3-galactosyltransferase)	component	integral component of membrane
Abo	ABO blood group (transferase A, alpha 1-3-N-acetylgalactosaminyltransferase, transferase B, alpha 1-3-galactosyltransferase)	component	membrane
Abo	ABO blood group (transferase A, alpha 1-3-N-acetylgalactosaminyltransferase, transferase B, alpha 1-3-galactosyltransferase)	function	alpha-1,3-galactosyltransferase activity
Abo	ABO blood group (transferase A, alpha 1-3-N-acetylgalactosaminyltransferase, transferase B, alpha 1-3-galactosyltransferase)	function	fucosylgalactoside 3-alpha-galactosyltransferase activity
Abo	ABO blood group (transferase A, alpha 1-3-N-acetylgalactosaminyltransferase, transferase B, alpha 1-3-galactosyltransferase)	function	glycoprotein-fucosylgalactoside alpha-N-acetylgalactosaminyltransferase activity
Abo	ABO blood group (transferase A, alpha 1-3-N-acetylgalactosaminyltransferase, transferase B, alpha 1-3-galactosyltransferase)	function	metal ion binding
Abo	ABO blood group (transferase A, alpha 1-3-N-acetylgalactosaminyltransferase, transferase B, alpha 1-3-galactosyltransferase)	function	transferase activity
Abo	ABO blood group (transferase A, alpha 1-3-N-acetylgalactosaminyltransferase, transferase B, alpha 1-3-galactosyltransferase)	function	transferase activity, transferring glycosyl groups
Abo	ABO blood group (transferase A, alpha 1-3-N-acetylgalactosaminyltransferase, transferase B, alpha 1-3-galactosyltransferase)	function	transferase activity, transferring hexosyl groups
Abo	ABO blood group (transferase A, alpha 1-3-N-acetylgalactosaminyltransferase, transferase B, alpha 1-3-galactosyltransferase)	process	carbohydrate metabolic process
Abr	active BCR-related gene	component	cytosol
Abr	active BCR-related gene	component	membrane
Abr	active BCR-related gene	component	plasma membrane
Abr	active BCR-related gene	function	GTPase activator activity
Abr	active BCR-related gene	function	Rho guanyl-nucleotide exchange factor activity
Abr	active BCR-related gene	function	guanyl-nucleotide exchange factor activity
Abr	active BCR-related gene	process	actin cytoskeleton organization
Abr	active BCR-related gene	process	brain development
Abr	active BCR-related gene	process	inner ear morphogenesis
Abr	active BCR-related gene	process	intracellular signal transduction
Abr	active BCR-related gene	process	negative regulation of cell migration
Abr	active BCR-related gene	process	negative regulation of inflammatory response
Abr	active BCR-related gene	process	negative regulation of neutrophil degranulation
Abr	active BCR-related gene	process	neuromuscular process controlling balance
Abr	active BCR-related gene	process	positive regulation of GTPase activity
Abr	active BCR-related gene	process	positive regulation of phagocytosis
Abr	active BCR-related gene	process	regulation of Rho protein signal transduction
Abr	active BCR-related gene	process	response to lipopolysaccharide
Abr	active BCR-related gene	process	signal transduction
Abracl	ABRA C-terminal like	component	cellular_component
Abracl	ABRA C-terminal like	function	molecular_function
Abracl	ABRA C-terminal like	process	biological_process
Abtb2	ankyrin repeat and BTB (POZ) domain containing 2	component	nucleoplasm
Abtb2	ankyrin repeat and BTB (POZ) domain containing 2	component	nucleus
Abtb2	ankyrin repeat and BTB (POZ) domain containing 2	function	molecular_function
Abtb2	ankyrin repeat and BTB (POZ) domain containing 2	function	protein heterodimerization activity
Abtb2	ankyrin repeat and BTB (POZ) domain containing 2	process	cellular response to toxic substance
Acaca	acetyl-Coenzyme A carboxylase alpha	component	actin cytoskeleton
Acaca	acetyl-Coenzyme A carboxylase alpha	component	cytoplasm
Acaca	acetyl-Coenzyme A carboxylase alpha	component	cytosol
Acaca	acetyl-Coenzyme A carboxylase alpha	component	extracellular exosome
Acaca	acetyl-Coenzyme A carboxylase alpha	component	mitochondrion
Acaca	acetyl-Coenzyme A carboxylase alpha	component	nucleolus
Acaca	acetyl-Coenzyme A carboxylase alpha	function	ATP binding
Acaca	acetyl-Coenzyme A carboxylase alpha	function	acetyl-CoA carboxylase activity
Acaca	acetyl-Coenzyme A carboxylase alpha	function	biotin binding
Acaca	acetyl-Coenzyme A carboxylase alpha	function	biotin carboxylase activity
Acaca	acetyl-Coenzyme A carboxylase alpha	function	catalytic activity
Acaca	acetyl-Coenzyme A carboxylase alpha	function	kinase binding
Acaca	acetyl-Coenzyme A carboxylase alpha	function	ligase activity
Acaca	acetyl-Coenzyme A carboxylase alpha	function	metal ion binding
Acaca	acetyl-Coenzyme A carboxylase alpha	function	nucleotide binding
Acaca	acetyl-Coenzyme A carboxylase alpha	function	protein binding
Acaca	acetyl-Coenzyme A carboxylase alpha	process	acetyl-CoA metabolic process
Acaca	acetyl-Coenzyme A carboxylase alpha	process	cellular response to prostaglandin E stimulus
Acaca	acetyl-Coenzyme A carboxylase alpha	process	fatty acid biosynthetic process
Acaca	acetyl-Coenzyme A carboxylase alpha	process	fatty acid metabolic process
Acaca	acetyl-Coenzyme A carboxylase alpha	process	lipid homeostasis
Acaca	acetyl-Coenzyme A carboxylase alpha	process	lipid metabolic process
Acaca	acetyl-Coenzyme A carboxylase alpha	process	metabolic process
Acaca	acetyl-Coenzyme A carboxylase alpha	process	multicellular organismal protein metabolic process
Acaca	acetyl-Coenzyme A carboxylase alpha	process	protein homotetramerization
Acaca	acetyl-Coenzyme A carboxylase alpha	process	response to organic cyclic compound
Acaca	acetyl-Coenzyme A carboxylase alpha	process	tissue homeostasis
Acacb	acetyl-Coenzyme A carboxylase beta	component	membrane
Acacb	acetyl-Coenzyme A carboxylase beta	component	mitochondrion
Acacb	acetyl-Coenzyme A carboxylase beta	component	nucleus
Acacb	acetyl-Coenzyme A carboxylase beta	function	ATP binding
Acacb	acetyl-Coenzyme A carboxylase beta	function	acetyl-CoA carboxylase activity
Acacb	acetyl-Coenzyme A carboxylase beta	function	biotin binding
Acacb	acetyl-Coenzyme A carboxylase beta	function	biotin carboxylase activity
Acacb	acetyl-Coenzyme A carboxylase beta	function	catalytic activity
Acacb	acetyl-Coenzyme A carboxylase beta	function	ligase activity
Acacb	acetyl-Coenzyme A carboxylase beta	function	metal ion binding
Acacb	acetyl-Coenzyme A carboxylase beta	function	nucleotide binding
Acacb	acetyl-Coenzyme A carboxylase beta	process	acetyl-CoA metabolic process
Acacb	acetyl-Coenzyme A carboxylase beta	process	fatty acid biosynthetic process
Acacb	acetyl-Coenzyme A carboxylase beta	process	fatty acid metabolic process
Acacb	acetyl-Coenzyme A carboxylase beta	process	lipid metabolic process
Acacb	acetyl-Coenzyme A carboxylase beta	process	malonyl-CoA biosynthetic process
Acacb	acetyl-Coenzyme A carboxylase beta	process	metabolic process
Acacb	acetyl-Coenzyme A carboxylase beta	process	negative regulation of fatty acid oxidation
Acacb	acetyl-Coenzyme A carboxylase beta	process	positive regulation of heart growth
Acacb	acetyl-Coenzyme A carboxylase beta	process	positive regulation of lipid storage
Acacb	acetyl-Coenzyme A carboxylase beta	process	protein homotetramerization
Acacb	acetyl-Coenzyme A carboxylase beta	process	response to organic cyclic compound
Acad10	acyl-Coenzyme A dehydrogenase family, member 10	component	mitochondrion
Acad10	acyl-Coenzyme A dehydrogenase family, member 10	function	2-methylhexanoyl-CoA dehydrogenase activity
Acad10	acyl-Coenzyme A dehydrogenase family, member 10	function	4-methyloctanoyl-CoA dehydrogenase activity
Acad10	acyl-Coenzyme A dehydrogenase family, member 10	function	acyl-CoA dehydrogenase activity
Acad10	acyl-Coenzyme A dehydrogenase family, member 10	function	coenzyme F420-dependent 2,4,6-trinitrophenol hydride reductase activity
Acad10	acyl-Coenzyme A dehydrogenase family, member 10	function	coenzyme F420-dependent 2,4,6-trinitrophenol reductase activity
Acad10	acyl-Coenzyme A dehydrogenase family, member 10	function	coenzyme F420-dependent 2,4-dinitrophenol reductase activity
Acad10	acyl-Coenzyme A dehydrogenase family, member 10	function	electron carrier activity
Acad10	acyl-Coenzyme A dehydrogenase family, member 10	function	fatty-acyl-CoA binding
Acad10	acyl-Coenzyme A dehydrogenase family, member 10	function	flavin adenine dinucleotide binding
Acad10	acyl-Coenzyme A dehydrogenase family, member 10	function	hydrolase activity
Acad10	acyl-Coenzyme A dehydrogenase family, member 10	function	medium-chain-acyl-CoA dehydrogenase activity
Acad10	acyl-Coenzyme A dehydrogenase family, member 10	function	naphthyl-2-methyl-succinyl-CoA dehydrogenase activity
Acad10	acyl-Coenzyme A dehydrogenase family, member 10	function	oxidoreductase activity
Acad10	acyl-Coenzyme A dehydrogenase family, member 10	function	oxidoreductase activity, acting on the CH-CH group of donors
Acad10	acyl-Coenzyme A dehydrogenase family, member 10	function	oxidoreductase activity, acting on the CH-CH group of donors, with a flavin as acceptor
Acad10	acyl-Coenzyme A dehydrogenase family, member 10	function	propionyl-CoA dehydrogenase activity
Acad10	acyl-Coenzyme A dehydrogenase family, member 10	function	short-branched-chain-acyl-CoA dehydrogenase activity
Acad10	acyl-Coenzyme A dehydrogenase family, member 10	function	thiol-driven fumarate reductase activity
Acad10	acyl-Coenzyme A dehydrogenase family, member 10	function	very-long-chain-acyl-CoA dehydrogenase activity
Acad10	acyl-Coenzyme A dehydrogenase family, member 10	process	fatty acid beta-oxidation using acyl-CoA dehydrogenase
Acad10	acyl-Coenzyme A dehydrogenase family, member 10	process	lipid homeostasis
Acad10	acyl-Coenzyme A dehydrogenase family, member 10	process	metabolic process
Acad10	acyl-Coenzyme A dehydrogenase family, member 10	process	oxidation-reduction process
Acad10	acyl-Coenzyme A dehydrogenase family, member 10	component	mitochondrion
Acad10	acyl-Coenzyme A dehydrogenase family, member 10	function	2-methylhexanoyl-CoA dehydrogenase activity
Acad10	acyl-Coenzyme A dehydrogenase family, member 10	function	4-methyloctanoyl-CoA dehydrogenase activity
Acad10	acyl-Coenzyme A dehydrogenase family, member 10	function	acyl-CoA dehydrogenase activity
Acad10	acyl-Coenzyme A dehydrogenase family, member 10	function	coenzyme F420-dependent 2,4,6-trinitrophenol hydride reductase activity
Acad10	acyl-Coenzyme A dehydrogenase family, member 10	function	coenzyme F420-dependent 2,4,6-trinitrophenol reductase activity
Acad10	acyl-Coenzyme A dehydrogenase family, member 10	function	coenzyme F420-dependent 2,4-dinitrophenol reductase activity
Acad10	acyl-Coenzyme A dehydrogenase family, member 10	function	electron carrier activity
Acad10	acyl-Coenzyme A dehydrogenase family, member 10	function	fatty-acyl-CoA binding
Acad10	acyl-Coenzyme A dehydrogenase family, member 10	function	flavin adenine dinucleotide binding
Acad10	acyl-Coenzyme A dehydrogenase family, member 10	function	hydrolase activity
Acad10	acyl-Coenzyme A dehydrogenase family, member 10	function	medium-chain-acyl-CoA dehydrogenase activity
Acad10	acyl-Coenzyme A dehydrogenase family, member 10	function	naphthyl-2-methyl-succinyl-CoA dehydrogenase activity
Acad10	acyl-Coenzyme A dehydrogenase family, member 10	function	oxidoreductase activity
Acad10	acyl-Coenzyme A dehydrogenase family, member 10	function	oxidoreductase activity, acting on the CH-CH group of donors
Acad10	acyl-Coenzyme A dehydrogenase family, member 10	function	oxidoreductase activity, acting on the CH-CH group of donors, with a flavin as acceptor
Acad10	acyl-Coenzyme A dehydrogenase family, member 10	function	propionyl-CoA dehydrogenase activity
Acad10	acyl-Coenzyme A dehydrogenase family, member 10	function	short-branched-chain-acyl-CoA dehydrogenase activity
Acad10	acyl-Coenzyme A dehydrogenase family, member 10	function	thiol-driven fumarate reductase activity
Acad10	acyl-Coenzyme A dehydrogenase family, member 10	function	very-long-chain-acyl-CoA dehydrogenase activity
Acad10	acyl-Coenzyme A dehydrogenase family, member 10	process	fatty acid beta-oxidation using acyl-CoA dehydrogenase
Acad10	acyl-Coenzyme A dehydrogenase family, member 10	process	lipid homeostasis
Acad10	acyl-Coenzyme A dehydrogenase family, member 10	process	metabolic process
Acad10	acyl-Coenzyme A dehydrogenase family, member 10	process	oxidation-reduction process
Acad11	acyl-Coenzyme A dehydrogenase family, member 11	component	mitochondrial membrane
Acad11	acyl-Coenzyme A dehydrogenase family, member 11	component	mitochondrion
Acad11	acyl-Coenzyme A dehydrogenase family, member 11	component	nucleus
Acad11	acyl-Coenzyme A dehydrogenase family, member 11	component	peroxisome
Acad11	acyl-Coenzyme A dehydrogenase family, member 11	function	2-methylhexanoyl-CoA dehydrogenase activity
Acad11	acyl-Coenzyme A dehydrogenase family, member 11	function	4-methyloctanoyl-CoA dehydrogenase activity
Acad11	acyl-Coenzyme A dehydrogenase family, member 11	function	acyl-CoA dehydrogenase activity
Acad11	acyl-Coenzyme A dehydrogenase family, member 11	function	coenzyme F420-dependent 2,4,6-trinitrophenol hydride reductase activity
Acad11	acyl-Coenzyme A dehydrogenase family, member 11	function	coenzyme F420-dependent 2,4,6-trinitrophenol reductase activity
Acad11	acyl-Coenzyme A dehydrogenase family, member 11	function	coenzyme F420-dependent 2,4-dinitrophenol reductase activity
Acad11	acyl-Coenzyme A dehydrogenase family, member 11	function	electron carrier activity
Acad11	acyl-Coenzyme A dehydrogenase family, member 11	function	fatty-acyl-CoA binding
Acad11	acyl-Coenzyme A dehydrogenase family, member 11	function	flavin adenine dinucleotide binding
Acad11	acyl-Coenzyme A dehydrogenase family, member 11	function	long-chain-acyl-CoA dehydrogenase activity
Acad11	acyl-Coenzyme A dehydrogenase family, member 11	function	medium-chain-acyl-CoA dehydrogenase activity
Acad11	acyl-Coenzyme A dehydrogenase family, member 11	function	naphthyl-2-methyl-succinyl-CoA dehydrogenase activity
Acad11	acyl-Coenzyme A dehydrogenase family, member 11	function	oxidoreductase activity
Acad11	acyl-Coenzyme A dehydrogenase family, member 11	function	oxidoreductase activity, acting on the CH-CH group of donors
Acad11	acyl-Coenzyme A dehydrogenase family, member 11	function	oxidoreductase activity, acting on the CH-CH group of donors, with a flavin as acceptor
Acad11	acyl-Coenzyme A dehydrogenase family, member 11	function	propionyl-CoA dehydrogenase activity
Acad11	acyl-Coenzyme A dehydrogenase family, member 11	function	short-branched-chain-acyl-CoA dehydrogenase activity
Acad11	acyl-Coenzyme A dehydrogenase family, member 11	function	thiol-driven fumarate reductase activity
Acad11	acyl-Coenzyme A dehydrogenase family, member 11	function	very-long-chain-acyl-CoA dehydrogenase activity
Acad11	acyl-Coenzyme A dehydrogenase family, member 11	process	fatty acid beta-oxidation using acyl-CoA dehydrogenase
Acad11	acyl-Coenzyme A dehydrogenase family, member 11	process	lipid homeostasis
Acad11	acyl-Coenzyme A dehydrogenase family, member 11	process	metabolic process
Acad11	acyl-Coenzyme A dehydrogenase family, member 11	process	oxidation-reduction process
Acad12	acyl-Coenzyme A dehydrogenase family, member 12	component	mitochondrion
Acad12	acyl-Coenzyme A dehydrogenase family, member 12	function	acyl-CoA dehydrogenase activity
Acad12	acyl-Coenzyme A dehydrogenase family, member 12	function	electron carrier activity
Acad12	acyl-Coenzyme A dehydrogenase family, member 12	function	fatty-acyl-CoA binding
Acad12	acyl-Coenzyme A dehydrogenase family, member 12	function	flavin adenine dinucleotide binding
Acad12	acyl-Coenzyme A dehydrogenase family, member 12	function	oxidoreductase activity, acting on the CH-CH group of donors, with a flavin as acceptor
Acad12	acyl-Coenzyme A dehydrogenase family, member 12	process	fatty acid beta-oxidation using acyl-CoA dehydrogenase
Acad12	acyl-Coenzyme A dehydrogenase family, member 12	process	lipid homeostasis
Acad8	acyl-Coenzyme A dehydrogenase family, member 8	component	mitochondrion
Acad8	acyl-Coenzyme A dehydrogenase family, member 8	function	2-methylhexanoyl-CoA dehydrogenase activity
Acad8	acyl-Coenzyme A dehydrogenase family, member 8	function	4-methyloctanoyl-CoA dehydrogenase activity
Acad8	acyl-Coenzyme A dehydrogenase family, member 8	function	acyl-CoA dehydrogenase activity
Acad8	acyl-Coenzyme A dehydrogenase family, member 8	function	coenzyme F420-dependent 2,4,6-trinitrophenol hydride reductase activity
Acad8	acyl-Coenzyme A dehydrogenase family, member 8	function	coenzyme F420-dependent 2,4,6-trinitrophenol reductase activity
Acad8	acyl-Coenzyme A dehydrogenase family, member 8	function	coenzyme F420-dependent 2,4-dinitrophenol reductase activity
Acad8	acyl-Coenzyme A dehydrogenase family, member 8	function	electron carrier activity
Acad8	acyl-Coenzyme A dehydrogenase family, member 8	function	fatty-acyl-CoA binding
Acad8	acyl-Coenzyme A dehydrogenase family, member 8	function	flavin adenine dinucleotide binding
Acad8	acyl-Coenzyme A dehydrogenase family, member 8	function	medium-chain-acyl-CoA dehydrogenase activity
Acad8	acyl-Coenzyme A dehydrogenase family, member 8	function	naphthyl-2-methyl-succinyl-CoA dehydrogenase activity
Acad8	acyl-Coenzyme A dehydrogenase family, member 8	function	oxidoreductase activity
Acad8	acyl-Coenzyme A dehydrogenase family, member 8	function	oxidoreductase activity, acting on the CH-CH group of donors
Acad8	acyl-Coenzyme A dehydrogenase family, member 8	function	oxidoreductase activity, acting on the CH-CH group of donors, with a flavin as acceptor
Acad8	acyl-Coenzyme A dehydrogenase family, member 8	function	propionyl-CoA dehydrogenase activity
Acad8	acyl-Coenzyme A dehydrogenase family, member 8	function	short-branched-chain-acyl-CoA dehydrogenase activity
Acad8	acyl-Coenzyme A dehydrogenase family, member 8	function	thiol-driven fumarate reductase activity
Acad8	acyl-Coenzyme A dehydrogenase family, member 8	function	very-long-chain-acyl-CoA dehydrogenase activity
Acad8	acyl-Coenzyme A dehydrogenase family, member 8	process	branched-chain amino acid catabolic process
Acad8	acyl-Coenzyme A dehydrogenase family, member 8	process	fatty acid beta-oxidation using acyl-CoA dehydrogenase
Acad8	acyl-Coenzyme A dehydrogenase family, member 8	process	lipid homeostasis
Acad8	acyl-Coenzyme A dehydrogenase family, member 8	process	metabolic process
Acad8	acyl-Coenzyme A dehydrogenase family, member 8	process	oxidation-reduction process
Acad8	acyl-Coenzyme A dehydrogenase family, member 8	component	mitochondrion
Acad8	acyl-Coenzyme A dehydrogenase family, member 8	function	2-methylhexanoyl-CoA dehydrogenase activity
Acad8	acyl-Coenzyme A dehydrogenase family, member 8	function	4-methyloctanoyl-CoA dehydrogenase activity
Acad8	acyl-Coenzyme A dehydrogenase family, member 8	function	acyl-CoA dehydrogenase activity
Acad8	acyl-Coenzyme A dehydrogenase family, member 8	function	coenzyme F420-dependent 2,4,6-trinitrophenol hydride reductase activity
Acad8	acyl-Coenzyme A dehydrogenase family, member 8	function	coenzyme F420-dependent 2,4,6-trinitrophenol reductase activity
Acad8	acyl-Coenzyme A dehydrogenase family, member 8	function	coenzyme F420-dependent 2,4-dinitrophenol reductase activity
Acad8	acyl-Coenzyme A dehydrogenase family, member 8	function	electron carrier activity
Acad8	acyl-Coenzyme A dehydrogenase family, member 8	function	fatty-acyl-CoA binding
Acad8	acyl-Coenzyme A dehydrogenase family, member 8	function	flavin adenine dinucleotide binding
Acad8	acyl-Coenzyme A dehydrogenase family, member 8	function	medium-chain-acyl-CoA dehydrogenase activity
Acad8	acyl-Coenzyme A dehydrogenase family, member 8	function	naphthyl-2-methyl-succinyl-CoA dehydrogenase activity
Acad8	acyl-Coenzyme A dehydrogenase family, member 8	function	oxidoreductase activity
Acad8	acyl-Coenzyme A dehydrogenase family, member 8	function	oxidoreductase activity, acting on the CH-CH group of donors
Acad8	acyl-Coenzyme A dehydrogenase family, member 8	function	oxidoreductase activity, acting on the CH-CH group of donors, with a flavin as acceptor
Acad8	acyl-Coenzyme A dehydrogenase family, member 8	function	propionyl-CoA dehydrogenase activity
Acad8	acyl-Coenzyme A dehydrogenase family, member 8	function	short-branched-chain-acyl-CoA dehydrogenase activity
Acad8	acyl-Coenzyme A dehydrogenase family, member 8	function	thiol-driven fumarate reductase activity
Acad8	acyl-Coenzyme A dehydrogenase family, member 8	function	very-long-chain-acyl-CoA dehydrogenase activity
Acad8	acyl-Coenzyme A dehydrogenase family, member 8	process	branched-chain amino acid catabolic process
Acad8	acyl-Coenzyme A dehydrogenase family, member 8	process	fatty acid beta-oxidation using acyl-CoA dehydrogenase
Acad8	acyl-Coenzyme A dehydrogenase family, member 8	process	lipid homeostasis
Acad8	acyl-Coenzyme A dehydrogenase family, member 8	process	metabolic process
Acad8	acyl-Coenzyme A dehydrogenase family, member 8	process	oxidation-reduction process
Acad9	acyl-Coenzyme A dehydrogenase family, member 9	component	dendrite
Acad9	acyl-Coenzyme A dehydrogenase family, member 9	component	mitochondrion
Acad9	acyl-Coenzyme A dehydrogenase family, member 9	component	nucleus
Acad9	acyl-Coenzyme A dehydrogenase family, member 9	function	2-methylhexanoyl-CoA dehydrogenase activity
Acad9	acyl-Coenzyme A dehydrogenase family, member 9	function	4-methyloctanoyl-CoA dehydrogenase activity
Acad9	acyl-Coenzyme A dehydrogenase family, member 9	function	acyl-CoA dehydrogenase activity
Acad9	acyl-Coenzyme A dehydrogenase family, member 9	function	coenzyme F420-dependent 2,4,6-trinitrophenol hydride reductase activity
Acad9	acyl-Coenzyme A dehydrogenase family, member 9	function	coenzyme F420-dependent 2,4,6-trinitrophenol reductase activity
Acad9	acyl-Coenzyme A dehydrogenase family, member 9	function	coenzyme F420-dependent 2,4-dinitrophenol reductase activity
Acad9	acyl-Coenzyme A dehydrogenase family, member 9	function	electron carrier activity
Acad9	acyl-Coenzyme A dehydrogenase family, member 9	function	fatty-acyl-CoA binding
Acad9	acyl-Coenzyme A dehydrogenase family, member 9	function	flavin adenine dinucleotide binding
Acad9	acyl-Coenzyme A dehydrogenase family, member 9	function	medium-chain-acyl-CoA dehydrogenase activity
Acad9	acyl-Coenzyme A dehydrogenase family, member 9	function	naphthyl-2-methyl-succinyl-CoA dehydrogenase activity
Acad9	acyl-Coenzyme A dehydrogenase family, member 9	function	oxidoreductase activity
Acad9	acyl-Coenzyme A dehydrogenase family, member 9	function	oxidoreductase activity, acting on the CH-CH group of donors
Acad9	acyl-Coenzyme A dehydrogenase family, member 9	function	oxidoreductase activity, acting on the CH-CH group of donors, with a flavin as acceptor
Acad9	acyl-Coenzyme A dehydrogenase family, member 9	function	propionyl-CoA dehydrogenase activity
Acad9	acyl-Coenzyme A dehydrogenase family, member 9	function	short-branched-chain-acyl-CoA dehydrogenase activity
Acad9	acyl-Coenzyme A dehydrogenase family, member 9	function	thiol-driven fumarate reductase activity
Acad9	acyl-Coenzyme A dehydrogenase family, member 9	function	very-long-chain-acyl-CoA dehydrogenase activity
Acad9	acyl-Coenzyme A dehydrogenase family, member 9	process	fatty acid beta-oxidation using acyl-CoA dehydrogenase
Acad9	acyl-Coenzyme A dehydrogenase family, member 9	process	lipid homeostasis
Acad9	acyl-Coenzyme A dehydrogenase family, member 9	process	metabolic process
Acad9	acyl-Coenzyme A dehydrogenase family, member 9	process	mitochondrial respiratory chain complex I assembly
Acad9	acyl-Coenzyme A dehydrogenase family, member 9	process	oxidation-reduction process
Acadl	acyl-Coenzyme A dehydrogenase, long-chain	component	cytoplasm
Acadl	acyl-Coenzyme A dehydrogenase, long-chain	component	mitochondrial matrix
Acadl	acyl-Coenzyme A dehydrogenase, long-chain	component	mitochondrial membrane
Acadl	acyl-Coenzyme A dehydrogenase, long-chain	component	mitochondrion
Acadl	acyl-Coenzyme A dehydrogenase, long-chain	function	acyl-CoA dehydrogenase activity
Acadl	acyl-Coenzyme A dehydrogenase, long-chain	function	electron carrier activity
Acadl	acyl-Coenzyme A dehydrogenase, long-chain	function	fatty-acyl-CoA binding
Acadl	acyl-Coenzyme A dehydrogenase, long-chain	function	flavin adenine dinucleotide binding
Acadl	acyl-Coenzyme A dehydrogenase, long-chain	function	long-chain-acyl-CoA dehydrogenase activity
Acadl	acyl-Coenzyme A dehydrogenase, long-chain	function	oxidoreductase activity
Acadl	acyl-Coenzyme A dehydrogenase, long-chain	function	oxidoreductase activity, acting on the CH-CH group of donors
Acadl	acyl-Coenzyme A dehydrogenase, long-chain	function	oxidoreductase activity, acting on the CH-CH group of donors, with a flavin as acceptor
Acadl	acyl-Coenzyme A dehydrogenase, long-chain	function	palmitoyl-CoA oxidase activity
Acadl	acyl-Coenzyme A dehydrogenase, long-chain	process	carnitine catabolic process
Acadl	acyl-Coenzyme A dehydrogenase, long-chain	process	carnitine metabolic process, CoA-linked
Acadl	acyl-Coenzyme A dehydrogenase, long-chain	process	cellular lipid catabolic process
Acadl	acyl-Coenzyme A dehydrogenase, long-chain	process	fatty acid beta-oxidation using acyl-CoA dehydrogenase
Acadl	acyl-Coenzyme A dehydrogenase, long-chain	process	fatty acid metabolic process
Acadl	acyl-Coenzyme A dehydrogenase, long-chain	process	lipid homeostasis
Acadl	acyl-Coenzyme A dehydrogenase, long-chain	process	lipid metabolic process
Acadl	acyl-Coenzyme A dehydrogenase, long-chain	process	long-chain fatty acid catabolic process
Acadl	acyl-Coenzyme A dehydrogenase, long-chain	process	metabolic process
Acadl	acyl-Coenzyme A dehydrogenase, long-chain	process	negative regulation of fatty acid biosynthetic process
Acadl	acyl-Coenzyme A dehydrogenase, long-chain	process	negative regulation of fatty acid oxidation
Acadl	acyl-Coenzyme A dehydrogenase, long-chain	process	oxidation-reduction process
Acadl	acyl-Coenzyme A dehydrogenase, long-chain	process	protein homotetramerization
Acadl	acyl-Coenzyme A dehydrogenase, long-chain	process	regulation of cholesterol metabolic process
Acadl	acyl-Coenzyme A dehydrogenase, long-chain	process	temperature homeostasis
Acadm	acyl-Coenzyme A dehydrogenase, medium chain	component	axon
Acadm	acyl-Coenzyme A dehydrogenase, medium chain	component	extracellular exosome
Acadm	acyl-Coenzyme A dehydrogenase, medium chain	component	mitochondrial matrix
Acadm	acyl-Coenzyme A dehydrogenase, medium chain	component	mitochondrial membrane
Acadm	acyl-Coenzyme A dehydrogenase, medium chain	component	mitochondrion
Acadm	acyl-Coenzyme A dehydrogenase, medium chain	component	nucleus
Acadm	acyl-Coenzyme A dehydrogenase, medium chain	function	acyl-CoA dehydrogenase activity
Acadm	acyl-Coenzyme A dehydrogenase, medium chain	function	electron carrier activity
Acadm	acyl-Coenzyme A dehydrogenase, medium chain	function	fatty-acyl-CoA binding
Acadm	acyl-Coenzyme A dehydrogenase, medium chain	function	flavin adenine dinucleotide binding
Acadm	acyl-Coenzyme A dehydrogenase, medium chain	function	identical protein binding
Acadm	acyl-Coenzyme A dehydrogenase, medium chain	function	isomerase activity
Acadm	acyl-Coenzyme A dehydrogenase, medium chain	function	medium-chain-acyl-CoA dehydrogenase activity
Acadm	acyl-Coenzyme A dehydrogenase, medium chain	function	oxidoreductase activity
Acadm	acyl-Coenzyme A dehydrogenase, medium chain	function	oxidoreductase activity, acting on the CH-CH group of donors
Acadm	acyl-Coenzyme A dehydrogenase, medium chain	function	oxidoreductase activity, acting on the CH-CH group of donors, with a flavin as acceptor
Acadm	acyl-Coenzyme A dehydrogenase, medium chain	process	cardiac muscle cell differentiation
Acadm	acyl-Coenzyme A dehydrogenase, medium chain	process	carnitine biosynthetic process
Acadm	acyl-Coenzyme A dehydrogenase, medium chain	process	carnitine metabolic process
Acadm	acyl-Coenzyme A dehydrogenase, medium chain	process	carnitine metabolic process, CoA-linked
Acadm	acyl-Coenzyme A dehydrogenase, medium chain	process	fatty acid beta-oxidation
Acadm	acyl-Coenzyme A dehydrogenase, medium chain	process	fatty acid beta-oxidation using acyl-CoA dehydrogenase
Acadm	acyl-Coenzyme A dehydrogenase, medium chain	process	fatty acid metabolic process
Acadm	acyl-Coenzyme A dehydrogenase, medium chain	process	glycogen biosynthetic process
Acadm	acyl-Coenzyme A dehydrogenase, medium chain	process	heart development
Acadm	acyl-Coenzyme A dehydrogenase, medium chain	process	lipid homeostasis
Acadm	acyl-Coenzyme A dehydrogenase, medium chain	process	lipid metabolic process
Acadm	acyl-Coenzyme A dehydrogenase, medium chain	process	liver development
Acadm	acyl-Coenzyme A dehydrogenase, medium chain	process	medium-chain fatty acid catabolic process
Acadm	acyl-Coenzyme A dehydrogenase, medium chain	process	medium-chain fatty acid metabolic process
Acadm	acyl-Coenzyme A dehydrogenase, medium chain	process	metabolic process
Acadm	acyl-Coenzyme A dehydrogenase, medium chain	process	organic acid metabolic process
Acadm	acyl-Coenzyme A dehydrogenase, medium chain	process	oxidation-reduction process
Acadm	acyl-Coenzyme A dehydrogenase, medium chain	process	post-embryonic development
Acadm	acyl-Coenzyme A dehydrogenase, medium chain	process	protein homotetramerization
Acadm	acyl-Coenzyme A dehydrogenase, medium chain	process	regulation of gluconeogenesis
Acadm	acyl-Coenzyme A dehydrogenase, medium chain	process	response to cold
Acadm	acyl-Coenzyme A dehydrogenase, medium chain	process	response to starvation
Acads	acyl-Coenzyme A dehydrogenase, short chain	component	mitochondrial matrix
Acads	acyl-Coenzyme A dehydrogenase, short chain	component	mitochondrial membrane
Acads	acyl-Coenzyme A dehydrogenase, short chain	component	mitochondrion
Acads	acyl-Coenzyme A dehydrogenase, short chain	component	nucleus
Acads	acyl-Coenzyme A dehydrogenase, short chain	function	acyl-CoA dehydrogenase activity
Acads	acyl-Coenzyme A dehydrogenase, short chain	function	butyryl-CoA dehydrogenase activity
Acads	acyl-Coenzyme A dehydrogenase, short chain	function	electron carrier activity
Acads	acyl-Coenzyme A dehydrogenase, short chain	function	fatty-acyl-CoA binding
Acads	acyl-Coenzyme A dehydrogenase, short chain	function	flavin adenine dinucleotide binding
Acads	acyl-Coenzyme A dehydrogenase, short chain	function	oxidoreductase activity
Acads	acyl-Coenzyme A dehydrogenase, short chain	function	oxidoreductase activity, acting on the CH-CH group of donors
Acads	acyl-Coenzyme A dehydrogenase, short chain	process	butyrate catabolic process
Acads	acyl-Coenzyme A dehydrogenase, short chain	process	fatty acid beta-oxidation using acyl-CoA dehydrogenase
Acads	acyl-Coenzyme A dehydrogenase, short chain	process	fatty acid metabolic process
Acads	acyl-Coenzyme A dehydrogenase, short chain	process	lipid homeostasis
Acads	acyl-Coenzyme A dehydrogenase, short chain	process	lipid metabolic process
Acads	acyl-Coenzyme A dehydrogenase, short chain	process	metabolic process
Acads	acyl-Coenzyme A dehydrogenase, short chain	process	oxidation-reduction process
Acads	acyl-Coenzyme A dehydrogenase, short chain	process	protein homotetramerization
Acadsb	acyl-Coenzyme A dehydrogenase, short/branched chain	component	extracellular exosome
Acadsb	acyl-Coenzyme A dehydrogenase, short/branched chain	component	mitochondrion
Acadsb	acyl-Coenzyme A dehydrogenase, short/branched chain	function	acyl-CoA dehydrogenase activity
Acadsb	acyl-Coenzyme A dehydrogenase, short/branched chain	function	electron carrier activity
Acadsb	acyl-Coenzyme A dehydrogenase, short/branched chain	function	fatty-acyl-CoA binding
Acadsb	acyl-Coenzyme A dehydrogenase, short/branched chain	function	flavin adenine dinucleotide binding
Acadsb	acyl-Coenzyme A dehydrogenase, short/branched chain	function	oxidoreductase activity
Acadsb	acyl-Coenzyme A dehydrogenase, short/branched chain	function	oxidoreductase activity, acting on the CH-CH group of donors
Acadsb	acyl-Coenzyme A dehydrogenase, short/branched chain	function	oxidoreductase activity, acting on the CH-CH group of donors, with a flavin as acceptor
Acadsb	acyl-Coenzyme A dehydrogenase, short/branched chain	function	short-branched-chain-acyl-CoA dehydrogenase activity
Acadsb	acyl-Coenzyme A dehydrogenase, short/branched chain	process	acyl-CoA metabolic process
Acadsb	acyl-Coenzyme A dehydrogenase, short/branched chain	process	fatty acid beta-oxidation using acyl-CoA dehydrogenase
Acadsb	acyl-Coenzyme A dehydrogenase, short/branched chain	process	fatty acid metabolic process
Acadsb	acyl-Coenzyme A dehydrogenase, short/branched chain	process	lipid homeostasis
Acadsb	acyl-Coenzyme A dehydrogenase, short/branched chain	process	lipid metabolic process
Acadsb	acyl-Coenzyme A dehydrogenase, short/branched chain	process	metabolic process
Acadsb	acyl-Coenzyme A dehydrogenase, short/branched chain	process	oxidation-reduction process
Acadvl	acyl-Coenzyme A dehydrogenase, very long chain	component	cytoplasm
Acadvl	acyl-Coenzyme A dehydrogenase, very long chain	component	membrane
Acadvl	acyl-Coenzyme A dehydrogenase, very long chain	component	mitochondrial inner membrane
Acadvl	acyl-Coenzyme A dehydrogenase, very long chain	component	mitochondrial nucleoid
Acadvl	acyl-Coenzyme A dehydrogenase, very long chain	component	mitochondrion
Acadvl	acyl-Coenzyme A dehydrogenase, very long chain	component	nucleolus
Acadvl	acyl-Coenzyme A dehydrogenase, very long chain	component	nucleus
Acadvl	acyl-Coenzyme A dehydrogenase, very long chain	function	acyl-CoA dehydrogenase activity
Acadvl	acyl-Coenzyme A dehydrogenase, very long chain	function	electron carrier activity
Acadvl	acyl-Coenzyme A dehydrogenase, very long chain	function	fatty-acyl-CoA binding
Acadvl	acyl-Coenzyme A dehydrogenase, very long chain	function	flavin adenine dinucleotide binding
Acadvl	acyl-Coenzyme A dehydrogenase, very long chain	function	long-chain-acyl-CoA dehydrogenase activity
Acadvl	acyl-Coenzyme A dehydrogenase, very long chain	function	oxidoreductase activity
Acadvl	acyl-Coenzyme A dehydrogenase, very long chain	function	oxidoreductase activity, acting on the CH-CH group of donors
Acadvl	acyl-Coenzyme A dehydrogenase, very long chain	function	oxidoreductase activity, acting on the CH-CH group of donors, with a flavin as acceptor
Acadvl	acyl-Coenzyme A dehydrogenase, very long chain	function	very-long-chain-acyl-CoA dehydrogenase activity
Acadvl	acyl-Coenzyme A dehydrogenase, very long chain	process	fatty acid beta-oxidation
Acadvl	acyl-Coenzyme A dehydrogenase, very long chain	process	fatty acid beta-oxidation using acyl-CoA dehydrogenase
Acadvl	acyl-Coenzyme A dehydrogenase, very long chain	process	fatty acid metabolic process
Acadvl	acyl-Coenzyme A dehydrogenase, very long chain	process	lipid homeostasis
Acadvl	acyl-Coenzyme A dehydrogenase, very long chain	process	lipid metabolic process
Acadvl	acyl-Coenzyme A dehydrogenase, very long chain	process	metabolic process
Acadvl	acyl-Coenzyme A dehydrogenase, very long chain	process	negative regulation of fatty acid biosynthetic process
Acadvl	acyl-Coenzyme A dehydrogenase, very long chain	process	negative regulation of fatty acid oxidation
Acadvl	acyl-Coenzyme A dehydrogenase, very long chain	process	oxidation-reduction process
Acadvl	acyl-Coenzyme A dehydrogenase, very long chain	process	regulation of cholesterol metabolic process
Acadvl	acyl-Coenzyme A dehydrogenase, very long chain	process	temperature homeostasis
Acadvl	acyl-Coenzyme A dehydrogenase, very long chain	process	very long-chain fatty acid catabolic process
Acap1	ArfGAP with coiled-coil, ankyrin repeat and PH domains 1	component	endosome
Acap1	ArfGAP with coiled-coil, ankyrin repeat and PH domains 1	component	membrane
Acap1	ArfGAP with coiled-coil, ankyrin repeat and PH domains 1	function	GTPase activator activity
Acap1	ArfGAP with coiled-coil, ankyrin repeat and PH domains 1	function	hydrolase activity
Acap1	ArfGAP with coiled-coil, ankyrin repeat and PH domains 1	function	metal ion binding
Acap1	ArfGAP with coiled-coil, ankyrin repeat and PH domains 1	function	molecular_function
Acap1	ArfGAP with coiled-coil, ankyrin repeat and PH domains 1	function	signal transducer activity
Acap1	ArfGAP with coiled-coil, ankyrin repeat and PH domains 1	process	biological_process
Acap1	ArfGAP with coiled-coil, ankyrin repeat and PH domains 1	process	lipid catabolic process
Acap1	ArfGAP with coiled-coil, ankyrin repeat and PH domains 1	process	lipid metabolic process
Acap1	ArfGAP with coiled-coil, ankyrin repeat and PH domains 1	process	signal transduction
Acap2	ArfGAP with coiled-coil, ankyrin repeat and PH domains 2	component	endosome
Acap2	ArfGAP with coiled-coil, ankyrin repeat and PH domains 2	component	endosome membrane
Acap2	ArfGAP with coiled-coil, ankyrin repeat and PH domains 2	component	membrane
Acap2	ArfGAP with coiled-coil, ankyrin repeat and PH domains 2	component	ruffle
Acap2	ArfGAP with coiled-coil, ankyrin repeat and PH domains 2	function	GTPase activator activity
Acap2	ArfGAP with coiled-coil, ankyrin repeat and PH domains 2	function	Rab GTPase binding
Acap2	ArfGAP with coiled-coil, ankyrin repeat and PH domains 2	function	metal ion binding
Acap2	ArfGAP with coiled-coil, ankyrin repeat and PH domains 2	function	protein binding
Acap2	ArfGAP with coiled-coil, ankyrin repeat and PH domains 2	process	actin filament-based process
Acap2	ArfGAP with coiled-coil, ankyrin repeat and PH domains 2	process	cellular response to nerve growth factor stimulus
Acap2	ArfGAP with coiled-coil, ankyrin repeat and PH domains 2	process	positive regulation of GTPase activity
Acap2	ArfGAP with coiled-coil, ankyrin repeat and PH domains 2	process	protein localization to endosome
Acap2	ArfGAP with coiled-coil, ankyrin repeat and PH domains 2	component	endosome
Acap2	ArfGAP with coiled-coil, ankyrin repeat and PH domains 2	component	endosome membrane
Acap2	ArfGAP with coiled-coil, ankyrin repeat and PH domains 2	component	membrane
Acap2	ArfGAP with coiled-coil, ankyrin repeat and PH domains 2	component	ruffle
Acap2	ArfGAP with coiled-coil, ankyrin repeat and PH domains 2	function	GTPase activator activity
Acap2	ArfGAP with coiled-coil, ankyrin repeat and PH domains 2	function	Rab GTPase binding
Acap2	ArfGAP with coiled-coil, ankyrin repeat and PH domains 2	function	metal ion binding
Acap2	ArfGAP with coiled-coil, ankyrin repeat and PH domains 2	function	protein binding
Acap2	ArfGAP with coiled-coil, ankyrin repeat and PH domains 2	process	actin filament-based process
Acap2	ArfGAP with coiled-coil, ankyrin repeat and PH domains 2	process	cellular response to nerve growth factor stimulus
Acap2	ArfGAP with coiled-coil, ankyrin repeat and PH domains 2	process	positive regulation of GTPase activity
Acap2	ArfGAP with coiled-coil, ankyrin repeat and PH domains 2	process	protein localization to endosome
Acat1	acetyl-Coenzyme A acetyltransferase 1	component	extracellular exosome
Acat1	acetyl-Coenzyme A acetyltransferase 1	component	mitochondrial inner membrane
Acat1	acetyl-Coenzyme A acetyltransferase 1	component	mitochondrial matrix
Acat1	acetyl-Coenzyme A acetyltransferase 1	component	mitochondrion
Acat1	acetyl-Coenzyme A acetyltransferase 1	function	acetyl-CoA C-acetyltransferase activity
Acat1	acetyl-Coenzyme A acetyltransferase 1	function	catalytic activity
Acat1	acetyl-Coenzyme A acetyltransferase 1	function	coenzyme binding
Acat1	acetyl-Coenzyme A acetyltransferase 1	function	enzyme binding
Acat1	acetyl-Coenzyme A acetyltransferase 1	function	metal ion binding
Acat1	acetyl-Coenzyme A acetyltransferase 1	function	protein homodimerization activity
Acat1	acetyl-Coenzyme A acetyltransferase 1	function	transferase activity
Acat1	acetyl-Coenzyme A acetyltransferase 1	function	transferase activity, transferring acyl groups
Acat1	acetyl-Coenzyme A acetyltransferase 1	function	transferase activity, transferring acyl groups other than amino-acyl groups
Acat1	acetyl-Coenzyme A acetyltransferase 1	process	metabolic process
Acat1	acetyl-Coenzyme A acetyltransferase 1	process	protein homooligomerization
Acat2	acetyl-Coenzyme A acetyltransferase 2	component	cytoplasm
Acat2	acetyl-Coenzyme A acetyltransferase 2	component	cytosol
Acat2	acetyl-Coenzyme A acetyltransferase 2	component	extracellular exosome
Acat2	acetyl-Coenzyme A acetyltransferase 2	component	mitochondrion
Acat2	acetyl-Coenzyme A acetyltransferase 2	component	nucleolus
Acat2	acetyl-Coenzyme A acetyltransferase 2	component	nucleoplasm
Acat2	acetyl-Coenzyme A acetyltransferase 2	component	nucleus
Acat2	acetyl-Coenzyme A acetyltransferase 2	function	acetyl-CoA C-acetyltransferase activity
Acat2	acetyl-Coenzyme A acetyltransferase 2	function	catalytic activity
Acat2	acetyl-Coenzyme A acetyltransferase 2	function	transferase activity
Acat2	acetyl-Coenzyme A acetyltransferase 2	function	transferase activity, transferring acyl groups
Acat2	acetyl-Coenzyme A acetyltransferase 2	function	transferase activity, transferring acyl groups other than amino-acyl groups
Acat2	acetyl-Coenzyme A acetyltransferase 2	process	metabolic process
Acbd3	acyl-Coenzyme A binding domain containing 3	component	Golgi apparatus
Acbd3	acyl-Coenzyme A binding domain containing 3	component	Golgi membrane
Acbd3	acyl-Coenzyme A binding domain containing 3	component	integral component of membrane
Acbd3	acyl-Coenzyme A binding domain containing 3	component	membrane
Acbd3	acyl-Coenzyme A binding domain containing 3	component	mitochondrion
Acbd3	acyl-Coenzyme A binding domain containing 3	function	fatty-acyl-CoA binding
Acbd3	acyl-Coenzyme A binding domain containing 3	function	protein kinase A regulatory subunit binding
Acbd3	acyl-Coenzyme A binding domain containing 3	process	lipid metabolic process
Acbd3	acyl-Coenzyme A binding domain containing 3	process	steroid biosynthetic process
Acbd3	acyl-Coenzyme A binding domain containing 3	process	transport
Acbd5	acyl-Coenzyme A binding domain containing 5	component	integral component of membrane
Acbd5	acyl-Coenzyme A binding domain containing 5	component	intracellular membrane-bounded organelle
Acbd5	acyl-Coenzyme A binding domain containing 5	component	membrane
Acbd5	acyl-Coenzyme A binding domain containing 5	component	nucleoplasm
Acbd5	acyl-Coenzyme A binding domain containing 5	component	nucleus
Acbd5	acyl-Coenzyme A binding domain containing 5	component	peroxisome
Acbd5	acyl-Coenzyme A binding domain containing 5	function	fatty-acyl-CoA binding
Acbd5	acyl-Coenzyme A binding domain containing 5	function	lipid binding
Acbd5	acyl-Coenzyme A binding domain containing 5	function	molecular_function
Acbd5	acyl-Coenzyme A binding domain containing 5	process	autophagy
Acbd5	acyl-Coenzyme A binding domain containing 5	process	pexophagy
Acbd5	acyl-Coenzyme A binding domain containing 5	process	transport
Acbd5	acyl-Coenzyme A binding domain containing 5	component	integral component of membrane
Acbd5	acyl-Coenzyme A binding domain containing 5	component	intracellular membrane-bounded organelle
Acbd5	acyl-Coenzyme A binding domain containing 5	component	membrane
Acbd5	acyl-Coenzyme A binding domain containing 5	component	nucleoplasm
Acbd5	acyl-Coenzyme A binding domain containing 5	component	nucleus
Acbd5	acyl-Coenzyme A binding domain containing 5	component	peroxisome
Acbd5	acyl-Coenzyme A binding domain containing 5	function	fatty-acyl-CoA binding
Acbd5	acyl-Coenzyme A binding domain containing 5	function	lipid binding
Acbd5	acyl-Coenzyme A binding domain containing 5	function	molecular_function
Acbd5	acyl-Coenzyme A binding domain containing 5	process	autophagy
Acbd5	acyl-Coenzyme A binding domain containing 5	process	pexophagy
Acbd5	acyl-Coenzyme A binding domain containing 5	process	transport
Acbd6	acyl-Coenzyme A binding domain containing 6	component	cytoplasm
Acbd6	acyl-Coenzyme A binding domain containing 6	function	fatty-acyl-CoA binding
Acbd6	acyl-Coenzyme A binding domain containing 6	function	lipid binding
Acbd6	acyl-Coenzyme A binding domain containing 6	function	molecular_function
Acbd6	acyl-Coenzyme A binding domain containing 6	process	biological_process
Acin1	apoptotic chromatin condensation inducer 1	component	ASAP complex
Acin1	apoptotic chromatin condensation inducer 1	component	cytoplasm
Acin1	apoptotic chromatin condensation inducer 1	component	exon-exon junction complex
Acin1	apoptotic chromatin condensation inducer 1	component	nuclear speck
Acin1	apoptotic chromatin condensation inducer 1	component	nucleolus
Acin1	apoptotic chromatin condensation inducer 1	component	nucleoplasm
Acin1	apoptotic chromatin condensation inducer 1	component	nucleus
Acin1	apoptotic chromatin condensation inducer 1	component	plasma membrane
Acin1	apoptotic chromatin condensation inducer 1	function	nucleic acid binding
Acin1	apoptotic chromatin condensation inducer 1	function	nucleotide binding
Acin1	apoptotic chromatin condensation inducer 1	function	poly(A) RNA binding
Acin1	apoptotic chromatin condensation inducer 1	process	RNA splicing
Acin1	apoptotic chromatin condensation inducer 1	process	activation of mitophagy in response to mitochondrial depolarization
Acin1	apoptotic chromatin condensation inducer 1	process	apoptotic chromosome condensation
Acin1	apoptotic chromatin condensation inducer 1	process	apoptotic process
Acin1	apoptotic chromatin condensation inducer 1	process	mRNA processing
Acin1	apoptotic chromatin condensation inducer 1	process	negative regulation of mRNA splicing, via spliceosome
Acin1	apoptotic chromatin condensation inducer 1	process	positive regulation of apoptotic process
Acin1	apoptotic chromatin condensation inducer 1	process	positive regulation of defense response to virus by host
Acin1	apoptotic chromatin condensation inducer 1	process	regulation of apoptotic process
Acin1	apoptotic chromatin condensation inducer 1	process	regulation of autophagy
Acly	ATP citrate lyase	component	cytoplasm
Acly	ATP citrate lyase	component	extracellular exosome
Acly	ATP citrate lyase	component	intracellular
Acly	ATP citrate lyase	component	membrane
Acly	ATP citrate lyase	component	mitochondrion
Acly	ATP citrate lyase	component	nucleoplasm
Acly	ATP citrate lyase	component	plasma membrane
Acly	ATP citrate lyase	function	ATP binding
Acly	ATP citrate lyase	function	ATP citrate synthase activity
Acly	ATP citrate lyase	function	catalytic activity
Acly	ATP citrate lyase	function	cofactor binding
Acly	ATP citrate lyase	function	metal ion binding
Acly	ATP citrate lyase	function	nucleotide binding
Acly	ATP citrate lyase	function	protein binding
Acly	ATP citrate lyase	function	transferase activity
Acly	ATP citrate lyase	function	transferase activity, transferring acyl groups, acyl groups converted into alkyl on transfer
Acly	ATP citrate lyase	process	acetyl-CoA biosynthetic process
Acly	ATP citrate lyase	process	acetyl-CoA metabolic process
Acly	ATP citrate lyase	process	cellular carbohydrate metabolic process
Acly	ATP citrate lyase	process	citrate metabolic process
Acly	ATP citrate lyase	process	fatty acid biosynthetic process
Acly	ATP citrate lyase	process	lipid biosynthetic process
Acly	ATP citrate lyase	process	lipid metabolic process
Acly	ATP citrate lyase	process	metabolic process
Acly	ATP citrate lyase	component	cytoplasm
Acly	ATP citrate lyase	component	extracellular exosome
Acly	ATP citrate lyase	component	intracellular
Acly	ATP citrate lyase	component	membrane
Acly	ATP citrate lyase	component	mitochondrion
Acly	ATP citrate lyase	component	nucleoplasm
Acly	ATP citrate lyase	component	plasma membrane
Acly	ATP citrate lyase	function	ATP binding
Acly	ATP citrate lyase	function	ATP citrate synthase activity
Acly	ATP citrate lyase	function	catalytic activity
Acly	ATP citrate lyase	function	cofactor binding
Acly	ATP citrate lyase	function	metal ion binding
Acly	ATP citrate lyase	function	nucleotide binding
Acly	ATP citrate lyase	function	protein binding
Acly	ATP citrate lyase	function	transferase activity
Acly	ATP citrate lyase	function	transferase activity, transferring acyl groups, acyl groups converted into alkyl on transfer
Acly	ATP citrate lyase	process	acetyl-CoA biosynthetic process
Acly	ATP citrate lyase	process	acetyl-CoA metabolic process
Acly	ATP citrate lyase	process	cellular carbohydrate metabolic process
Acly	ATP citrate lyase	process	citrate metabolic process
Acly	ATP citrate lyase	process	fatty acid biosynthetic process
Acly	ATP citrate lyase	process	lipid biosynthetic process
Acly	ATP citrate lyase	process	lipid metabolic process
Acly	ATP citrate lyase	process	metabolic process
Acnat1	acyl-coenzyme A amino acid N-acyltransferase 1	component	peroxisome
Acnat1	acyl-coenzyme A amino acid N-acyltransferase 1	function	2,4,4-trimethyl-3-oxopentanoyl-CoA 2-C-propanoyl transferase activity
Acnat1	acyl-coenzyme A amino acid N-acyltransferase 1	function	2,6-dimethyl-5-methylene-3-oxo-heptanoyl-CoA C-acetyltransferase activity
Acnat1	acyl-coenzyme A amino acid N-acyltransferase 1	function	2-methylhexanoyl-CoA C-acetyltransferase activity
Acnat1	acyl-coenzyme A amino acid N-acyltransferase 1	function	3-hydroxybutyryl-CoA thiolase activity
Acnat1	acyl-coenzyme A amino acid N-acyltransferase 1	function	3-ketopimelyl-CoA thiolase activity
Acnat1	acyl-coenzyme A amino acid N-acyltransferase 1	function	C-acyltransferase activity
Acnat1	acyl-coenzyme A amino acid N-acyltransferase 1	function	C-palmitoyltransferase activity
Acnat1	acyl-coenzyme A amino acid N-acyltransferase 1	function	L-2-aminoadipate N-acetyltransferase activity
Acnat1	acyl-coenzyme A amino acid N-acyltransferase 1	function	N-acetyltransferase activity
Acnat1	acyl-coenzyme A amino acid N-acyltransferase 1	function	N-acyltransferase activity
Acnat1	acyl-coenzyme A amino acid N-acyltransferase 1	function	N-palmitoyltransferase activity
Acnat1	acyl-coenzyme A amino acid N-acyltransferase 1	function	N-succinyltransferase activity
Acnat1	acyl-coenzyme A amino acid N-acyltransferase 1	function	O-acetyltransferase activity
Acnat1	acyl-coenzyme A amino acid N-acyltransferase 1	function	O-acyltransferase activity
Acnat1	acyl-coenzyme A amino acid N-acyltransferase 1	function	O-octanoyltransferase activity
Acnat1	acyl-coenzyme A amino acid N-acyltransferase 1	function	O-palmitoyltransferase activity
Acnat1	acyl-coenzyme A amino acid N-acyltransferase 1	function	O-sinapoyltransferase activity
Acnat1	acyl-coenzyme A amino acid N-acyltransferase 1	function	O-succinyltransferase activity
Acnat1	acyl-coenzyme A amino acid N-acyltransferase 1	function	Ras palmitoyltransferase activity
Acnat1	acyl-coenzyme A amino acid N-acyltransferase 1	function	S-acetyltransferase activity
Acnat1	acyl-coenzyme A amino acid N-acyltransferase 1	function	S-acyltransferase activity
Acnat1	acyl-coenzyme A amino acid N-acyltransferase 1	function	S-malonyltransferase activity
Acnat1	acyl-coenzyme A amino acid N-acyltransferase 1	function	S-succinyltransferase activity
Acnat1	acyl-coenzyme A amino acid N-acyltransferase 1	function	UDP-3-O-[3-hydroxymyristoyl] glucosamine N-acyltransferase activity
Acnat1	acyl-coenzyme A amino acid N-acyltransferase 1	function	acetyl-CoA:L-lysine N6-acetyltransferase
Acnat1	acyl-coenzyme A amino acid N-acyltransferase 1	function	acetyltransferase activity
Acnat1	acyl-coenzyme A amino acid N-acyltransferase 1	function	acyl-CoA N-acyltransferase activity
Acnat1	acyl-coenzyme A amino acid N-acyltransferase 1	function	acylglycerol O-acyltransferase activity
Acnat1	acyl-coenzyme A amino acid N-acyltransferase 1	function	azetidine-2-carboxylic acid acetyltransferase activity
Acnat1	acyl-coenzyme A amino acid N-acyltransferase 1	function	benzoyl acetate-CoA thiolase activity
Acnat1	acyl-coenzyme A amino acid N-acyltransferase 1	function	butyryl-CoA 2-C-propionyltransferase activity
Acnat1	acyl-coenzyme A amino acid N-acyltransferase 1	function	carnitine O-acyltransferase activity
Acnat1	acyl-coenzyme A amino acid N-acyltransferase 1	function	dihydrolipoamide S-acyltransferase activity
Acnat1	acyl-coenzyme A amino acid N-acyltransferase 1	function	dihydrolipoamide branched chain acyltransferase activity
Acnat1	acyl-coenzyme A amino acid N-acyltransferase 1	function	ergosterol O-acyltransferase activity
Acnat1	acyl-coenzyme A amino acid N-acyltransferase 1	function	glucosaminyl-phosphotidylinositol O-acyltransferase activity
Acnat1	acyl-coenzyme A amino acid N-acyltransferase 1	function	keto acid formate lyase activity
Acnat1	acyl-coenzyme A amino acid N-acyltransferase 1	function	lanosterol O-acyltransferase activity
Acnat1	acyl-coenzyme A amino acid N-acyltransferase 1	function	malonyltransferase activity
Acnat1	acyl-coenzyme A amino acid N-acyltransferase 1	function	myristoyltransferase activity
Acnat1	acyl-coenzyme A amino acid N-acyltransferase 1	function	naphthyl-2-oxomethyl-succinyl-CoA succinyl transferase activity
Acnat1	acyl-coenzyme A amino acid N-acyltransferase 1	function	octanoyltransferase activity
Acnat1	acyl-coenzyme A amino acid N-acyltransferase 1	function	palmitoleoyl [acyl-carrier-protein]-dependent acyltransferase activity
Acnat1	acyl-coenzyme A amino acid N-acyltransferase 1	function	palmitoyltransferase activity
Acnat1	acyl-coenzyme A amino acid N-acyltransferase 1	function	peptidyl-lysine N-acetyltransferase activity, acting on acetyl phosphate as donor
Acnat1	acyl-coenzyme A amino acid N-acyltransferase 1	function	peptidyl-lysine N6-myristoyltransferase activity
Acnat1	acyl-coenzyme A amino acid N-acyltransferase 1	function	peptidyl-lysine N6-palmitoyltransferase activity
Acnat1	acyl-coenzyme A amino acid N-acyltransferase 1	function	protein-cysteine S-acyltransferase activity
Acnat1	acyl-coenzyme A amino acid N-acyltransferase 1	function	protein-cysteine S-myristoyltransferase activity
Acnat1	acyl-coenzyme A amino acid N-acyltransferase 1	function	serine O-acyltransferase activity
Acnat1	acyl-coenzyme A amino acid N-acyltransferase 1	function	sinapoyltransferase activity
Acnat1	acyl-coenzyme A amino acid N-acyltransferase 1	function	sterol O-acyltransferase activity
Acnat1	acyl-coenzyme A amino acid N-acyltransferase 1	function	succinyltransferase activity
Acnat1	acyl-coenzyme A amino acid N-acyltransferase 1	function	thiolester hydrolase activity
Acnat1	acyl-coenzyme A amino acid N-acyltransferase 1	function	transferase activity
Acnat1	acyl-coenzyme A amino acid N-acyltransferase 1	function	transferase activity, transferring acyl groups
Acnat1	acyl-coenzyme A amino acid N-acyltransferase 1	process	acyl-CoA metabolic process
Acnat1	acyl-coenzyme A amino acid N-acyltransferase 1	process	fatty acid metabolic process
Acnat1	acyl-coenzyme A amino acid N-acyltransferase 1	process	lipid metabolic process
Acnat2	acyl-coenzyme A amino acid N-acyltransferase 2	component	cellular_component
Acnat2	acyl-coenzyme A amino acid N-acyltransferase 2	component	peroxisome
Acnat2	acyl-coenzyme A amino acid N-acyltransferase 2	function	2,4,4-trimethyl-3-oxopentanoyl-CoA 2-C-propanoyl transferase activity
Acnat2	acyl-coenzyme A amino acid N-acyltransferase 2	function	2,6-dimethyl-5-methylene-3-oxo-heptanoyl-CoA C-acetyltransferase activity
Acnat2	acyl-coenzyme A amino acid N-acyltransferase 2	function	2-methylhexanoyl-CoA C-acetyltransferase activity
Acnat2	acyl-coenzyme A amino acid N-acyltransferase 2	function	3-hydroxybutyryl-CoA thiolase activity
Acnat2	acyl-coenzyme A amino acid N-acyltransferase 2	function	3-ketopimelyl-CoA thiolase activity
Acnat2	acyl-coenzyme A amino acid N-acyltransferase 2	function	C-acyltransferase activity
Acnat2	acyl-coenzyme A amino acid N-acyltransferase 2	function	C-palmitoyltransferase activity
Acnat2	acyl-coenzyme A amino acid N-acyltransferase 2	function	L-2-aminoadipate N-acetyltransferase activity
Acnat2	acyl-coenzyme A amino acid N-acyltransferase 2	function	N-acetyltransferase activity
Acnat2	acyl-coenzyme A amino acid N-acyltransferase 2	function	N-acyltransferase activity
Acnat2	acyl-coenzyme A amino acid N-acyltransferase 2	function	N-palmitoyltransferase activity
Acnat2	acyl-coenzyme A amino acid N-acyltransferase 2	function	N-succinyltransferase activity
Acnat2	acyl-coenzyme A amino acid N-acyltransferase 2	function	O-acetyltransferase activity
Acnat2	acyl-coenzyme A amino acid N-acyltransferase 2	function	O-acyltransferase activity
Acnat2	acyl-coenzyme A amino acid N-acyltransferase 2	function	O-octanoyltransferase activity
Acnat2	acyl-coenzyme A amino acid N-acyltransferase 2	function	O-palmitoyltransferase activity
Acnat2	acyl-coenzyme A amino acid N-acyltransferase 2	function	O-sinapoyltransferase activity
Acnat2	acyl-coenzyme A amino acid N-acyltransferase 2	function	O-succinyltransferase activity
Acnat2	acyl-coenzyme A amino acid N-acyltransferase 2	function	Ras palmitoyltransferase activity
Acnat2	acyl-coenzyme A amino acid N-acyltransferase 2	function	S-acetyltransferase activity
Acnat2	acyl-coenzyme A amino acid N-acyltransferase 2	function	S-acyltransferase activity
Acnat2	acyl-coenzyme A amino acid N-acyltransferase 2	function	S-malonyltransferase activity
Acnat2	acyl-coenzyme A amino acid N-acyltransferase 2	function	S-succinyltransferase activity
Acnat2	acyl-coenzyme A amino acid N-acyltransferase 2	function	UDP-3-O-[3-hydroxymyristoyl] glucosamine N-acyltransferase activity
Acnat2	acyl-coenzyme A amino acid N-acyltransferase 2	function	acetyl-CoA:L-lysine N6-acetyltransferase
Acnat2	acyl-coenzyme A amino acid N-acyltransferase 2	function	acetyltransferase activity
Acnat2	acyl-coenzyme A amino acid N-acyltransferase 2	function	acyl-CoA N-acyltransferase activity
Acnat2	acyl-coenzyme A amino acid N-acyltransferase 2	function	acylglycerol O-acyltransferase activity
Acnat2	acyl-coenzyme A amino acid N-acyltransferase 2	function	azetidine-2-carboxylic acid acetyltransferase activity
Acnat2	acyl-coenzyme A amino acid N-acyltransferase 2	function	benzoyl acetate-CoA thiolase activity
Acnat2	acyl-coenzyme A amino acid N-acyltransferase 2	function	butyryl-CoA 2-C-propionyltransferase activity
Acnat2	acyl-coenzyme A amino acid N-acyltransferase 2	function	carnitine O-acyltransferase activity
Acnat2	acyl-coenzyme A amino acid N-acyltransferase 2	function	dihydrolipoamide S-acyltransferase activity
Acnat2	acyl-coenzyme A amino acid N-acyltransferase 2	function	dihydrolipoamide branched chain acyltransferase activity
Acnat2	acyl-coenzyme A amino acid N-acyltransferase 2	function	ergosterol O-acyltransferase activity
Acnat2	acyl-coenzyme A amino acid N-acyltransferase 2	function	glucosaminyl-phosphotidylinositol O-acyltransferase activity
Acnat2	acyl-coenzyme A amino acid N-acyltransferase 2	function	keto acid formate lyase activity
Acnat2	acyl-coenzyme A amino acid N-acyltransferase 2	function	lanosterol O-acyltransferase activity
Acnat2	acyl-coenzyme A amino acid N-acyltransferase 2	function	malonyltransferase activity
Acnat2	acyl-coenzyme A amino acid N-acyltransferase 2	function	molecular_function
Acnat2	acyl-coenzyme A amino acid N-acyltransferase 2	function	myristoyltransferase activity
Acnat2	acyl-coenzyme A amino acid N-acyltransferase 2	function	naphthyl-2-oxomethyl-succinyl-CoA succinyl transferase activity
Acnat2	acyl-coenzyme A amino acid N-acyltransferase 2	function	octanoyltransferase activity
Acnat2	acyl-coenzyme A amino acid N-acyltransferase 2	function	palmitoleoyl [acyl-carrier-protein]-dependent acyltransferase activity
Acnat2	acyl-coenzyme A amino acid N-acyltransferase 2	function	palmitoyltransferase activity
Acnat2	acyl-coenzyme A amino acid N-acyltransferase 2	function	peptidyl-lysine N-acetyltransferase activity, acting on acetyl phosphate as donor
Acnat2	acyl-coenzyme A amino acid N-acyltransferase 2	function	peptidyl-lysine N6-myristoyltransferase activity
Acnat2	acyl-coenzyme A amino acid N-acyltransferase 2	function	peptidyl-lysine N6-palmitoyltransferase activity
Acnat2	acyl-coenzyme A amino acid N-acyltransferase 2	function	protein-cysteine S-acyltransferase activity
Acnat2	acyl-coenzyme A amino acid N-acyltransferase 2	function	protein-cysteine S-myristoyltransferase activity
Acnat2	acyl-coenzyme A amino acid N-acyltransferase 2	function	serine O-acyltransferase activity
Acnat2	acyl-coenzyme A amino acid N-acyltransferase 2	function	sinapoyltransferase activity
Acnat2	acyl-coenzyme A amino acid N-acyltransferase 2	function	sterol O-acyltransferase activity
Acnat2	acyl-coenzyme A amino acid N-acyltransferase 2	function	succinyltransferase activity
Acnat2	acyl-coenzyme A amino acid N-acyltransferase 2	function	thiolester hydrolase activity
Acnat2	acyl-coenzyme A amino acid N-acyltransferase 2	function	transferase activity
Acnat2	acyl-coenzyme A amino acid N-acyltransferase 2	function	transferase activity, transferring acyl groups
Acnat2	acyl-coenzyme A amino acid N-acyltransferase 2	process	acyl-CoA metabolic process
Acnat2	acyl-coenzyme A amino acid N-acyltransferase 2	process	biological_process
Acnat2	acyl-coenzyme A amino acid N-acyltransferase 2	process	fatty acid metabolic process
Acnat2	acyl-coenzyme A amino acid N-acyltransferase 2	process	lipid metabolic process
Aco1	aconitase 1	component	Golgi apparatus
Aco1	aconitase 1	component	cell
Aco1	aconitase 1	component	cytoplasm
Aco1	aconitase 1	component	cytosol
Aco1	aconitase 1	component	endoplasmic reticulum
Aco1	aconitase 1	component	extracellular exosome
Aco1	aconitase 1	component	intracellular membrane-bounded organelle
Aco1	aconitase 1	component	mitochondrion
Aco1	aconitase 1	function	4 iron, 4 sulfur cluster binding
Aco1	aconitase 1	function	RNA binding
Aco1	aconitase 1	function	aconitate hydratase activity
Aco1	aconitase 1	function	iron-responsive element binding
Aco1	aconitase 1	function	iron-sulfur cluster binding
Aco1	aconitase 1	function	lyase activity
Aco1	aconitase 1	function	mRNA 5'-UTR binding
Aco1	aconitase 1	function	metal ion binding
Aco1	aconitase 1	process	cellular iron ion homeostasis
Aco1	aconitase 1	process	citrate metabolic process
Aco1	aconitase 1	process	intestinal absorption
Aco1	aconitase 1	process	metabolic process
Aco1	aconitase 1	process	post-embryonic development
Aco1	aconitase 1	process	regulation of gene expression
Aco1	aconitase 1	process	regulation of translation
Aco1	aconitase 1	process	response to iron(II) ion
Aco1	aconitase 1	process	tricarboxylic acid cycle
Aco2	aconitase 2, mitochondrial	component	mitochondrion
Aco2	aconitase 2, mitochondrial	component	myelin sheath
Aco2	aconitase 2, mitochondrial	component	nucleus
Aco2	aconitase 2, mitochondrial	function	3 iron, 4 sulfur cluster binding
Aco2	aconitase 2, mitochondrial	function	4 iron, 4 sulfur cluster binding
Aco2	aconitase 2, mitochondrial	function	aconitate hydratase activity
Aco2	aconitase 2, mitochondrial	function	iron ion binding
Aco2	aconitase 2, mitochondrial	function	iron-sulfur cluster binding
Aco2	aconitase 2, mitochondrial	function	lyase activity
Aco2	aconitase 2, mitochondrial	function	metal ion binding
Aco2	aconitase 2, mitochondrial	process	citrate metabolic process
Aco2	aconitase 2, mitochondrial	process	isocitrate metabolic process
Aco2	aconitase 2, mitochondrial	process	metabolic process
Aco2	aconitase 2, mitochondrial	process	tricarboxylic acid cycle
Acot1	acyl-CoA thioesterase 1	component	cytoplasm
Acot1	acyl-CoA thioesterase 1	component	cytosol
Acot1	acyl-CoA thioesterase 1	component	mitochondrion
Acot1	acyl-CoA thioesterase 1	function	acyl-CoA hydrolase activity
Acot1	acyl-CoA thioesterase 1	function	carboxylic ester hydrolase activity
Acot1	acyl-CoA thioesterase 1	function	hydrolase activity
Acot1	acyl-CoA thioesterase 1	function	palmitoyl-CoA hydrolase activity
Acot1	acyl-CoA thioesterase 1	function	thiolester hydrolase activity
Acot1	acyl-CoA thioesterase 1	process	acyl-CoA metabolic process
Acot1	acyl-CoA thioesterase 1	process	long-chain fatty acid metabolic process
Acot11	acyl-CoA thioesterase 11	component	cytoplasm
Acot11	acyl-CoA thioesterase 11	component	extracellular exosome
Acot11	acyl-CoA thioesterase 11	component	intracellular
Acot11	acyl-CoA thioesterase 11	function	2,4,4-trimethyl-3-oxopentanoyl-CoA thioesterase activity
Acot11	acyl-CoA thioesterase 11	function	2-oxoglutaryl-CoA thioesterase activity
Acot11	acyl-CoA thioesterase 11	function	3-isopropylbut-3-enoyl-CoA thioesterase activity
Acot11	acyl-CoA thioesterase 11	function	CoA hydrolase activity
Acot11	acyl-CoA thioesterase 11	function	acyl-CoA hydrolase activity
Acot11	acyl-CoA thioesterase 11	function	carboxylic ester hydrolase activity
Acot11	acyl-CoA thioesterase 11	function	glutaryl-CoA hydrolase activity
Acot11	acyl-CoA thioesterase 11	function	hydrolase activity
Acot11	acyl-CoA thioesterase 11	function	lipid binding
Acot11	acyl-CoA thioesterase 11	process	fatty acid metabolic process
Acot11	acyl-CoA thioesterase 11	process	intracellular signal transduction
Acot13	acyl-CoA thioesterase 13	component	cytoplasm
Acot13	acyl-CoA thioesterase 13	component	cytoskeleton
Acot13	acyl-CoA thioesterase 13	component	extracellular exosome
Acot13	acyl-CoA thioesterase 13	component	mitochondrion
Acot13	acyl-CoA thioesterase 13	component	nucleus
Acot13	acyl-CoA thioesterase 13	function	2,4,4-trimethyl-3-oxopentanoyl-CoA thioesterase activity
Acot13	acyl-CoA thioesterase 13	function	2-oxoglutaryl-CoA thioesterase activity
Acot13	acyl-CoA thioesterase 13	function	3-isopropylbut-3-enoyl-CoA thioesterase activity
Acot13	acyl-CoA thioesterase 13	function	CoA hydrolase activity
Acot13	acyl-CoA thioesterase 13	function	acyl-CoA hydrolase activity
Acot13	acyl-CoA thioesterase 13	function	glutaryl-CoA hydrolase activity
Acot13	acyl-CoA thioesterase 13	function	hydrolase activity
Acot13	acyl-CoA thioesterase 13	process	protein homotetramerization
Acot2	acyl-CoA thioesterase 2	component	extracellular exosome
Acot2	acyl-CoA thioesterase 2	component	mitochondrion
Acot2	acyl-CoA thioesterase 2	function	acyl-CoA hydrolase activity
Acot2	acyl-CoA thioesterase 2	function	carboxylic ester hydrolase activity
Acot2	acyl-CoA thioesterase 2	function	hydrolase activity
Acot2	acyl-CoA thioesterase 2	function	palmitoyl-CoA hydrolase activity
Acot2	acyl-CoA thioesterase 2	function	receptor binding
Acot2	acyl-CoA thioesterase 2	function	thiolester hydrolase activity
Acot2	acyl-CoA thioesterase 2	process	acyl-CoA metabolic process
Acot2	acyl-CoA thioesterase 2	process	long-chain fatty acid metabolic process
Acot2	acyl-CoA thioesterase 2	process	response to hypoxia
Acot2	acyl-CoA thioesterase 2	process	very long-chain fatty acid catabolic process
Acot2	acyl-CoA thioesterase 2	process	very long-chain fatty acid metabolic process
Acot4	acyl-CoA thioesterase 4	component	peroxisome
Acot4	acyl-CoA thioesterase 4	function	acyl-CoA hydrolase activity
Acot4	acyl-CoA thioesterase 4	function	carboxylic ester hydrolase activity
Acot4	acyl-CoA thioesterase 4	function	hydrolase activity
Acot4	acyl-CoA thioesterase 4	function	palmitoyl-CoA hydrolase activity
Acot4	acyl-CoA thioesterase 4	function	receptor binding
Acot4	acyl-CoA thioesterase 4	function	succinyl-CoA hydrolase activity
Acot4	acyl-CoA thioesterase 4	function	thiolester hydrolase activity
Acot4	acyl-CoA thioesterase 4	process	acyl-CoA metabolic process
Acot4	acyl-CoA thioesterase 4	process	dicarboxylic acid catabolic process
Acot4	acyl-CoA thioesterase 4	process	dicarboxylic acid metabolic process
Acot4	acyl-CoA thioesterase 4	process	long-chain fatty acid metabolic process
Acot4	acyl-CoA thioesterase 4	process	saturated monocarboxylic acid metabolic process
Acot4	acyl-CoA thioesterase 4	process	short-chain fatty acid metabolic process
Acot4	acyl-CoA thioesterase 4	process	succinyl-CoA metabolic process
Acot4	acyl-CoA thioesterase 4	process	unsaturated monocarboxylic acid metabolic process
Acot4	acyl-CoA thioesterase 4	process	very long-chain fatty acid metabolic process
Acot6	acyl-CoA thioesterase 6	component	peroxisome
Acot6	acyl-CoA thioesterase 6	function	2,4,4-trimethyl-3-oxopentanoyl-CoA thioesterase activity
Acot6	acyl-CoA thioesterase 6	function	2-oxoglutaryl-CoA thioesterase activity
Acot6	acyl-CoA thioesterase 6	function	3-isopropylbut-3-enoyl-CoA thioesterase activity
Acot6	acyl-CoA thioesterase 6	function	CoA hydrolase activity
Acot6	acyl-CoA thioesterase 6	function	acyl-CoA hydrolase activity
Acot6	acyl-CoA thioesterase 6	function	carboxylic ester hydrolase activity
Acot6	acyl-CoA thioesterase 6	function	glutaryl-CoA hydrolase activity
Acot6	acyl-CoA thioesterase 6	function	hydrolase activity
Acot6	acyl-CoA thioesterase 6	function	thiolester hydrolase activity
Acot6	acyl-CoA thioesterase 6	process	acyl-CoA metabolic process
Acot7	acyl-CoA thioesterase 7	component	cell body
Acot7	acyl-CoA thioesterase 7	component	cytoplasm
Acot7	acyl-CoA thioesterase 7	component	cytosol
Acot7	acyl-CoA thioesterase 7	component	extracellular exosome
Acot7	acyl-CoA thioesterase 7	component	neuron projection
Acot7	acyl-CoA thioesterase 7	component	nucleoplasm
Acot7	acyl-CoA thioesterase 7	function	acyl-CoA hydrolase activity
Acot7	acyl-CoA thioesterase 7	function	carboxylic ester hydrolase activity
Acot7	acyl-CoA thioesterase 7	function	fatty-acyl-CoA binding
Acot7	acyl-CoA thioesterase 7	function	hydrolase activity
Acot7	acyl-CoA thioesterase 7	function	long-chain fatty acyl-CoA binding
Acot7	acyl-CoA thioesterase 7	function	palmitoyl-CoA hydrolase activity
Acot7	acyl-CoA thioesterase 7	function	protein homodimerization activity
Acot7	acyl-CoA thioesterase 7	process	coenzyme A biosynthetic process
Acot7	acyl-CoA thioesterase 7	process	fatty acid catabolic process
Acot7	acyl-CoA thioesterase 7	process	long-chain fatty-acyl-CoA catabolic process
Acot7	acyl-CoA thioesterase 7	process	medium-chain fatty acid biosynthetic process
Acot7	acyl-CoA thioesterase 7	process	medium-chain fatty-acyl-CoA catabolic process
Acot7	acyl-CoA thioesterase 7	process	palmitic acid biosynthetic process
Acot8	acyl-CoA thioesterase 8	component	mitochondrion
Acot8	acyl-CoA thioesterase 8	component	peroxisomal matrix
Acot8	acyl-CoA thioesterase 8	component	peroxisome
Acot8	acyl-CoA thioesterase 8	function	acyl-CoA hydrolase activity
Acot8	acyl-CoA thioesterase 8	function	carboxylic ester hydrolase activity
Acot8	acyl-CoA thioesterase 8	function	choloyl-CoA hydrolase activity
Acot8	acyl-CoA thioesterase 8	function	hydrolase activity
Acot8	acyl-CoA thioesterase 8	function	medium-chain acyl-CoA hydrolase activity
Acot8	acyl-CoA thioesterase 8	function	palmitoyl-CoA hydrolase activity
Acot8	acyl-CoA thioesterase 8	function	receptor binding
Acot8	acyl-CoA thioesterase 8	process	acyl-CoA metabolic process
Acot8	acyl-CoA thioesterase 8	process	dicarboxylic acid catabolic process
Acot8	acyl-CoA thioesterase 8	process	peroxisome fission
Acot8	acyl-CoA thioesterase 8	process	peroxisome organization
Acot9	acyl-CoA thioesterase 9	component	mitochondrion
Acot9	acyl-CoA thioesterase 9	function	2,4,4-trimethyl-3-oxopentanoyl-CoA thioesterase activity
Acot9	acyl-CoA thioesterase 9	function	2-oxoglutaryl-CoA thioesterase activity
Acot9	acyl-CoA thioesterase 9	function	3-isopropylbut-3-enoyl-CoA thioesterase activity
Acot9	acyl-CoA thioesterase 9	function	CoA hydrolase activity
Acot9	acyl-CoA thioesterase 9	function	acetyl-CoA hydrolase activity
Acot9	acyl-CoA thioesterase 9	function	acyl-CoA hydrolase activity
Acot9	acyl-CoA thioesterase 9	function	carboxylic ester hydrolase activity
Acot9	acyl-CoA thioesterase 9	function	glutaryl-CoA hydrolase activity
Acot9	acyl-CoA thioesterase 9	function	hydrolase activity
Acot9	acyl-CoA thioesterase 9	function	palmitoyl-CoA hydrolase activity
Acot9	acyl-CoA thioesterase 9	function	protein binding
Acot9	acyl-CoA thioesterase 9	process	acyl-CoA metabolic process
Acot9	acyl-CoA thioesterase 9	component	mitochondrion
Acot9	acyl-CoA thioesterase 9	function	2,4,4-trimethyl-3-oxopentanoyl-CoA thioesterase activity
Acot9	acyl-CoA thioesterase 9	function	2-oxoglutaryl-CoA thioesterase activity
Acot9	acyl-CoA thioesterase 9	function	3-isopropylbut-3-enoyl-CoA thioesterase activity
Acot9	acyl-CoA thioesterase 9	function	CoA hydrolase activity
Acot9	acyl-CoA thioesterase 9	function	acetyl-CoA hydrolase activity
Acot9	acyl-CoA thioesterase 9	function	acyl-CoA hydrolase activity
Acot9	acyl-CoA thioesterase 9	function	carboxylic ester hydrolase activity
Acot9	acyl-CoA thioesterase 9	function	glutaryl-CoA hydrolase activity
Acot9	acyl-CoA thioesterase 9	function	hydrolase activity
Acot9	acyl-CoA thioesterase 9	function	palmitoyl-CoA hydrolase activity
Acot9	acyl-CoA thioesterase 9	function	protein binding
Acot9	acyl-CoA thioesterase 9	process	acyl-CoA metabolic process
Acox1	acyl-Coenzyme A oxidase 1, palmitoyl	component	cytoplasm
Acox1	acyl-Coenzyme A oxidase 1, palmitoyl	component	intracellular membrane-bounded organelle
Acox1	acyl-Coenzyme A oxidase 1, palmitoyl	component	membrane
Acox1	acyl-Coenzyme A oxidase 1, palmitoyl	component	mitochondrion
Acox1	acyl-Coenzyme A oxidase 1, palmitoyl	component	nucleolus
Acox1	acyl-Coenzyme A oxidase 1, palmitoyl	component	nucleoplasm
Acox1	acyl-Coenzyme A oxidase 1, palmitoyl	component	nucleus
Acox1	acyl-Coenzyme A oxidase 1, palmitoyl	component	peroxisomal membrane
Acox1	acyl-Coenzyme A oxidase 1, palmitoyl	component	peroxisome
Acox1	acyl-Coenzyme A oxidase 1, palmitoyl	component	plasma membrane
Acox1	acyl-Coenzyme A oxidase 1, palmitoyl	function	FAD binding
Acox1	acyl-Coenzyme A oxidase 1, palmitoyl	function	PDZ domain binding
Acox1	acyl-Coenzyme A oxidase 1, palmitoyl	function	acyl-CoA dehydrogenase activity
Acox1	acyl-Coenzyme A oxidase 1, palmitoyl	function	acyl-CoA oxidase activity
Acox1	acyl-Coenzyme A oxidase 1, palmitoyl	function	electron carrier activity
Acox1	acyl-Coenzyme A oxidase 1, palmitoyl	function	fatty acid binding
Acox1	acyl-Coenzyme A oxidase 1, palmitoyl	function	fatty-acyl-CoA binding
Acox1	acyl-Coenzyme A oxidase 1, palmitoyl	function	flavin adenine dinucleotide binding
Acox1	acyl-Coenzyme A oxidase 1, palmitoyl	function	oxidoreductase activity
Acox1	acyl-Coenzyme A oxidase 1, palmitoyl	function	oxidoreductase activity, acting on the CH-CH group of donors
Acox1	acyl-Coenzyme A oxidase 1, palmitoyl	function	oxidoreductase activity, acting on the CH-CH group of donors, with a flavin as acceptor
Acox1	acyl-Coenzyme A oxidase 1, palmitoyl	function	palmitoyl-CoA oxidase activity
Acox1	acyl-Coenzyme A oxidase 1, palmitoyl	function	protein N-terminus binding
Acox1	acyl-Coenzyme A oxidase 1, palmitoyl	function	receptor binding
Acox1	acyl-Coenzyme A oxidase 1, palmitoyl	process	fatty acid beta-oxidation
Acox1	acyl-Coenzyme A oxidase 1, palmitoyl	process	fatty acid beta-oxidation using acyl-CoA dehydrogenase
Acox1	acyl-Coenzyme A oxidase 1, palmitoyl	process	fatty acid beta-oxidation using acyl-CoA oxidase
Acox1	acyl-Coenzyme A oxidase 1, palmitoyl	process	fatty acid metabolic process
Acox1	acyl-Coenzyme A oxidase 1, palmitoyl	process	fatty acid oxidation
Acox1	acyl-Coenzyme A oxidase 1, palmitoyl	process	generation of precursor metabolites and energy
Acox1	acyl-Coenzyme A oxidase 1, palmitoyl	process	lipid homeostasis
Acox1	acyl-Coenzyme A oxidase 1, palmitoyl	process	lipid metabolic process
Acox1	acyl-Coenzyme A oxidase 1, palmitoyl	process	metabolic process
Acox1	acyl-Coenzyme A oxidase 1, palmitoyl	process	oxidation-reduction process
Acox1	acyl-Coenzyme A oxidase 1, palmitoyl	process	peroxisome fission
Acox1	acyl-Coenzyme A oxidase 1, palmitoyl	process	positive regulation of cholesterol homeostasis
Acox1	acyl-Coenzyme A oxidase 1, palmitoyl	process	prostaglandin metabolic process
Acox1	acyl-Coenzyme A oxidase 1, palmitoyl	process	spermatogenesis
Acox1	acyl-Coenzyme A oxidase 1, palmitoyl	process	very long-chain fatty acid metabolic process
Acox3	acyl-Coenzyme A oxidase 3, pristanoyl	component	membrane
Acox3	acyl-Coenzyme A oxidase 3, pristanoyl	component	mitochondrion
Acox3	acyl-Coenzyme A oxidase 3, pristanoyl	component	peroxisomal matrix
Acox3	acyl-Coenzyme A oxidase 3, pristanoyl	component	peroxisome
Acox3	acyl-Coenzyme A oxidase 3, pristanoyl	function	acyl-CoA dehydrogenase activity
Acox3	acyl-Coenzyme A oxidase 3, pristanoyl	function	acyl-CoA oxidase activity
Acox3	acyl-Coenzyme A oxidase 3, pristanoyl	function	electron carrier activity
Acox3	acyl-Coenzyme A oxidase 3, pristanoyl	function	fatty acid binding
Acox3	acyl-Coenzyme A oxidase 3, pristanoyl	function	fatty-acyl-CoA binding
Acox3	acyl-Coenzyme A oxidase 3, pristanoyl	function	flavin adenine dinucleotide binding
Acox3	acyl-Coenzyme A oxidase 3, pristanoyl	function	oxidoreductase activity
Acox3	acyl-Coenzyme A oxidase 3, pristanoyl	function	oxidoreductase activity, acting on the CH-CH group of donors
Acox3	acyl-Coenzyme A oxidase 3, pristanoyl	function	oxidoreductase activity, acting on the CH-CH group of donors, with a flavin as acceptor
Acox3	acyl-Coenzyme A oxidase 3, pristanoyl	function	pristanoyl-CoA oxidase activity
Acox3	acyl-Coenzyme A oxidase 3, pristanoyl	function	receptor binding
Acox3	acyl-Coenzyme A oxidase 3, pristanoyl	process	fatty acid beta-oxidation
Acox3	acyl-Coenzyme A oxidase 3, pristanoyl	process	fatty acid beta-oxidation using acyl-CoA dehydrogenase
Acox3	acyl-Coenzyme A oxidase 3, pristanoyl	process	fatty acid beta-oxidation using acyl-CoA oxidase
Acox3	acyl-Coenzyme A oxidase 3, pristanoyl	process	fatty acid metabolic process
Acox3	acyl-Coenzyme A oxidase 3, pristanoyl	process	lipid homeostasis
Acox3	acyl-Coenzyme A oxidase 3, pristanoyl	process	lipid metabolic process
Acox3	acyl-Coenzyme A oxidase 3, pristanoyl	process	metabolic process
Acox3	acyl-Coenzyme A oxidase 3, pristanoyl	process	oxidation-reduction process
Acp1	acid phosphatase 1, soluble	component	cytoplasm
Acp1	acid phosphatase 1, soluble	component	cytoplasmic side of plasma membrane
Acp1	acid phosphatase 1, soluble	component	extracellular exosome
Acp1	acid phosphatase 1, soluble	function	acid phosphatase activity
Acp1	acid phosphatase 1, soluble	function	hydrolase activity
Acp1	acid phosphatase 1, soluble	function	non-membrane spanning protein tyrosine phosphatase activity
Acp1	acid phosphatase 1, soluble	function	phosphatase activity
Acp1	acid phosphatase 1, soluble	function	phosphoprotein phosphatase activity
Acp1	acid phosphatase 1, soluble	function	protein tyrosine phosphatase activity
Acp1	acid phosphatase 1, soluble	process	protein dephosphorylation
Acp2	acid phosphatase 2, lysosomal	component	cytoplasmic vesicle
Acp2	acid phosphatase 2, lysosomal	component	extracellular exosome
Acp2	acid phosphatase 2, lysosomal	component	integral component of membrane
Acp2	acid phosphatase 2, lysosomal	component	lysosome
Acp2	acid phosphatase 2, lysosomal	component	membrane
Acp2	acid phosphatase 2, lysosomal	component	neuron projection
Acp2	acid phosphatase 2, lysosomal	function	acid phosphatase activity
Acp2	acid phosphatase 2, lysosomal	function	hydrolase activity
Acp2	acid phosphatase 2, lysosomal	function	phosphoprotein phosphatase activity
Acp2	acid phosphatase 2, lysosomal	function	phosphotyrosine binding
Acp2	acid phosphatase 2, lysosomal	process	autophagic cell death
Acp2	acid phosphatase 2, lysosomal	process	lysosome organization
Acp2	acid phosphatase 2, lysosomal	process	protein dephosphorylation
Acp2	acid phosphatase 2, lysosomal	process	response to organic substance
Acp2	acid phosphatase 2, lysosomal	process	skeletal system development
Acp5	acid phosphatase 5, tartrate resistant	component	lysosome
Acp5	acid phosphatase 5, tartrate resistant	function	acid phosphatase activity
Acp5	acid phosphatase 5, tartrate resistant	function	hydrolase activity
Acp5	acid phosphatase 5, tartrate resistant	function	metal ion binding
Acp5	acid phosphatase 5, tartrate resistant	process	bone morphogenesis
Acp5	acid phosphatase 5, tartrate resistant	process	bone resorption
Acp5	acid phosphatase 5, tartrate resistant	process	defense response to Gram-positive bacterium
Acp5	acid phosphatase 5, tartrate resistant	process	dephosphorylation
Acp5	acid phosphatase 5, tartrate resistant	process	negative regulation of inflammatory response
Acp5	acid phosphatase 5, tartrate resistant	process	negative regulation of interleukin-1 beta production
Acp5	acid phosphatase 5, tartrate resistant	process	negative regulation of interleukin-12 production
Acp5	acid phosphatase 5, tartrate resistant	process	negative regulation of nitric oxide biosynthetic process
Acp5	acid phosphatase 5, tartrate resistant	process	negative regulation of superoxide anion generation
Acp5	acid phosphatase 5, tartrate resistant	process	negative regulation of tumor necrosis factor production
Acp5	acid phosphatase 5, tartrate resistant	process	protein dephosphorylation
Acp5	acid phosphatase 5, tartrate resistant	process	response to cytokine
Acp5	acid phosphatase 5, tartrate resistant	process	response to lipopolysaccharide
Acp6	acid phosphatase 6, lysophosphatidic	component	cytoplasm
Acp6	acid phosphatase 6, lysophosphatidic	component	mitochondrion
Acp6	acid phosphatase 6, lysophosphatidic	function	acid phosphatase activity
Acp6	acid phosphatase 6, lysophosphatidic	function	hydrolase activity
Acp6	acid phosphatase 6, lysophosphatidic	function	lysophosphatidic acid phosphatase activity
Acp6	acid phosphatase 6, lysophosphatidic	process	hematopoietic progenitor cell differentiation
Acp6	acid phosphatase 6, lysophosphatidic	process	lipid metabolic process
Acp6	acid phosphatase 6, lysophosphatidic	process	lysobisphosphatidic acid metabolic process
Acp6	acid phosphatase 6, lysophosphatidic	process	phospholipid metabolic process
Acp6	acid phosphatase 6, lysophosphatidic	process	protein dephosphorylation
Acpp	acid phosphatase, prostate	component	Golgi cisterna
Acpp	acid phosphatase, prostate	component	apical part of cell
Acpp	acid phosphatase, prostate	component	extracellular exosome
Acpp	acid phosphatase, prostate	component	extracellular region
Acpp	acid phosphatase, prostate	component	extracellular space
Acpp	acid phosphatase, prostate	component	filopodium
Acpp	acid phosphatase, prostate	component	integral component of membrane
Acpp	acid phosphatase, prostate	component	intracellular
Acpp	acid phosphatase, prostate	component	lysosomal membrane
Acpp	acid phosphatase, prostate	component	lysosome
Acpp	acid phosphatase, prostate	component	membrane
Acpp	acid phosphatase, prostate	component	multivesicular body
Acpp	acid phosphatase, prostate	component	nucleus
Acpp	acid phosphatase, prostate	component	plasma membrane
Acpp	acid phosphatase, prostate	component	secretory granule
Acpp	acid phosphatase, prostate	component	vesicle membrane
Acpp	acid phosphatase, prostate	function	5'-nucleotidase activity
Acpp	acid phosphatase, prostate	function	acid phosphatase activity
Acpp	acid phosphatase, prostate	function	choline binding
Acpp	acid phosphatase, prostate	function	hydrolase activity
Acpp	acid phosphatase, prostate	function	identical protein binding
Acpp	acid phosphatase, prostate	function	lysophosphatidic acid phosphatase activity
Acpp	acid phosphatase, prostate	function	phosphatase activity
Acpp	acid phosphatase, prostate	function	protein homodimerization activity
Acpp	acid phosphatase, prostate	function	thiamine phosphate phosphatase activity
Acpp	acid phosphatase, prostate	process	adenosine metabolic process
Acpp	acid phosphatase, prostate	process	dephosphorylation
Acpp	acid phosphatase, prostate	process	nucleotide metabolic process
Acpp	acid phosphatase, prostate	process	positive regulation of adenosine receptor signaling pathway
Acpp	acid phosphatase, prostate	process	protein dephosphorylation
Acpp	acid phosphatase, prostate	process	purine nucleobase metabolic process
Acpp	acid phosphatase, prostate	process	regulation of sensory perception of pain
Acpp	acid phosphatase, prostate	process	thiamine metabolic process
Acr	acrosin prepropeptide	component	Golgi-associated vesicle
Acr	acrosin prepropeptide	component	acrosomal matrix
Acr	acrosin prepropeptide	component	acrosomal vesicle
Acr	acrosin prepropeptide	component	nucleus
Acr	acrosin prepropeptide	component	protein complex
Acr	acrosin prepropeptide	function	hydrolase activity
Acr	acrosin prepropeptide	function	mannose binding
Acr	acrosin prepropeptide	function	peptidase activity
Acr	acrosin prepropeptide	function	protein binding
Acr	acrosin prepropeptide	function	serine-type endopeptidase activity
Acr	acrosin prepropeptide	function	serine-type peptidase activity
Acr	acrosin prepropeptide	process	acrosome reaction
Acr	acrosin prepropeptide	process	activation of adenylate cyclase activity
Acr	acrosin prepropeptide	process	binding of sperm to zona pellucida
Acr	acrosin prepropeptide	process	penetration of zona pellucida
Acr	acrosin prepropeptide	process	proteolysis
Acr	acrosin prepropeptide	process	response to steroid hormone
Acr	acrosin prepropeptide	process	single fertilization
Acsf2	acyl-CoA synthetase family member 2	component	mitochondrion
Acsf2	acyl-CoA synthetase family member 2	function	(3R)-3-isopropenyl-6-oxoheptanoate:CoA ligase (ADP-forming) activity
Acsf2	acyl-CoA synthetase family member 2	function	(3R)-3-isopropenyl-6-oxoheptanoate:CoA ligase (AMP-forming) activity
Acsf2	acyl-CoA synthetase family member 2	function	2,4,4-trimethylpentanoate-CoA ligase activity
Acsf2	acyl-CoA synthetase family member 2	function	2,4-dichlorobenzoate-CoA ligase activity
Acsf2	acyl-CoA synthetase family member 2	function	2-oxo-delta3-4,5,5-trimethylcyclopentenylacetyl-CoA synthetase activity
Acsf2	acyl-CoA synthetase family member 2	function	3-hydroxypropionyl-CoA synthetase activity
Acsf2	acyl-CoA synthetase family member 2	function	3-isopropenyl-6-oxoheptanoyl-CoA synthetase activity
Acsf2	acyl-CoA synthetase family member 2	function	3-oxo-2-(2'-pentenyl)cyclopentane-1-octanoic acid CoA ligase activity
Acsf2	acyl-CoA synthetase family member 2	function	ATP binding
Acsf2	acyl-CoA synthetase family member 2	function	acyl-CoA ligase activity
Acsf2	acyl-CoA synthetase family member 2	function	adipate-CoA ligase activity
Acsf2	acyl-CoA synthetase family member 2	function	aryl-CoA synthetase (ADP-forming) activity
Acsf2	acyl-CoA synthetase family member 2	function	benzoyl acetate-CoA ligase activity
Acsf2	acyl-CoA synthetase family member 2	function	branched-chain acyl-CoA synthetase (ADP-forming) activity
Acsf2	acyl-CoA synthetase family member 2	function	catalytic activity
Acsf2	acyl-CoA synthetase family member 2	function	cis-2-methyl-5-isopropylhexa-2,5-dienoate-CoA ligase activity
Acsf2	acyl-CoA synthetase family member 2	function	citronellyl-CoA ligase activity
Acsf2	acyl-CoA synthetase family member 2	function	cyclopropanecarboxylate-CoA ligase activity
Acsf2	acyl-CoA synthetase family member 2	function	fatty acid ligase activity
Acsf2	acyl-CoA synthetase family member 2	function	ligase activity
Acsf2	acyl-CoA synthetase family member 2	function	malonyl-CoA synthetase activity
Acsf2	acyl-CoA synthetase family member 2	function	mentha-1,3-dione-CoA ligase activity
Acsf2	acyl-CoA synthetase family member 2	function	molecular_function
Acsf2	acyl-CoA synthetase family member 2	function	nucleotide binding
Acsf2	acyl-CoA synthetase family member 2	function	perillic acid:CoA ligase (ADP-forming) activity
Acsf2	acyl-CoA synthetase family member 2	function	perillic acid:CoA ligase (AMP-forming) activity
Acsf2	acyl-CoA synthetase family member 2	function	pivalate-CoA ligase activity
Acsf2	acyl-CoA synthetase family member 2	function	pristanate-CoA ligase activity
Acsf2	acyl-CoA synthetase family member 2	function	succinate-CoA ligase activity
Acsf2	acyl-CoA synthetase family member 2	function	thiophene-2-carboxylate-CoA ligase activity
Acsf2	acyl-CoA synthetase family member 2	function	trans-2-methyl-5-isopropylhexa-2,5-dienoate-CoA ligase activity
Acsf2	acyl-CoA synthetase family member 2	process	biological_process
Acsf2	acyl-CoA synthetase family member 2	process	fatty acid metabolic process
Acsf2	acyl-CoA synthetase family member 2	process	lipid metabolic process
Acsf2	acyl-CoA synthetase family member 2	process	metabolic process
Acsf3	acyl-CoA synthetase family member 3	component	mitochondrion
Acsf3	acyl-CoA synthetase family member 3	function	(3R)-3-isopropenyl-6-oxoheptanoate:CoA ligase (ADP-forming) activity
Acsf3	acyl-CoA synthetase family member 3	function	(3R)-3-isopropenyl-6-oxoheptanoate:CoA ligase (AMP-forming) activity
Acsf3	acyl-CoA synthetase family member 3	function	2,4,4-trimethylpentanoate-CoA ligase activity
Acsf3	acyl-CoA synthetase family member 3	function	2,4-dichlorobenzoate-CoA ligase activity
Acsf3	acyl-CoA synthetase family member 3	function	2-oxo-delta3-4,5,5-trimethylcyclopentenylacetyl-CoA synthetase activity
Acsf3	acyl-CoA synthetase family member 3	function	3-hydroxypropionyl-CoA synthetase activity
Acsf3	acyl-CoA synthetase family member 3	function	3-isopropenyl-6-oxoheptanoyl-CoA synthetase activity
Acsf3	acyl-CoA synthetase family member 3	function	3-oxo-2-(2'-pentenyl)cyclopentane-1-octanoic acid CoA ligase activity
Acsf3	acyl-CoA synthetase family member 3	function	ATP binding
Acsf3	acyl-CoA synthetase family member 3	function	acid-thiol ligase activity
Acsf3	acyl-CoA synthetase family member 3	function	acyl-CoA ligase activity
Acsf3	acyl-CoA synthetase family member 3	function	adipate-CoA ligase activity
Acsf3	acyl-CoA synthetase family member 3	function	aryl-CoA synthetase (ADP-forming) activity
Acsf3	acyl-CoA synthetase family member 3	function	benzoyl acetate-CoA ligase activity
Acsf3	acyl-CoA synthetase family member 3	function	branched-chain acyl-CoA synthetase (ADP-forming) activity
Acsf3	acyl-CoA synthetase family member 3	function	catalytic activity
Acsf3	acyl-CoA synthetase family member 3	function	cis-2-methyl-5-isopropylhexa-2,5-dienoate-CoA ligase activity
Acsf3	acyl-CoA synthetase family member 3	function	citronellyl-CoA ligase activity
Acsf3	acyl-CoA synthetase family member 3	function	cyclopropanecarboxylate-CoA ligase activity
Acsf3	acyl-CoA synthetase family member 3	function	fatty acid ligase activity
Acsf3	acyl-CoA synthetase family member 3	function	ligase activity
Acsf3	acyl-CoA synthetase family member 3	function	malonyl-CoA synthetase activity
Acsf3	acyl-CoA synthetase family member 3	function	mentha-1,3-dione-CoA ligase activity
Acsf3	acyl-CoA synthetase family member 3	function	nucleotide binding
Acsf3	acyl-CoA synthetase family member 3	function	perillic acid:CoA ligase (ADP-forming) activity
Acsf3	acyl-CoA synthetase family member 3	function	perillic acid:CoA ligase (AMP-forming) activity
Acsf3	acyl-CoA synthetase family member 3	function	pivalate-CoA ligase activity
Acsf3	acyl-CoA synthetase family member 3	function	pristanate-CoA ligase activity
Acsf3	acyl-CoA synthetase family member 3	function	succinate-CoA ligase activity
Acsf3	acyl-CoA synthetase family member 3	function	thiophene-2-carboxylate-CoA ligase activity
Acsf3	acyl-CoA synthetase family member 3	function	trans-2-methyl-5-isopropylhexa-2,5-dienoate-CoA ligase activity
Acsf3	acyl-CoA synthetase family member 3	process	fatty acid biosynthetic process
Acsf3	acyl-CoA synthetase family member 3	process	fatty acid metabolic process
Acsf3	acyl-CoA synthetase family member 3	process	lipid metabolic process
Acsf3	acyl-CoA synthetase family member 3	process	malonate catabolic process
Acsf3	acyl-CoA synthetase family member 3	process	metabolic process
Acsl1	acyl-CoA synthetase long-chain family member 1	component	endoplasmic reticulum
Acsl1	acyl-CoA synthetase long-chain family member 1	component	integral component of membrane
Acsl1	acyl-CoA synthetase long-chain family member 1	component	intracellular membrane-bounded organelle
Acsl1	acyl-CoA synthetase long-chain family member 1	component	membrane
Acsl1	acyl-CoA synthetase long-chain family member 1	component	mitochondrial outer membrane
Acsl1	acyl-CoA synthetase long-chain family member 1	component	mitochondrion
Acsl1	acyl-CoA synthetase long-chain family member 1	component	peroxisomal membrane
Acsl1	acyl-CoA synthetase long-chain family member 1	component	peroxisome
Acsl1	acyl-CoA synthetase long-chain family member 1	component	plasma membrane
Acsl1	acyl-CoA synthetase long-chain family member 1	function	ATP binding
Acsl1	acyl-CoA synthetase long-chain family member 1	function	acetate-CoA ligase (ADP-forming) activity
Acsl1	acyl-CoA synthetase long-chain family member 1	function	catalytic activity
Acsl1	acyl-CoA synthetase long-chain family member 1	function	ligase activity
Acsl1	acyl-CoA synthetase long-chain family member 1	function	long-chain fatty acid-CoA ligase activity
Acsl1	acyl-CoA synthetase long-chain family member 1	function	nucleotide binding
Acsl1	acyl-CoA synthetase long-chain family member 1	process	adiponectin-activated signaling pathway
Acsl1	acyl-CoA synthetase long-chain family member 1	process	fatty acid metabolic process
Acsl1	acyl-CoA synthetase long-chain family member 1	process	fatty acid transport
Acsl1	acyl-CoA synthetase long-chain family member 1	process	lipid biosynthetic process
Acsl1	acyl-CoA synthetase long-chain family member 1	process	lipid metabolic process
Acsl1	acyl-CoA synthetase long-chain family member 1	process	long-chain fatty acid import
Acsl1	acyl-CoA synthetase long-chain family member 1	process	long-chain fatty acid metabolic process
Acsl1	acyl-CoA synthetase long-chain family member 1	process	metabolic process
Acsl1	acyl-CoA synthetase long-chain family member 1	process	positive regulation of protein serine/threonine kinase activity
Acsl1	acyl-CoA synthetase long-chain family member 1	process	response to organic substance
Acsl1	acyl-CoA synthetase long-chain family member 1	process	triglyceride metabolic process
Acsl1	acyl-CoA synthetase long-chain family member 1	process	xenobiotic catabolic process
Acsl3	acyl-CoA synthetase long-chain family member 3	component	Golgi apparatus
Acsl3	acyl-CoA synthetase long-chain family member 3	component	endoplasmic reticulum
Acsl3	acyl-CoA synthetase long-chain family member 3	component	integral component of membrane
Acsl3	acyl-CoA synthetase long-chain family member 3	component	intracellular membrane-bounded organelle
Acsl3	acyl-CoA synthetase long-chain family member 3	component	lipid particle
Acsl3	acyl-CoA synthetase long-chain family member 3	component	membrane
Acsl3	acyl-CoA synthetase long-chain family member 3	component	mitochondrial outer membrane
Acsl3	acyl-CoA synthetase long-chain family member 3	component	mitochondrion
Acsl3	acyl-CoA synthetase long-chain family member 3	component	perinuclear region of cytoplasm
Acsl3	acyl-CoA synthetase long-chain family member 3	component	peroxisome
Acsl3	acyl-CoA synthetase long-chain family member 3	function	ATP binding
Acsl3	acyl-CoA synthetase long-chain family member 3	function	catalytic activity
Acsl3	acyl-CoA synthetase long-chain family member 3	function	ligase activity
Acsl3	acyl-CoA synthetase long-chain family member 3	function	long-chain fatty acid-CoA ligase activity
Acsl3	acyl-CoA synthetase long-chain family member 3	function	nucleotide binding
Acsl3	acyl-CoA synthetase long-chain family member 3	function	protein domain specific binding
Acsl3	acyl-CoA synthetase long-chain family member 3	function	protein kinase binding
Acsl3	acyl-CoA synthetase long-chain family member 3	process	fatty acid biosynthetic process
Acsl3	acyl-CoA synthetase long-chain family member 3	process	fatty acid metabolic process
Acsl3	acyl-CoA synthetase long-chain family member 3	process	lipid metabolic process
Acsl3	acyl-CoA synthetase long-chain family member 3	process	long-chain fatty acid import
Acsl3	acyl-CoA synthetase long-chain family member 3	process	long-chain fatty acid metabolic process
Acsl3	acyl-CoA synthetase long-chain family member 3	process	metabolic process
Acsl3	acyl-CoA synthetase long-chain family member 3	process	positive regulation of Golgi to plasma membrane protein transport
Acsl3	acyl-CoA synthetase long-chain family member 3	process	positive regulation of phosphatidylcholine biosynthetic process
Acsl3	acyl-CoA synthetase long-chain family member 3	process	positive regulation of secretion
Acsl3	acyl-CoA synthetase long-chain family member 3	process	very-low-density lipoprotein particle assembly
Acsl4	acyl-CoA synthetase long-chain family member 4	component	ER-mitochondrion membrane contact site
Acsl4	acyl-CoA synthetase long-chain family member 4	component	cytoplasm
Acsl4	acyl-CoA synthetase long-chain family member 4	component	endoplasmic reticulum
Acsl4	acyl-CoA synthetase long-chain family member 4	component	extracellular exosome
Acsl4	acyl-CoA synthetase long-chain family member 4	component	integral component of membrane
Acsl4	acyl-CoA synthetase long-chain family member 4	component	intracellular membrane-bounded organelle
Acsl4	acyl-CoA synthetase long-chain family member 4	component	lipid particle
Acsl4	acyl-CoA synthetase long-chain family member 4	component	membrane
Acsl4	acyl-CoA synthetase long-chain family member 4	component	mitochondrial membrane
Acsl4	acyl-CoA synthetase long-chain family member 4	component	mitochondrial outer membrane
Acsl4	acyl-CoA synthetase long-chain family member 4	component	mitochondrion
Acsl4	acyl-CoA synthetase long-chain family member 4	component	neuronal cell body
Acsl4	acyl-CoA synthetase long-chain family member 4	component	peroxisome
Acsl4	acyl-CoA synthetase long-chain family member 4	function	ATP binding
Acsl4	acyl-CoA synthetase long-chain family member 4	function	arachidonate-CoA ligase activity
Acsl4	acyl-CoA synthetase long-chain family member 4	function	catalytic activity
Acsl4	acyl-CoA synthetase long-chain family member 4	function	ligase activity
Acsl4	acyl-CoA synthetase long-chain family member 4	function	long-chain fatty acid-CoA ligase activity
Acsl4	acyl-CoA synthetase long-chain family member 4	function	nucleotide binding
Acsl4	acyl-CoA synthetase long-chain family member 4	function	very long-chain fatty acid-CoA ligase activity
Acsl4	acyl-CoA synthetase long-chain family member 4	process	dendritic spine development
Acsl4	acyl-CoA synthetase long-chain family member 4	process	embryonic process involved in female pregnancy
Acsl4	acyl-CoA synthetase long-chain family member 4	process	fatty acid metabolic process
Acsl4	acyl-CoA synthetase long-chain family member 4	process	fatty acid transport
Acsl4	acyl-CoA synthetase long-chain family member 4	process	lipid biosynthetic process
Acsl4	acyl-CoA synthetase long-chain family member 4	process	lipid metabolic process
Acsl4	acyl-CoA synthetase long-chain family member 4	process	long-chain fatty acid metabolic process
Acsl4	acyl-CoA synthetase long-chain family member 4	process	metabolic process
Acsl4	acyl-CoA synthetase long-chain family member 4	process	negative regulation of prostaglandin secretion
Acsl4	acyl-CoA synthetase long-chain family member 4	process	neuron differentiation
Acsl4	acyl-CoA synthetase long-chain family member 4	process	positive regulation of cell growth
Acsl4	acyl-CoA synthetase long-chain family member 4	process	regulation of fatty acid metabolic process
Acsl4	acyl-CoA synthetase long-chain family member 4	process	triglyceride metabolic process
Acsl5	acyl-CoA synthetase long-chain family member 5	component	endoplasmic reticulum
Acsl5	acyl-CoA synthetase long-chain family member 5	component	integral component of membrane
Acsl5	acyl-CoA synthetase long-chain family member 5	component	membrane
Acsl5	acyl-CoA synthetase long-chain family member 5	component	mitochondrial inner membrane
Acsl5	acyl-CoA synthetase long-chain family member 5	component	mitochondrial outer membrane
Acsl5	acyl-CoA synthetase long-chain family member 5	component	mitochondrion
Acsl5	acyl-CoA synthetase long-chain family member 5	component	nucleolus
Acsl5	acyl-CoA synthetase long-chain family member 5	component	nucleus
Acsl5	acyl-CoA synthetase long-chain family member 5	function	ATP binding
Acsl5	acyl-CoA synthetase long-chain family member 5	function	catalytic activity
Acsl5	acyl-CoA synthetase long-chain family member 5	function	ligase activity
Acsl5	acyl-CoA synthetase long-chain family member 5	function	long-chain fatty acid-CoA ligase activity
Acsl5	acyl-CoA synthetase long-chain family member 5	function	nucleotide binding
Acsl5	acyl-CoA synthetase long-chain family member 5	process	fatty acid metabolic process
Acsl5	acyl-CoA synthetase long-chain family member 5	process	fatty acid transport
Acsl5	acyl-CoA synthetase long-chain family member 5	process	lipid metabolic process
Acsl5	acyl-CoA synthetase long-chain family member 5	process	long-chain fatty acid metabolic process
Acsl5	acyl-CoA synthetase long-chain family member 5	process	metabolic process
Acsl5	acyl-CoA synthetase long-chain family member 5	process	phospholipid biosynthetic process
Acsl5	acyl-CoA synthetase long-chain family member 5	process	positive regulation of fatty acid beta-oxidation
Acsl5	acyl-CoA synthetase long-chain family member 5	process	positive regulation of plasma membrane long-chain fatty acid transport
Acsl5	acyl-CoA synthetase long-chain family member 5	process	positive regulation of triglyceride biosynthetic process
Acsl5	acyl-CoA synthetase long-chain family member 5	process	regulation of extrinsic apoptotic signaling pathway
Acsm1	acyl-CoA synthetase medium-chain family member 1	component	blood microparticle
Acsm1	acyl-CoA synthetase medium-chain family member 1	component	extracellular exosome
Acsm1	acyl-CoA synthetase medium-chain family member 1	component	mitochondrial matrix
Acsm1	acyl-CoA synthetase medium-chain family member 1	component	mitochondrion
Acsm1	acyl-CoA synthetase medium-chain family member 1	function	ATP binding
Acsm1	acyl-CoA synthetase medium-chain family member 1	function	GTP binding
Acsm1	acyl-CoA synthetase medium-chain family member 1	function	acyl-CoA ligase activity
Acsm1	acyl-CoA synthetase medium-chain family member 1	function	butyrate-CoA ligase activity
Acsm1	acyl-CoA synthetase medium-chain family member 1	function	catalytic activity
Acsm1	acyl-CoA synthetase medium-chain family member 1	function	fatty acid ligase activity
Acsm1	acyl-CoA synthetase medium-chain family member 1	function	ligase activity
Acsm1	acyl-CoA synthetase medium-chain family member 1	function	metal ion binding
Acsm1	acyl-CoA synthetase medium-chain family member 1	function	nucleotide binding
Acsm1	acyl-CoA synthetase medium-chain family member 1	process	fatty acid biosynthetic process
Acsm1	acyl-CoA synthetase medium-chain family member 1	process	fatty acid metabolic process
Acsm1	acyl-CoA synthetase medium-chain family member 1	process	lipid metabolic process
Acsm1	acyl-CoA synthetase medium-chain family member 1	process	metabolic process
Acsm3	acyl-CoA synthetase medium-chain family member 3	component	mitochondrial matrix
Acsm3	acyl-CoA synthetase medium-chain family member 3	component	mitochondrion
Acsm3	acyl-CoA synthetase medium-chain family member 3	function	ATP binding
Acsm3	acyl-CoA synthetase medium-chain family member 3	function	butyrate-CoA ligase activity
Acsm3	acyl-CoA synthetase medium-chain family member 3	function	catalytic activity
Acsm3	acyl-CoA synthetase medium-chain family member 3	function	fatty acid ligase activity
Acsm3	acyl-CoA synthetase medium-chain family member 3	function	ligase activity
Acsm3	acyl-CoA synthetase medium-chain family member 3	function	metal ion binding
Acsm3	acyl-CoA synthetase medium-chain family member 3	function	nucleotide binding
Acsm3	acyl-CoA synthetase medium-chain family member 3	process	fatty acid biosynthetic process
Acsm3	acyl-CoA synthetase medium-chain family member 3	process	fatty acid metabolic process
Acsm3	acyl-CoA synthetase medium-chain family member 3	process	lipid metabolic process
Acsm3	acyl-CoA synthetase medium-chain family member 3	process	metabolic process
Acsm5	acyl-CoA synthetase medium-chain family member 5	component	cellular_component
Acsm5	acyl-CoA synthetase medium-chain family member 5	component	mitochondrion
Acsm5	acyl-CoA synthetase medium-chain family member 5	function	ATP binding
[truncated: 132,190 more rows]

## Sheet: transmembrane transporter
Gene Symbol	Protein Name	GO category	GO Term 1	GO term 2	GO term 3	GO term 4	GO term 5	GO term 6	GO term 7
Abcb11	ATP-binding cassette, sub-family B (MDR/TAP), member 11	function	canalicular bile acid transmembrane transporter activity	drug transmembrane transporter activity
Abcb6	ATP-binding cassette, sub-family B (MDR/TAP), member 6	function	efflux transmembrane transporter activity
Abcc1	ATP-binding cassette, sub-family C (CFTR/MRP), member 1	function	drug transmembrane transporter activity	efflux transmembrane transporter activity	glutathione transmembrane transporter activity
Abcc3	ATP-binding cassette, sub-family C (CFTR/MRP), member 3	function	drug transmembrane transporter activity
Abcg2	ATP-binding cassette, sub-family G (WHITE), member 2	function	drug transmembrane transporter activity
Ank	progressive ankylosis	function	inorganic diphosphate transmembrane transporter activity	inorganic phosphate transmembrane transporter activity	phosphate ion transmembrane transporter activity
Ano1	anoctamin 1, calcium activated chloride channel	function	iodide transmembrane transporter activity
Aqp1	aquaporin 1	function	ammonium transmembrane transporter activity	carbon dioxide transmembrane transporter activity	glycerol transmembrane transporter activity	nitric oxide transmembrane transporter activity	potassium ion transmembrane transporter activity	transmembrane transporter activity	water transmembrane transporter activity
Aqp2	aquaporin 2	function	glycerol transmembrane transporter activity	water transmembrane transporter activity
Aqp4	aquaporin 4	function	water channel activity	porin activity	transporter activity	glycerol channel activity
Atox1	ATX1 (antioxidant protein 1) homolog 1 (yeast)	function	copper ion transmembrane transporter activity
Atp5d	ATP synthase, H+ transporting, mitochondrial F1 complex, delta subunit	function	hydrogen ion transmembrane transporter activity
Atp5f1	ATP synthase, H+ transporting, mitochondrial F0 complex, subunit B1	function	hydrogen ion transmembrane transporter activity
Atp5h	ATP synthase, H+ transporting, mitochondrial F0 complex, subunit D	function	hydrogen ion transmembrane transporter activity
Atp5j	ATP synthase, H+ transporting, mitochondrial F0 complex, subunit F	function	hydrogen ion transmembrane transporter activity
Atp5k	ATP synthase, H+ transporting, mitochondrial F1F0 complex, subunit E	function	hydrogen ion transmembrane transporter activity
Atp5l	ATP synthase, H+ transporting, mitochondrial F0 complex, subunit G	function	hydrogen ion transmembrane transporter activity
Atp6v0a1	ATPase, H+ transporting, lysosomal V0 subunit A1	function	hydrogen ion transmembrane transporter activity	hydrogen ion transmembrane transporter activity
Atp6v0a2	ATPase, H+ transporting, lysosomal V0 subunit A2	function	hydrogen ion transmembrane transporter activity
Atp6v0a4	ATPase, H+ transporting, lysosomal V0 subunit A4	function	hydrogen ion transmembrane transporter activity
Atp6v0d1	ATPase, H+ transporting, lysosomal V0 subunit D1	function	hydrogen ion transmembrane transporter activity
Atp6v1c1	ATPase, H+ transporting, lysosomal V1 subunit C1	function	hydrogen ion transmembrane transporter activity
Atp7a	ATPase, Cu++ transporting, alpha polypeptide	function	copper ion transmembrane transporter activity
Cdh17	cadherin 17	function	proton-dependent oligopeptide secondary active transmembrane transporter activity
Cnnm4	cyclin M4	function	magnesium ion transmembrane transporter activity	sodium ion transmembrane transporter activity
Hnrnpa3	heterogeneous nuclear ribonucleoprotein A3	function	RNA transmembrane transporter activity	RNA transmembrane transporter activity
Lasp1	LIM and SH3 protein 1	function	ion transmembrane transporter activity
M6pr	mannose-6-phosphate receptor, cation dependent	function	mannose transmembrane transporter activity
Magt1	magnesium transporter 1	function	magnesium ion transmembrane transporter activity
Mfsd10	major facilitator superfamily domain containing 10	function	organic anion transmembrane transporter activity
Mmgt1	membrane magnesium transporter 1	function	cobalt ion transmembrane transporter activity	ferrous iron transmembrane transporter activity	inorganic cation transmembrane transporter activity	magnesium ion transmembrane transporter activity
Mpc1	mitochondrial pyruvate carrier 1	function	pyruvate transmembrane transporter activity	pyruvate transmembrane transporter activity
Mpc2	mitochondrial pyruvate carrier 2	function	pyruvate transmembrane transporter activity
Mrs2	MRS2 magnesium homeostasis factor homolog (S. cerevisiae)	function	magnesium ion transmembrane transporter activity
Nipal1	NIPA-like domain containing 1	function	magnesium ion transmembrane transporter activity
Pex3	peroxisomal biogenesis factor 3	function	amino acid transmembrane transporter activity
Ralbp1	ralA binding protein 1	function	transmembrane transporter activity
S100a6	S100 calcium binding protein A6 (calcyclin)	function	ion transmembrane transporter activity
Sfxn1	sideroflexin 1	function	ion transmembrane transporter activity
Sfxn2	sideroflexin 2	function	ion transmembrane transporter activity
Sfxn3	sideroflexin 3	function	ion transmembrane transporter activity
Sfxn5	sideroflexin 5	function	citrate transmembrane transporter activity	ion transmembrane transporter activity	citrate transmembrane transporter activity	ion transmembrane transporter activity
Sidt1	SID1 transmembrane family, member 1	function	RNA transmembrane transporter activity
Slc12a2	solute carrier family 12, member 2	function	ammonium transmembrane transporter activity
Slc12a3	solute carrier family 12, member 3	function	sodium ion transmembrane transporter activity
Slc12a6	solute carrier family 12, member 6	function	potassium ion transmembrane transporter activity	rubidium ion transmembrane transporter activity
Slc15a4	solute carrier family 15, member 4	function	L-histidine transmembrane transporter activity
Slc16a1	solute carrier family 16 (monocarboxylic acid transporters), member 1	function	lactate transmembrane transporter activity	monocarboxylic acid transmembrane transporter activity
Slc17a5	solute carrier family 17 (anion/sugar transporter), member 5	function	sialic acid transmembrane transporter activity
Slc17a9	solute carrier family 17, member 9	function	transmembrane transporter activity
Slc1a1	solute carrier family 1 (neuronal/epithelial high affinity glutamate transporter, system Xag), member 1	function	L-glutamate transmembrane transporter activity	cysteine transmembrane transporter activity
Slc1a4	solute carrier family 1 (glutamate/neutral amino acid transporter), member 4	function	L-alanine transmembrane transporter activity	L-hydroxyproline transmembrane transporter activity	L-proline transmembrane transporter activity	L-serine transmembrane transporter activity	L-threonine transmembrane transporter activity	neutral amino acid transmembrane transporter activity
Slc1a5	solute carrier family 1 (neutral amino acid transporter), member 5	function	L-serine transmembrane transporter activity	amino acid transmembrane transporter activity	neutral amino acid transmembrane transporter activity
Slc22a1	solute carrier family 22 (organic cation transporter), member 1	function	acetylcholine transmembrane transporter activity	dopamine transmembrane transporter activity	ion transmembrane transporter activity	monoamine transmembrane transporter activity	norepinephrine transmembrane transporter activity	organic cation transmembrane transporter activity	quaternary ammonium group transmembrane transporter activity
Slc22a18	solute carrier family 22 (organic cation transporter), member 18	function	drug transmembrane transporter activity	organic anion transmembrane transporter activity
Slc23a2	solute carrier family 23 (nucleobase transporters), member 2	function	sodium-dependent L-ascorbate transmembrane transporter activity
Slc25a10	solute carrier family 25 (mitochondrial carrier, dicarboxylate transporter), member 10	function	malate transmembrane transporter activity	phosphate ion transmembrane transporter activity	secondary active transmembrane transporter activity	succinate transmembrane transporter activity	sulfate transmembrane transporter activity	thiosulfate transmembrane transporter activity
Slc25a12	solute carrier family 25 (mitochondrial carrier, Aralar), member 12	function	L-aspartate transmembrane transporter activity	L-glutamate transmembrane transporter activity
Slc25a13	solute carrier family 25 (mitochondrial carrier, adenine nucleotide translocator), member 13	function	L-aspartate transmembrane transporter activity	L-glutamate transmembrane transporter activity
Slc25a22	solute carrier family 25 (mitochondrial carrier, glutamate), member 22	function	L-glutamate transmembrane transporter activity	L-glutamate transmembrane transporter activity
Slc25a24	solute carrier family 25 (mitochondrial carrier, phosphate carrier), member 24	function	ATP transmembrane transporter activity
Slc25a42	solute carrier family 25, member 42	function	ADP transmembrane transporter activity	AMP transmembrane transporter activity	ATP transmembrane transporter activity	coenzyme A transmembrane transporter activity
Slc26a1	solute carrier family 26 (sulfate transporter), member 1	function	chloride transmembrane transporter activity	oxalate transmembrane transporter activity	secondary active sulfate transmembrane transporter activity	sulfate transmembrane transporter activity
Slc26a2	solute carrier family 26 (sulfate transporter), member 2	function	secondary active sulfate transmembrane transporter activity	sulfate transmembrane transporter activity
Slc26a3	solute carrier family 26, member 3	function	bicarbonate transmembrane transporter activity	chloride transmembrane transporter activity	secondary active sulfate transmembrane transporter activity	sulfate transmembrane transporter activity	bicarbonate transmembrane transporter activity	chloride transmembrane transporter activity	secondary active sulfate transmembrane transporter activity
Slc29a1	solute carrier family 29 (nucleoside transporters), member 1	function	nucleoside transmembrane transporter activity
Slc2a1	solute carrier family 2 (facilitated glucose transporter), member 1	function	D-glucose transmembrane transporter activity	glucose transmembrane transporter activity	substrate-specific transmembrane transporter activity	transmembrane transporter activity
Slc2a13	solute carrier family 2 (facilitated glucose transporter), member 13	function	glucose transmembrane transporter activity	substrate-specific transmembrane transporter activity	transmembrane transporter activity
Slc30a1	solute carrier family 30 (zinc transporter), member 1	function	cation transmembrane transporter activity	zinc ion transmembrane transporter activity
Slc30a4	solute carrier family 30 (zinc transporter), member 4	function	cation transmembrane transporter activity	zinc ion transmembrane transporter activity
Slc30a5	solute carrier family 30 (zinc transporter), member 5	function	cation transmembrane transporter activity	zinc ion transmembrane transporter activity
Slc30a6	solute carrier family 30 (zinc transporter), member 6	function	cation transmembrane transporter activity	zinc ion transmembrane transporter activity
Slc30a7	solute carrier family 30 (zinc transporter), member 7	function	cation transmembrane transporter activity
Slc30a9	solute carrier family 30 (zinc transporter), member 9	function	cation transmembrane transporter activity
Slc31a1	solute carrier family 31, member 1	function	copper ion transmembrane transporter activity	copper uptake transmembrane transporter activity
Slc35a1	solute carrier family 35 (CMP-sialic acid transporter), member 1	function	nucleotide-sugar transmembrane transporter activity
Slc35a2	solute carrier family 35 (UDP-galactose transporter), member A2	function	UDP-galactose transmembrane transporter activity	nucleotide-sugar transmembrane transporter activity
Slc35a3	solute carrier family 35 (UDP-N-acetylglucosamine (UDP-GlcNAc) transporter), member 3	function	nucleotide-sugar transmembrane transporter activity
Slc35b2	solute carrier family 35, member B2	function	3'-phosphoadenosine 5'-phosphosulfate transmembrane transporter activity
Slc35b4	solute carrier family 35, member B4	function	UDP-N-acetylglucosamine transmembrane transporter activity	UDP-xylose transmembrane transporter activity
Slc37a4	solute carrier family 37 (glucose-6-phosphate transporter), member 4	function	glucose-6-phosphate transmembrane transporter activity
Slc38a10	solute carrier family 38, member 10	function	amino acid transmembrane transporter activity	amino acid transmembrane transporter activity
Slc38a2	solute carrier family 38, member 2	function	amino acid transmembrane transporter activity
Slc39a1	solute carrier family 39 (zinc transporter), member 1	function	metal ion transmembrane transporter activity	zinc ion transmembrane transporter activity
Slc39a11	solute carrier family 39 (metal ion transporter), member 11	function	metal ion transmembrane transporter activity
Slc39a4	solute carrier family 39 (zinc transporter), member 4	function	metal ion transmembrane transporter activity	zinc ion transmembrane transporter activity
Slc39a7	solute carrier family 39 (zinc transporter), member 7	function	metal ion transmembrane transporter activity
Slc3a2	solute carrier family 3 (activators of dibasic and neutral amino acid transport), member 2	function	neutral amino acid transmembrane transporter activity	neutral amino acid transmembrane transporter activity
Slc41a1	solute carrier family 41, member 1	function	cation transmembrane transporter activity
Slc44a1	solute carrier family 44, member 1	function	choline transmembrane transporter activity	choline transmembrane transporter activity
Slc4a11	solute carrier family 4, sodium bicarbonate transporter-like, member 11	function	anion transmembrane transporter activity	bicarbonate transmembrane transporter activity	borate transmembrane transporter activity
Slc4a2	solute carrier family 4 (anion exchanger), member 2	function	anion transmembrane transporter activity	chloride transmembrane transporter activity
Slc4a4	solute carrier family 4 (anion exchanger), member 4	function	anion transmembrane transporter activity	anion transmembrane transporter activity
Slc4a7	solute carrier family 4, sodium bicarbonate cotransporter, member 7	function	anion transmembrane transporter activity
Slc50a1	solute carrier family 50 (sugar transporter), member 1	function	glucoside transmembrane transporter activity	sugar transmembrane transporter activity
Slc5a1	solute carrier family 5 (sodium/glucose cotransporter), member 1	function	glucose transmembrane transporter activity
Slc6a14	solute carrier family 6 (neurotransmitter transporter), member 14	function	amine transmembrane transporter activity
Slc6a6	solute carrier family 6 (neurotransmitter transporter, taurine), member 6	function	beta-alanine transmembrane transporter activity	taurine transmembrane transporter activity
Slc7a1	solute carrier family 7 (cationic amino acid transporter, y+ system), member 1	function	L-lysine transmembrane transporter activity	L-ornithine transmembrane transporter activity	amino acid transmembrane transporter activity	arginine transmembrane transporter activity
Slc7a2	solute carrier family 7 (cationic amino acid transporter, y+ system), member 2	function	L-arginine transmembrane transporter activity	L-lysine transmembrane transporter activity	L-ornithine transmembrane transporter activity	amino acid transmembrane transporter activity	arginine transmembrane transporter activity	high-affinity L-ornithine transmembrane transporter activity	high-affinity arginine transmembrane transporter activity
Slc7a5	solute carrier family 7 (cationic amino acid transporter, y+ system), member 5	function	L-amino acid transmembrane transporter activity	L-leucine transmembrane transporter activity	L-phenylalanine transmembrane transporter activity	L-tryptophan transmembrane transporter activity	amino acid transmembrane transporter activity
Slc7a6	solute carrier family 7 (cationic amino acid transporter, y+ system), member 6	function	L-amino acid transmembrane transporter activity	amino acid transmembrane transporter activity
Slco2b1	solute carrier organic anion transporter family, member 2b1	function	bile acid transmembrane transporter activity	organic anion transmembrane transporter activity	sodium-independent organic anion transmembrane transporter activity
Tfrc	transferrin receptor	function	iron ion transmembrane transporter activity	transferrin transmembrane transporter activity
Timm17a	translocase of inner mitochondrial membrane 17a	function	P-P-bond-hydrolysis-driven protein transmembrane transporter activity
Timm17b	translocase of inner mitochondrial membrane 17b	function	P-P-bond-hydrolysis-driven protein transmembrane transporter activity
Timm44	translocase of inner mitochondrial membrane 44	function	P-P-bond-hydrolysis-driven protein transmembrane transporter activity
Tomm20	translocase of outer mitochondrial membrane 20 homolog (yeast)	function	P-P-bond-hydrolysis-driven protein transmembrane transporter activity
Tomm22	translocase of outer mitochondrial membrane 22 homolog (yeast)	function	protein transmembrane transporter activity
Tomm40	translocase of outer mitochondrial membrane 40 homolog (yeast)	function	protein transmembrane transporter activity
Trf	transferrin	function	ferric iron transmembrane transporter activity
Tusc3	tumor suppressor candidate 3	function	magnesium ion transmembrane transporter activity
Zdhhc13	zinc finger, DHHC domain containing 13	function	magnesium ion transmembrane transporter activity
Zdhhc17	zinc finger, DHHC domain containing 17	function	magnesium ion transmembrane transporter activity

## Sheet: G-protein coupled receptor
Gene Symbol	Protein Name	GO category	GO Term 1	GO term 2	GO term 3	GO term 4	GO term 5	GO term 6	GO term 7
Adgre5	adhesion G protein-coupled receptor E5	function	G-protein coupled receptor activity
Adgrg1	adhesion G protein-coupled receptor G1	function	G-protein coupled receptor activity
Adgrg7	adhesion G protein-coupled receptor G7	function	G-protein coupled receptor activity
Adgrl2	adhesion G protein-coupled receptor L2	function	G-protein coupled receptor activity
Adgrl3	adhesion G protein-coupled receptor L3	function	G-protein coupled receptor activity
Adgrv1	adhesion G protein-coupled receptor V1	function	G-protein coupled receptor activity
C130060K24Rik	RIKEN cDNA C130060K24 gene	function	G-protein coupled receptor activity
Celsr1	cadherin, EGF LAG seven-pass G-type receptor 1 (flamingo homolog, Drosophila)	function	G-protein coupled receptor activity
Cnr1	cannabinoid receptor 1 (brain)	function	G-protein coupled receptor activity
Fzd5	frizzled homolog 5 (Drosophila)	function	G-protein coupled receptor activity
Gpbar1	G protein-coupled bile acid receptor 1	function	G-protein coupled receptor activity
Gpr173	G-protein coupled receptor 173	function	G-protein coupled receptor activity
Gprc5a	G protein-coupled receptor, family C, group 5, member A	function	G-protein coupled receptor activity
Grpr	gastrin releasing peptide receptor	function	G-protein coupled receptor activity
Htr2a	5-hydroxytryptamine (serotonin) receptor 2A	function	G-protein coupled receptor activity
Igf2r	insulin-like growth factor 2 receptor	function	G-protein coupled receptor activity
Lgr4	leucine-rich repeat-containing G protein-coupled receptor 4	function	G-protein coupled receptor activity
Olfr1040	olfactory receptor 1040	function	G-protein coupled receptor activity

## Sheet: steroid hormone receptor
Gene Symbol	Protein Name	GO category	GO Term 1	GO term 2	GO term 3	GO term 4	GO term 5	GO term 6	GO term 7
Hnf4a	hepatic nuclear factor 4, alpha	function	steroid hormone receptor activity
Nr1h4	nuclear receptor subfamily 1, group H, member 4	function	steroid hormone receptor activity
Nr2c1	nuclear receptor subfamily 2, group C, member 1	function	steroid hormone receptor activity
Nr3c1	nuclear receptor subfamily 3, group C, member 1	function	steroid hormone receptor activity
Paqr8	progestin and adipoQ receptor family member VIII	function	steroid hormone receptor activity
Rarg	retinoic acid receptor, gamma	function	steroid hormone receptor activity
Rxra	retinoid X receptor alpha	function	steroid hormone receptor activity
Rxrb	retinoid X receptor beta	function	steroid hormone receptor activity
Vdr	vitamin D receptor	function	steroid hormone receptor activity

## Sheet: olfactory receptor activity
Gene Symbol	Protein Name	GO category	GO Term 1	GO term 2	GO term 3	GO term 4	GO term 5	GO term 6	GO term 7
Olfr1040	olfactory receptor 1040	function	olfactory receptor activity
Olfr1115	olfactory receptor 1115	function	olfactory receptor activity
Olfr208	olfactory receptor 208	function	olfactory receptor activity
Olfr523	olfactory receptor 523	function	olfactory receptor activity
Olfr623	olfactory receptor 623	function	olfactory receptor activity
Olfr766	olfactory receptor 766	function	olfactory receptor activity
Olfr812	olfactory receptor 812	function	olfactory receptor activity

## Sheet: pheromone receptor activity
Gene Symbol	Protein Name	GO category	GO Term 1	GO term 2	GO term 3	GO term 4	GO term 5	GO term 6	GO term 7
Vmn1r199	vomeronasal 1 receptor 199	function	pheromone receptor activity

## Sheet: adenylate cyclase activity
Gene Symbol	Protein Name	GO category	GO Term 1	GO term 2	GO term 3	GO term 4	GO term 5	GO term 6	GO term 7
Adcy6	adenylate cyclase 6	function	adenylate cyclase activity	calcium- and calmodulin-responsive adenylate cyclase activity
Adcy8	adenylate cyclase 8	function	adenylate cyclase activity	calcium- and calmodulin-responsive adenylate cyclase activity

## Sheet: Ubiquitin conjugation cascade
E3 ligases		DUBs
AMFR		ATXN3
ANAPC1		BRCC3
ANAPC2		COPS5
ANAPC4		COPS6
ANAPC5		CYLD
ANAPC7		EIF3F
ARIH1		OTUB1
ARIH2		OTUD6B
ARNT		PSMD14
ASB6		SENP8
ATG16L1		UBP1
ATG5		UCHL3
ATL2		UCHL5
BIRC2		UFD1L
BRAP		UFSP1
BTRC		UFSP2
CADPS2		USP10
CBL		USP14
CBLL1		USP15
CBX4		USP16
CDC16		USP19
CDC20		USP24
CDC23		USP25
CDC26		USP27X
CDC27		USP28
CDH1		USP3
CIAO1		USP30
CNOT4		USP33
CORO7		USP34
CRBN		USP38
CREBBP		USP39
CUL1		USP4
CUL2		USP40
CUL3		USP43
CUL4A		USP46
CUL4B		USP47
CUL5		USP48
DCAF11		USP5
DCAF13		USP7
DCAF5		USP8
DCAF6		USP9X
DCAF7		USP9Y
DCAF8		USPL1
DCUN1D1		VCPIP1
DCUN1D2
DDB1
DDB2
DTX1
DTX3L
EED
EP300
FBXL12
FBXL15
FBXL3
FBXO18
FBXO22
FBXO3
FBXO4
FBXO42
FBXO45
FBXO6
FBXO7
FBXW11
FUS
GAN
GNB2
GNB2L1
GRWD1
HACE1
HDAC4
HECTD1
HECTD3
HERC1
HERC2
HERC4
HERC6
HLTF
HUWE1
IRF2BP1
IRF2BPL
ITCH
KATNB1
KCMF1
KCTD5
KEAP1
KLHL2
KLHL9
LRRC41
LRSAM1
LTN1
MARCH5
MED8
MIB1
MID1
MID2
MNAT1
MUL1
MYCBP2
NACC1
NEDD4
NEDD4L
NFX1
NLE1
NOSIP
NUP43
PAFAH1B1
PDLIM2
PELI2
PHIP
PIAS4
PML
POP1
PPIL2
PRPF19
PWP1
RABGEF1
RANBP2
RBBP4
RBBP5
RBBP6
RBBP7
RBCK1
RC3H1
RCBTB1
RCHY1
RDX
RFWD2
RHOBTB1
RICTOR
RIN2
RING1
RNF114
RNF123
RNF126
RNF14
RNF168
RNF170
RNF181
RNF2
RNF20
RNF213
RNF25
RNF31
RNF40
RNF7
RNFT1
SART1
SH3RF1
SKP1A
SMU1
SMURF1
SNRNP40
SOCS6
STUB1
SYVN1
TBL1X
TBL1XR1
TCEB2
TLE1
TLE3
TMF1
TNFAIP3
TOM1
TRAF2
TRAF3IP2
TRAF6
TRIM16
TRIM2
TRIM21
TRIM24
TRIM25
TRIM26
TRIM28
TRIM31
TRIM32
TRIM33
TRIM36
TRIM56
TRIM65
TRIP12
TRPC4AP
UBE3A
UBE3B
UBE3C
UBE4A
UBE4B
UBR1
UBR2
UBR4
UBR5
UFL1
UHRF1
UHRF2
VHL
VPRBP
VPS18
VPS41
WDR12
WDR26
WDR5
WDR61
WDR76
WDR82
WDTC1
WWP2
XIAP
ZC3HC1
ZFP91
ZMIZ1
ZNRF1
ZNRF3
