# Supplementary material for: Characterization of AQPs in Mouse, Rat, and Human Colon and Their Selective Regulation by Bile Acids
Source: Front Nutr. 2016 Oct 10;3:46. doi: 10.3389/fnut.2016.00046 (PMC5056181; doi:10.3389/fnut.2016.00046)
Supplement: Data Sheet S3 — Rat GO-term analysis. [file Data_Sheet_3.XLSX]

## Sheet: Rat GO term analysis
Gene Symbol	Protein Name	GO category	GO Term
A1cf	APOBEC1 complementation factor	component	apolipoprotein B mRNA editing enzyme complex
A1cf	APOBEC1 complementation factor	component	cytoplasm
A1cf	APOBEC1 complementation factor	component	endoplasmic reticulum
A1cf	APOBEC1 complementation factor	component	mRNA editing complex
A1cf	APOBEC1 complementation factor	component	nuclear heterochromatin
A1cf	APOBEC1 complementation factor	component	nucleoplasm
A1cf	APOBEC1 complementation factor	component	nucleus
A1cf	APOBEC1 complementation factor	function	double-stranded RNA binding
A1cf	APOBEC1 complementation factor	function	mRNA binding
A1cf	APOBEC1 complementation factor	function	nucleotide binding
A1cf	APOBEC1 complementation factor	function	protein binding
A1cf	APOBEC1 complementation factor	function	single-stranded RNA binding
A1cf	APOBEC1 complementation factor	process	cytidine to uridine editing
A1cf	APOBEC1 complementation factor	process	mRNA localization resulting in posttranscriptional regulation of gene expression
A1cf	APOBEC1 complementation factor	process	mRNA modification
A1cf	APOBEC1 complementation factor	process	mRNA processing
A1cf	APOBEC1 complementation factor	process	protein stabilization
A1i3	alpha-1-inhibitor III	component	blood microparticle
A1i3	alpha-1-inhibitor III	component	extracellular exosome
A1i3	alpha-1-inhibitor III	component	extracellular region
A1i3	alpha-1-inhibitor III	component	extracellular space
A1i3	alpha-1-inhibitor III	function	endopeptidase inhibitor activity
A1i3	alpha-1-inhibitor III	function	serine-type endopeptidase inhibitor activity
A1i3	alpha-1-inhibitor III	process	negative regulation of endopeptidase activity
A4gnt	alpha-1,4-N-acetylglucosaminyltransferase	component	cellular_component
A4gnt	alpha-1,4-N-acetylglucosaminyltransferase	function	acetylglucosaminyltransferase activity
A4gnt	alpha-1,4-N-acetylglucosaminyltransferase	function	molecular_function
A4gnt	alpha-1,4-N-acetylglucosaminyltransferase	process	biological_process
A4gnt	alpha-1,4-N-acetylglucosaminyltransferase	process	glycoprotein biosynthetic process
A4gnt	alpha-1,4-N-acetylglucosaminyltransferase	process	negative regulation of epithelial cell proliferation
A4gnt	alpha-1,4-N-acetylglucosaminyltransferase	process	protein O-linked glycosylation
Abat	4-aminobutyrate aminotransferase	component	4-aminobutyrate transaminase complex
Abat	4-aminobutyrate aminotransferase	component	extracellular exosome
Abat	4-aminobutyrate aminotransferase	component	mitochondrial matrix
Abat	4-aminobutyrate aminotransferase	component	mitochondrion
Abat	4-aminobutyrate aminotransferase	component	neuron projection
Abat	4-aminobutyrate aminotransferase	function	(S)-3-amino-2-methylpropionate transaminase activity
Abat	4-aminobutyrate aminotransferase	function	4-aminobutyrate transaminase activity
Abat	4-aminobutyrate aminotransferase	function	identical protein binding
Abat	4-aminobutyrate aminotransferase	function	iron-sulfur cluster binding
Abat	4-aminobutyrate aminotransferase	function	metal ion binding
Abat	4-aminobutyrate aminotransferase	function	protein homodimerization activity
Abat	4-aminobutyrate aminotransferase	function	pyridoxal phosphate binding
Abat	4-aminobutyrate aminotransferase	function	succinate-semialdehyde dehydrogenase binding
Abat	4-aminobutyrate aminotransferase	process	aging
Abat	4-aminobutyrate aminotransferase	process	behavioral response to cocaine
Abat	4-aminobutyrate aminotransferase	process	cerebellum development
Abat	4-aminobutyrate aminotransferase	process	copulation
Abat	4-aminobutyrate aminotransferase	process	exploration behavior
Abat	4-aminobutyrate aminotransferase	process	gamma-aminobutyric acid biosynthetic process
Abat	4-aminobutyrate aminotransferase	process	gamma-aminobutyric acid catabolic process
Abat	4-aminobutyrate aminotransferase	process	locomotory behavior
Abat	4-aminobutyrate aminotransferase	process	negative regulation of blood pressure
Abat	4-aminobutyrate aminotransferase	process	negative regulation of dopamine secretion
Abat	4-aminobutyrate aminotransferase	process	negative regulation of gamma-aminobutyric acid secretion
Abat	4-aminobutyrate aminotransferase	process	negative regulation of platelet aggregation
Abat	4-aminobutyrate aminotransferase	process	neurotransmitter catabolic process
Abat	4-aminobutyrate aminotransferase	process	positive regulation of aspartate secretion
Abat	4-aminobutyrate aminotransferase	process	positive regulation of dopamine metabolic process
Abat	4-aminobutyrate aminotransferase	process	positive regulation of heat generation
Abat	4-aminobutyrate aminotransferase	process	positive regulation of inhibitory postsynaptic potential
Abat	4-aminobutyrate aminotransferase	process	positive regulation of insulin secretion
Abat	4-aminobutyrate aminotransferase	process	positive regulation of prolactin secretion
Abat	4-aminobutyrate aminotransferase	process	positive regulation of uterine smooth muscle contraction
Abat	4-aminobutyrate aminotransferase	process	response to cocaine
Abat	4-aminobutyrate aminotransferase	process	response to drug
Abat	4-aminobutyrate aminotransferase	process	response to ethanol
Abat	4-aminobutyrate aminotransferase	process	response to hypoxia
Abat	4-aminobutyrate aminotransferase	process	response to iron ion
Abat	4-aminobutyrate aminotransferase	process	response to nicotine
Abca3	ATP-binding cassette, subfamily A (ABC1), member 3	component	alveolar lamellar body
Abca3	ATP-binding cassette, subfamily A (ABC1), member 3	component	alveolar lamellar body membrane
Abca3	ATP-binding cassette, subfamily A (ABC1), member 3	component	extracellular space
Abca3	ATP-binding cassette, subfamily A (ABC1), member 3	component	integral component of membrane
Abca3	ATP-binding cassette, subfamily A (ABC1), member 3	component	integral component of plasma membrane
Abca3	ATP-binding cassette, subfamily A (ABC1), member 3	component	intracellular membrane-bounded organelle
Abca3	ATP-binding cassette, subfamily A (ABC1), member 3	component	plasma membrane
Abca3	ATP-binding cassette, subfamily A (ABC1), member 3	function	ATP binding
Abca3	ATP-binding cassette, subfamily A (ABC1), member 3	function	ATPase activity
Abca3	ATP-binding cassette, subfamily A (ABC1), member 3	function	ATPase activity, coupled to transmembrane movement of substances
Abca3	ATP-binding cassette, subfamily A (ABC1), member 3	function	cholesterol transporter activity
Abca3	ATP-binding cassette, subfamily A (ABC1), member 3	function	molecular_function
Abca3	ATP-binding cassette, subfamily A (ABC1), member 3	function	phospholipid transporter activity
Abca3	ATP-binding cassette, subfamily A (ABC1), member 3	function	transporter activity
Abca3	ATP-binding cassette, subfamily A (ABC1), member 3	process	cholesterol efflux
Abca3	ATP-binding cassette, subfamily A (ABC1), member 3	process	phospholipid efflux
Abca3	ATP-binding cassette, subfamily A (ABC1), member 3	process	response to glucocorticoid
Abca3	ATP-binding cassette, subfamily A (ABC1), member 3	process	transmembrane transport
Abca3	ATP-binding cassette, subfamily A (ABC1), member 3	process	transport
Abca9	ATP-binding cassette, subfamily A (ABC1), member 9	component	cellular_component
Abca9	ATP-binding cassette, subfamily A (ABC1), member 9	component	integral component of membrane
Abca9	ATP-binding cassette, subfamily A (ABC1), member 9	component	mitochondrion
Abca9	ATP-binding cassette, subfamily A (ABC1), member 9	function	ATP binding
Abca9	ATP-binding cassette, subfamily A (ABC1), member 9	function	ATPase activity
Abca9	ATP-binding cassette, subfamily A (ABC1), member 9	function	ATPase activity, coupled to transmembrane movement of substances
Abca9	ATP-binding cassette, subfamily A (ABC1), member 9	function	molecular_function
Abca9	ATP-binding cassette, subfamily A (ABC1), member 9	function	transporter activity
Abca9	ATP-binding cassette, subfamily A (ABC1), member 9	process	biological_process
Abca9	ATP-binding cassette, subfamily A (ABC1), member 9	process	lipid transport
Abca9	ATP-binding cassette, subfamily A (ABC1), member 9	process	transmembrane transport
Abca9	ATP-binding cassette, subfamily A (ABC1), member 9	process	transport
Abcb10	ATP-binding cassette, subfamily B (MDR/TAP), member 10	component	cellular_component
Abcb10	ATP-binding cassette, subfamily B (MDR/TAP), member 10	component	integral component of membrane
Abcb10	ATP-binding cassette, subfamily B (MDR/TAP), member 10	component	integral component of mitochondrial membrane
Abcb10	ATP-binding cassette, subfamily B (MDR/TAP), member 10	component	mitochondrial inner membrane
Abcb10	ATP-binding cassette, subfamily B (MDR/TAP), member 10	component	mitochondrion
Abcb10	ATP-binding cassette, subfamily B (MDR/TAP), member 10	function	ATP binding
Abcb10	ATP-binding cassette, subfamily B (MDR/TAP), member 10	function	ATPase activity, coupled to transmembrane movement of substances
Abcb10	ATP-binding cassette, subfamily B (MDR/TAP), member 10	function	molecular_function
Abcb10	ATP-binding cassette, subfamily B (MDR/TAP), member 10	function	protein homodimerization activity
Abcb10	ATP-binding cassette, subfamily B (MDR/TAP), member 10	process	biological_process
Abcb10	ATP-binding cassette, subfamily B (MDR/TAP), member 10	process	transmembrane transport
Abcb11	ATP-binding cassette, subfamily B (MDR/TAP), member 11	component	Golgi apparatus
Abcb11	ATP-binding cassette, subfamily B (MDR/TAP), member 11	component	Golgi membrane
Abcb11	ATP-binding cassette, subfamily B (MDR/TAP), member 11	component	apical part of cell
Abcb11	ATP-binding cassette, subfamily B (MDR/TAP), member 11	component	apical plasma membrane
Abcb11	ATP-binding cassette, subfamily B (MDR/TAP), member 11	component	extracellular exosome
Abcb11	ATP-binding cassette, subfamily B (MDR/TAP), member 11	component	integral component of membrane
Abcb11	ATP-binding cassette, subfamily B (MDR/TAP), member 11	component	intercellular canaliculus
Abcb11	ATP-binding cassette, subfamily B (MDR/TAP), member 11	component	membrane
Abcb11	ATP-binding cassette, subfamily B (MDR/TAP), member 11	component	plasma membrane
Abcb11	ATP-binding cassette, subfamily B (MDR/TAP), member 11	function	ATP binding
Abcb11	ATP-binding cassette, subfamily B (MDR/TAP), member 11	function	ATPase activity, coupled to transmembrane movement of substances
Abcb11	ATP-binding cassette, subfamily B (MDR/TAP), member 11	function	canalicular bile acid transmembrane transporter activity
Abcb11	ATP-binding cassette, subfamily B (MDR/TAP), member 11	function	drug transmembrane transporter activity
Abcb11	ATP-binding cassette, subfamily B (MDR/TAP), member 11	function	protein binding
Abcb11	ATP-binding cassette, subfamily B (MDR/TAP), member 11	process	bile acid and bile salt transport
Abcb11	ATP-binding cassette, subfamily B (MDR/TAP), member 11	process	canalicular bile acid transport
Abcb11	ATP-binding cassette, subfamily B (MDR/TAP), member 11	process	drug export
Abcb11	ATP-binding cassette, subfamily B (MDR/TAP), member 11	process	drug transmembrane transport
Abcb11	ATP-binding cassette, subfamily B (MDR/TAP), member 11	process	response to drug
Abcb11	ATP-binding cassette, subfamily B (MDR/TAP), member 11	process	response to estrogen
Abcb11	ATP-binding cassette, subfamily B (MDR/TAP), member 11	process	response to oxidative stress
Abcb11	ATP-binding cassette, subfamily B (MDR/TAP), member 11	process	transmembrane transport
Abcb1a	ATP-binding cassette, sub-family B (MDR/TAP), member 1A	component	apical part of cell
Abcb1a	ATP-binding cassette, sub-family B (MDR/TAP), member 1A	component	cell surface
Abcb1a	ATP-binding cassette, sub-family B (MDR/TAP), member 1A	component	extracellular exosome
Abcb1a	ATP-binding cassette, sub-family B (MDR/TAP), member 1A	component	integral component of membrane
Abcb1a	ATP-binding cassette, sub-family B (MDR/TAP), member 1A	component	intercellular canaliculus
Abcb1a	ATP-binding cassette, sub-family B (MDR/TAP), member 1A	component	membrane
Abcb1a	ATP-binding cassette, sub-family B (MDR/TAP), member 1A	function	ATP binding
Abcb1a	ATP-binding cassette, sub-family B (MDR/TAP), member 1A	function	ATPase activity, coupled
Abcb1a	ATP-binding cassette, sub-family B (MDR/TAP), member 1A	function	ATPase activity, coupled to transmembrane movement of substances
Abcb1a	ATP-binding cassette, sub-family B (MDR/TAP), member 1A	function	protein binding
Abcb1a	ATP-binding cassette, sub-family B (MDR/TAP), member 1A	function	xenobiotic-transporting ATPase activity
Abcb1a	ATP-binding cassette, sub-family B (MDR/TAP), member 1A	process	G2/M transition of mitotic cell cycle
Abcb1a	ATP-binding cassette, sub-family B (MDR/TAP), member 1A	process	cellular hyperosmotic salinity response
Abcb1a	ATP-binding cassette, sub-family B (MDR/TAP), member 1A	process	cellular response to alkaloid
Abcb1a	ATP-binding cassette, sub-family B (MDR/TAP), member 1A	process	cellular response to antibiotic
Abcb1a	ATP-binding cassette, sub-family B (MDR/TAP), member 1A	process	cellular response to dexamethasone stimulus
Abcb1a	ATP-binding cassette, sub-family B (MDR/TAP), member 1A	process	cellular response to estradiol stimulus
Abcb1a	ATP-binding cassette, sub-family B (MDR/TAP), member 1A	process	cellular response to mycotoxin
Abcb1a	ATP-binding cassette, sub-family B (MDR/TAP), member 1A	process	cellular response to organic cyclic compound
Abcb1a	ATP-binding cassette, sub-family B (MDR/TAP), member 1A	process	circadian rhythm
Abcb1a	ATP-binding cassette, sub-family B (MDR/TAP), member 1A	process	daunorubicin transport
Abcb1a	ATP-binding cassette, sub-family B (MDR/TAP), member 1A	process	drug export
Abcb1a	ATP-binding cassette, sub-family B (MDR/TAP), member 1A	process	drug transmembrane transport
Abcb1a	ATP-binding cassette, sub-family B (MDR/TAP), member 1A	process	drug transport
Abcb1a	ATP-binding cassette, sub-family B (MDR/TAP), member 1A	process	establishment of blood-brain barrier
Abcb1a	ATP-binding cassette, sub-family B (MDR/TAP), member 1A	process	hormone transport
Abcb1a	ATP-binding cassette, sub-family B (MDR/TAP), member 1A	process	lactation
Abcb1a	ATP-binding cassette, sub-family B (MDR/TAP), member 1A	process	negative regulation of cell death
Abcb1a	ATP-binding cassette, sub-family B (MDR/TAP), member 1A	process	placenta development
Abcb1a	ATP-binding cassette, sub-family B (MDR/TAP), member 1A	process	positive regulation of response to drug
Abcb1a	ATP-binding cassette, sub-family B (MDR/TAP), member 1A	process	response to L-glutamate
Abcb1a	ATP-binding cassette, sub-family B (MDR/TAP), member 1A	process	response to cadmium ion
Abcb1a	ATP-binding cassette, sub-family B (MDR/TAP), member 1A	process	response to dexamethasone
Abcb1a	ATP-binding cassette, sub-family B (MDR/TAP), member 1A	process	response to drug
Abcb1a	ATP-binding cassette, sub-family B (MDR/TAP), member 1A	process	response to hypoxia
Abcb1a	ATP-binding cassette, sub-family B (MDR/TAP), member 1A	process	response to nutrient levels
Abcb1a	ATP-binding cassette, sub-family B (MDR/TAP), member 1A	process	response to organic cyclic compound
Abcb1a	ATP-binding cassette, sub-family B (MDR/TAP), member 1A	process	response to thyroxine
Abcb1a	ATP-binding cassette, sub-family B (MDR/TAP), member 1A	process	response to vitamin D
Abcb1a	ATP-binding cassette, sub-family B (MDR/TAP), member 1A	process	stem cell proliferation
Abcb1a	ATP-binding cassette, sub-family B (MDR/TAP), member 1A	process	transmembrane transport
Abcb1a	ATP-binding cassette, sub-family B (MDR/TAP), member 1A	process	xenobiotic transport
Abcb1b	ATP-binding cassette, subfamily B (MDR/TAP), member 1B	component	Golgi membrane
Abcb1b	ATP-binding cassette, subfamily B (MDR/TAP), member 1B	component	apical plasma membrane
Abcb1b	ATP-binding cassette, subfamily B (MDR/TAP), member 1B	component	integral component of membrane
Abcb1b	ATP-binding cassette, subfamily B (MDR/TAP), member 1B	component	intercellular canaliculus
Abcb1b	ATP-binding cassette, subfamily B (MDR/TAP), member 1B	component	membrane
Abcb1b	ATP-binding cassette, subfamily B (MDR/TAP), member 1B	component	mitochondrion
Abcb1b	ATP-binding cassette, subfamily B (MDR/TAP), member 1B	function	ATP binding
Abcb1b	ATP-binding cassette, subfamily B (MDR/TAP), member 1B	function	ATPase activity, coupled to transmembrane movement of substances
Abcb1b	ATP-binding cassette, subfamily B (MDR/TAP), member 1B	function	drug transmembrane transporter activity
Abcb1b	ATP-binding cassette, subfamily B (MDR/TAP), member 1B	function	protein binding
Abcb1b	ATP-binding cassette, subfamily B (MDR/TAP), member 1B	function	transporter activity
Abcb1b	ATP-binding cassette, subfamily B (MDR/TAP), member 1B	function	xenobiotic-transporting ATPase activity
Abcb1b	ATP-binding cassette, subfamily B (MDR/TAP), member 1B	process	cellular response to tumor necrosis factor
Abcb1b	ATP-binding cassette, subfamily B (MDR/TAP), member 1B	process	drug transmembrane transport
Abcb1b	ATP-binding cassette, subfamily B (MDR/TAP), member 1B	process	drug transport
Abcb1b	ATP-binding cassette, subfamily B (MDR/TAP), member 1B	process	establishment of endothelial blood-brain barrier
Abcb1b	ATP-binding cassette, subfamily B (MDR/TAP), member 1B	process	lactation
Abcb1b	ATP-binding cassette, subfamily B (MDR/TAP), member 1B	process	placenta development
Abcb1b	ATP-binding cassette, subfamily B (MDR/TAP), member 1B	process	response to arsenic-containing substance
Abcb1b	ATP-binding cassette, subfamily B (MDR/TAP), member 1B	process	response to drug
Abcb1b	ATP-binding cassette, subfamily B (MDR/TAP), member 1B	process	response to hypoxia
Abcb1b	ATP-binding cassette, subfamily B (MDR/TAP), member 1B	process	response to ionizing radiation
Abcb1b	ATP-binding cassette, subfamily B (MDR/TAP), member 1B	process	response to organic cyclic compound
Abcb1b	ATP-binding cassette, subfamily B (MDR/TAP), member 1B	process	response to steroid hormone
Abcb1b	ATP-binding cassette, subfamily B (MDR/TAP), member 1B	process	transmembrane transport
Abcb1b	ATP-binding cassette, subfamily B (MDR/TAP), member 1B	process	transport
Abcb1b	ATP-binding cassette, subfamily B (MDR/TAP), member 1B	process	xenobiotic transport
Abcb5	ATP-binding cassette, subfamily B (MDR/TAP), member 5	component	integral component of membrane
Abcb5	ATP-binding cassette, subfamily B (MDR/TAP), member 5	component	integral component of plasma membrane
Abcb5	ATP-binding cassette, subfamily B (MDR/TAP), member 5	function	ATP binding
Abcb5	ATP-binding cassette, subfamily B (MDR/TAP), member 5	function	ATPase activity, coupled to transmembrane movement of substances
Abcb5	ATP-binding cassette, subfamily B (MDR/TAP), member 5	function	efflux transmembrane transporter activity
Abcb5	ATP-binding cassette, subfamily B (MDR/TAP), member 5	process	antigen processing and presentation of endogenous peptide antigen via MHC class I via ER pathway, TAP-dependent
Abcb5	ATP-binding cassette, subfamily B (MDR/TAP), member 5	process	antigen processing and presentation of endogenous peptide antigen via MHC class Ib via ER pathway, TAP-dependent
Abcb5	ATP-binding cassette, subfamily B (MDR/TAP), member 5	process	antigen processing and presentation of exogenous protein antigen via MHC class Ib, TAP-dependent
Abcb5	ATP-binding cassette, subfamily B (MDR/TAP), member 5	process	compound eye corneal lens development
Abcb5	ATP-binding cassette, subfamily B (MDR/TAP), member 5	process	positive regulation of antigen processing and presentation of peptide antigen via MHC class I
Abcb5	ATP-binding cassette, subfamily B (MDR/TAP), member 5	process	regulation of membrane potential
Abcb5	ATP-binding cassette, subfamily B (MDR/TAP), member 5	process	transmembrane transport
Abcb6	ATP-binding cassette, subfamily B (MDR/TAP), member 6	component	Golgi apparatus
Abcb6	ATP-binding cassette, subfamily B (MDR/TAP), member 6	component	endoplasmic reticulum
Abcb6	ATP-binding cassette, subfamily B (MDR/TAP), member 6	component	endosome
Abcb6	ATP-binding cassette, subfamily B (MDR/TAP), member 6	component	extracellular exosome
Abcb6	ATP-binding cassette, subfamily B (MDR/TAP), member 6	component	integral component of membrane
Abcb6	ATP-binding cassette, subfamily B (MDR/TAP), member 6	component	integral component of mitochondrial outer membrane
Abcb6	ATP-binding cassette, subfamily B (MDR/TAP), member 6	component	mitochondrial envelope
Abcb6	ATP-binding cassette, subfamily B (MDR/TAP), member 6	component	mitochondrial outer membrane
Abcb6	ATP-binding cassette, subfamily B (MDR/TAP), member 6	component	mitochondrion
Abcb6	ATP-binding cassette, subfamily B (MDR/TAP), member 6	component	plasma membrane
Abcb6	ATP-binding cassette, subfamily B (MDR/TAP), member 6	function	ATP binding
Abcb6	ATP-binding cassette, subfamily B (MDR/TAP), member 6	function	ATPase activity, coupled to transmembrane movement of substances
Abcb6	ATP-binding cassette, subfamily B (MDR/TAP), member 6	function	efflux transmembrane transporter activity
Abcb6	ATP-binding cassette, subfamily B (MDR/TAP), member 6	function	heme binding
Abcb6	ATP-binding cassette, subfamily B (MDR/TAP), member 6	function	heme-transporting ATPase activity
Abcb6	ATP-binding cassette, subfamily B (MDR/TAP), member 6	process	brain development
Abcb6	ATP-binding cassette, subfamily B (MDR/TAP), member 6	process	heme transport
Abcb6	ATP-binding cassette, subfamily B (MDR/TAP), member 6	process	porphyrin-containing compound biosynthetic process
Abcb6	ATP-binding cassette, subfamily B (MDR/TAP), member 6	process	skin development
Abcb6	ATP-binding cassette, subfamily B (MDR/TAP), member 6	process	transmembrane transport
Abcb6	ATP-binding cassette, subfamily B (MDR/TAP), member 6	process	transport
Abcb7	ATP-binding cassette, subfamily B (MDR/TAP), member 7	component	cell
Abcb7	ATP-binding cassette, subfamily B (MDR/TAP), member 7	component	cellular_component
Abcb7	ATP-binding cassette, subfamily B (MDR/TAP), member 7	component	integral component of membrane
Abcb7	ATP-binding cassette, subfamily B (MDR/TAP), member 7	component	mitochondrial inner membrane
Abcb7	ATP-binding cassette, subfamily B (MDR/TAP), member 7	component	mitochondrion
Abcb7	ATP-binding cassette, subfamily B (MDR/TAP), member 7	function	ATP binding
Abcb7	ATP-binding cassette, subfamily B (MDR/TAP), member 7	function	ATPase activity, coupled to transmembrane movement of substances
Abcb7	ATP-binding cassette, subfamily B (MDR/TAP), member 7	function	molecular_function
Abcb7	ATP-binding cassette, subfamily B (MDR/TAP), member 7	process	biological_process
Abcb7	ATP-binding cassette, subfamily B (MDR/TAP), member 7	process	cellular iron ion homeostasis
Abcb7	ATP-binding cassette, subfamily B (MDR/TAP), member 7	process	transmembrane transport
Abcb8	ATP-binding cassette, subfamily B (MDR/TAP), member 8	component	integral component of membrane
Abcb8	ATP-binding cassette, subfamily B (MDR/TAP), member 8	component	mitochondrial inner membrane
Abcb8	ATP-binding cassette, subfamily B (MDR/TAP), member 8	component	mitochondrion
Abcb8	ATP-binding cassette, subfamily B (MDR/TAP), member 8	component	nucleolus
Abcb8	ATP-binding cassette, subfamily B (MDR/TAP), member 8	component	nucleus
Abcb8	ATP-binding cassette, subfamily B (MDR/TAP), member 8	function	ATP binding
Abcb8	ATP-binding cassette, subfamily B (MDR/TAP), member 8	function	ATPase activity, coupled to transmembrane movement of substances
Abcb8	ATP-binding cassette, subfamily B (MDR/TAP), member 8	process	transmembrane transport
Abcc1	ATP-binding cassette, subfamily C (CFTR/MRP), member 1	component	basolateral plasma membrane
Abcc1	ATP-binding cassette, subfamily C (CFTR/MRP), member 1	component	cytoplasm
Abcc1	ATP-binding cassette, subfamily C (CFTR/MRP), member 1	component	extracellular exosome
Abcc1	ATP-binding cassette, subfamily C (CFTR/MRP), member 1	component	integral component of membrane
Abcc1	ATP-binding cassette, subfamily C (CFTR/MRP), member 1	component	integral component of plasma membrane
Abcc1	ATP-binding cassette, subfamily C (CFTR/MRP), member 1	component	membrane
Abcc1	ATP-binding cassette, subfamily C (CFTR/MRP), member 1	component	plasma membrane
Abcc1	ATP-binding cassette, subfamily C (CFTR/MRP), member 1	function	ATP binding
Abcc1	ATP-binding cassette, subfamily C (CFTR/MRP), member 1	function	ATPase activity
Abcc1	ATP-binding cassette, subfamily C (CFTR/MRP), member 1	function	ATPase activity, coupled to transmembrane movement of substances
Abcc1	ATP-binding cassette, subfamily C (CFTR/MRP), member 1	function	drug transmembrane transporter activity
Abcc1	ATP-binding cassette, subfamily C (CFTR/MRP), member 1	function	efflux transmembrane transporter activity
Abcc1	ATP-binding cassette, subfamily C (CFTR/MRP), member 1	function	glutathione S-conjugate-exporting ATPase activity
Abcc1	ATP-binding cassette, subfamily C (CFTR/MRP), member 1	function	glutathione transmembrane transporter activity
Abcc1	ATP-binding cassette, subfamily C (CFTR/MRP), member 1	function	lipid-transporting ATPase activity
Abcc1	ATP-binding cassette, subfamily C (CFTR/MRP), member 1	function	long-chain fatty acid transporter activity
Abcc1	ATP-binding cassette, subfamily C (CFTR/MRP), member 1	function	oxidoreductase activity
Abcc1	ATP-binding cassette, subfamily C (CFTR/MRP), member 1	function	sphingolipid transporter activity
Abcc1	ATP-binding cassette, subfamily C (CFTR/MRP), member 1	function	xenobiotic-transporting ATPase activity
Abcc1	ATP-binding cassette, subfamily C (CFTR/MRP), member 1	process	cell chemotaxis
Abcc1	ATP-binding cassette, subfamily C (CFTR/MRP), member 1	process	daunorubicin transport
Abcc1	ATP-binding cassette, subfamily C (CFTR/MRP), member 1	process	drug export
Abcc1	ATP-binding cassette, subfamily C (CFTR/MRP), member 1	process	drug transmembrane transport
Abcc1	ATP-binding cassette, subfamily C (CFTR/MRP), member 1	process	glutathione transmembrane transport
Abcc1	ATP-binding cassette, subfamily C (CFTR/MRP), member 1	process	negative regulation of neuron death
Abcc1	ATP-binding cassette, subfamily C (CFTR/MRP), member 1	process	oxidation-reduction process
Abcc1	ATP-binding cassette, subfamily C (CFTR/MRP), member 1	process	phospholipid efflux
Abcc1	ATP-binding cassette, subfamily C (CFTR/MRP), member 1	process	plasma membrane long-chain fatty acid transport
Abcc1	ATP-binding cassette, subfamily C (CFTR/MRP), member 1	process	positive regulation of cell migration
Abcc1	ATP-binding cassette, subfamily C (CFTR/MRP), member 1	process	response to drug
Abcc1	ATP-binding cassette, subfamily C (CFTR/MRP), member 1	process	response to oxidative stress
Abcc1	ATP-binding cassette, subfamily C (CFTR/MRP), member 1	process	transmembrane transport
Abcc1	ATP-binding cassette, subfamily C (CFTR/MRP), member 1	process	xenobiotic transport
Abcc3	ATP-binding cassette, subfamily C (CFTR/MRP), member 3	component	basolateral plasma membrane
Abcc3	ATP-binding cassette, subfamily C (CFTR/MRP), member 3	component	integral component of plasma membrane
Abcc3	ATP-binding cassette, subfamily C (CFTR/MRP), member 3	function	ATP binding
Abcc3	ATP-binding cassette, subfamily C (CFTR/MRP), member 3	function	ATPase activity, coupled to transmembrane movement of substances
Abcc3	ATP-binding cassette, subfamily C (CFTR/MRP), member 3	function	bile acid-exporting ATPase activity
Abcc3	ATP-binding cassette, subfamily C (CFTR/MRP), member 3	function	drug transmembrane transporter activity
Abcc3	ATP-binding cassette, subfamily C (CFTR/MRP), member 3	function	xenobiotic-transporting ATPase activity
Abcc3	ATP-binding cassette, subfamily C (CFTR/MRP), member 3	process	canalicular bile acid transport
Abcc3	ATP-binding cassette, subfamily C (CFTR/MRP), member 3	process	drug transmembrane transport
Abcc3	ATP-binding cassette, subfamily C (CFTR/MRP), member 3	process	drug transport
Abcc3	ATP-binding cassette, subfamily C (CFTR/MRP), member 3	process	response to estradiol
Abcc3	ATP-binding cassette, subfamily C (CFTR/MRP), member 3	process	response to lipopolysaccharide
Abcc3	ATP-binding cassette, subfamily C (CFTR/MRP), member 3	process	response to organic cyclic compound
Abcc3	ATP-binding cassette, subfamily C (CFTR/MRP), member 3	process	response to organic substance
Abcc3	ATP-binding cassette, subfamily C (CFTR/MRP), member 3	process	response to organonitrogen compound
Abcc3	ATP-binding cassette, subfamily C (CFTR/MRP), member 3	process	transmembrane transport
Abcc3	ATP-binding cassette, subfamily C (CFTR/MRP), member 3	process	xenobiotic transport
Abcc8	ATP-binding cassette, subfamily C (CFTR/MRP), member 8	component	ATP-sensitive potassium channel complex
Abcc8	ATP-binding cassette, subfamily C (CFTR/MRP), member 8	component	integral component of membrane
Abcc8	ATP-binding cassette, subfamily C (CFTR/MRP), member 8	component	plasma membrane
Abcc8	ATP-binding cassette, subfamily C (CFTR/MRP), member 8	component	sarcolemma
Abcc8	ATP-binding cassette, subfamily C (CFTR/MRP), member 8	component	synaptic vesicle membrane
Abcc8	ATP-binding cassette, subfamily C (CFTR/MRP), member 8	component	voltage-gated potassium channel complex
Abcc8	ATP-binding cassette, subfamily C (CFTR/MRP), member 8	function	ATP binding
Abcc8	ATP-binding cassette, subfamily C (CFTR/MRP), member 8	function	ATPase activity, coupled to transmembrane movement of substances
Abcc8	ATP-binding cassette, subfamily C (CFTR/MRP), member 8	function	ion channel binding
Abcc8	ATP-binding cassette, subfamily C (CFTR/MRP), member 8	function	potassium channel activity
Abcc8	ATP-binding cassette, subfamily C (CFTR/MRP), member 8	function	protein binding
Abcc8	ATP-binding cassette, subfamily C (CFTR/MRP), member 8	function	sulfonylurea receptor activity
Abcc8	ATP-binding cassette, subfamily C (CFTR/MRP), member 8	function	syntaxin binding
Abcc8	ATP-binding cassette, subfamily C (CFTR/MRP), member 8	process	cellular response to organic substance
Abcc8	ATP-binding cassette, subfamily C (CFTR/MRP), member 8	process	negative regulation of insulin secretion
Abcc8	ATP-binding cassette, subfamily C (CFTR/MRP), member 8	process	positive regulation of potassium ion transport
Abcc8	ATP-binding cassette, subfamily C (CFTR/MRP), member 8	process	potassium ion transmembrane transport
Abcc8	ATP-binding cassette, subfamily C (CFTR/MRP), member 8	process	potassium ion transport
Abcc8	ATP-binding cassette, subfamily C (CFTR/MRP), member 8	process	response to drug
Abcc8	ATP-binding cassette, subfamily C (CFTR/MRP), member 8	process	response to insulin
Abcc8	ATP-binding cassette, subfamily C (CFTR/MRP), member 8	process	response to lipopolysaccharide
Abcc8	ATP-binding cassette, subfamily C (CFTR/MRP), member 8	process	response to pH
Abcc8	ATP-binding cassette, subfamily C (CFTR/MRP), member 8	process	response to zinc ion
Abcc8	ATP-binding cassette, subfamily C (CFTR/MRP), member 8	process	signal transduction
Abcc8	ATP-binding cassette, subfamily C (CFTR/MRP), member 8	process	transmembrane transport
Abcd3	ATP-binding cassette, subfamily D (ALD), member 3	component	integral component of membrane
Abcd3	ATP-binding cassette, subfamily D (ALD), member 3	component	intracellular membrane-bounded organelle
Abcd3	ATP-binding cassette, subfamily D (ALD), member 3	component	membrane
Abcd3	ATP-binding cassette, subfamily D (ALD), member 3	component	mitochondrial inner membrane
Abcd3	ATP-binding cassette, subfamily D (ALD), member 3	component	mitochondrion
Abcd3	ATP-binding cassette, subfamily D (ALD), member 3	component	peroxisomal matrix
Abcd3	ATP-binding cassette, subfamily D (ALD), member 3	component	peroxisomal membrane
Abcd3	ATP-binding cassette, subfamily D (ALD), member 3	component	peroxisome
Abcd3	ATP-binding cassette, subfamily D (ALD), member 3	function	ATP binding
Abcd3	ATP-binding cassette, subfamily D (ALD), member 3	function	ATPase activity
Abcd3	ATP-binding cassette, subfamily D (ALD), member 3	function	ATPase activity, coupled to transmembrane movement of substances
Abcd3	ATP-binding cassette, subfamily D (ALD), member 3	function	long-chain fatty acid transporter activity
Abcd3	ATP-binding cassette, subfamily D (ALD), member 3	function	protein binding
Abcd3	ATP-binding cassette, subfamily D (ALD), member 3	function	protein homodimerization activity
Abcd3	ATP-binding cassette, subfamily D (ALD), member 3	function	protein self-association
Abcd3	ATP-binding cassette, subfamily D (ALD), member 3	process	fatty acid beta-oxidation
Abcd3	ATP-binding cassette, subfamily D (ALD), member 3	process	fatty acid biosynthetic process
Abcd3	ATP-binding cassette, subfamily D (ALD), member 3	process	peroxisomal long-chain fatty acid import
Abcd3	ATP-binding cassette, subfamily D (ALD), member 3	process	peroxisome organization
Abcd3	ATP-binding cassette, subfamily D (ALD), member 3	process	response to drug
Abcd3	ATP-binding cassette, subfamily D (ALD), member 3	process	response to organic cyclic compound
Abcd3	ATP-binding cassette, subfamily D (ALD), member 3	process	transmembrane transport
Abcd3	ATP-binding cassette, subfamily D (ALD), member 3	process	very long-chain fatty acid catabolic process
Abce1	ATP-binding cassette, subfamily E (OABP), member 1	component	cytoplasm
Abce1	ATP-binding cassette, subfamily E (OABP), member 1	component	membrane
Abce1	ATP-binding cassette, subfamily E (OABP), member 1	component	mitochondrion
Abce1	ATP-binding cassette, subfamily E (OABP), member 1	function	ATP binding
Abce1	ATP-binding cassette, subfamily E (OABP), member 1	function	ATPase activity
Abce1	ATP-binding cassette, subfamily E (OABP), member 1	function	iron-sulfur cluster binding
Abce1	ATP-binding cassette, subfamily E (OABP), member 1	process	not classified
Abcf1	ATP-binding cassette, subfamily F (GCN20), member 1	component	cytoplasm
Abcf1	ATP-binding cassette, subfamily F (GCN20), member 1	component	membrane
Abcf1	ATP-binding cassette, subfamily F (GCN20), member 1	component	nuclear envelope
Abcf1	ATP-binding cassette, subfamily F (GCN20), member 1	component	nucleoplasm
Abcf1	ATP-binding cassette, subfamily F (GCN20), member 1	component	polysomal ribosome
Abcf1	ATP-binding cassette, subfamily F (GCN20), member 1	component	ribosome
Abcf1	ATP-binding cassette, subfamily F (GCN20), member 1	function	ATP binding
Abcf1	ATP-binding cassette, subfamily F (GCN20), member 1	function	ATPase activity
Abcf1	ATP-binding cassette, subfamily F (GCN20), member 1	function	poly(A) RNA binding
Abcf1	ATP-binding cassette, subfamily F (GCN20), member 1	function	ribosome binding
Abcf1	ATP-binding cassette, subfamily F (GCN20), member 1	function	translation activator activity
Abcf1	ATP-binding cassette, subfamily F (GCN20), member 1	process	positive regulation of translation
Abcf1	ATP-binding cassette, subfamily F (GCN20), member 1	process	ribosome biogenesis
Abcf1	ATP-binding cassette, subfamily F (GCN20), member 1	process	translation
Abcf1	ATP-binding cassette, subfamily F (GCN20), member 1	process	translational initiation
Abcf2	ATP-binding cassette, subfamily F (GCN20), member 2	component	membrane
Abcf2	ATP-binding cassette, subfamily F (GCN20), member 2	component	mitochondrion
Abcf2	ATP-binding cassette, subfamily F (GCN20), member 2	function	ATP binding
Abcf2	ATP-binding cassette, subfamily F (GCN20), member 2	function	ATPase activity
Abcf2	ATP-binding cassette, subfamily F (GCN20), member 2	process	not classified
Abcf3	ATP-binding cassette, subfamily F (GCN20), member 3	component	membrane
Abcf3	ATP-binding cassette, subfamily F (GCN20), member 3	function	ATP binding
Abcf3	ATP-binding cassette, subfamily F (GCN20), member 3	function	ATPase activity
Abcf3	ATP-binding cassette, subfamily F (GCN20), member 3	process	defense response to virus
Abcg2	ATP-binding cassette, subfamily G (WHITE), member 2	component	apical plasma membrane
Abcg2	ATP-binding cassette, subfamily G (WHITE), member 2	component	integral component of membrane
Abcg2	ATP-binding cassette, subfamily G (WHITE), member 2	component	membrane
Abcg2	ATP-binding cassette, subfamily G (WHITE), member 2	component	mitochondrial membrane
Abcg2	ATP-binding cassette, subfamily G (WHITE), member 2	component	nucleoplasm
Abcg2	ATP-binding cassette, subfamily G (WHITE), member 2	component	nucleus
Abcg2	ATP-binding cassette, subfamily G (WHITE), member 2	component	plasma membrane
Abcg2	ATP-binding cassette, subfamily G (WHITE), member 2	function	ATP binding
Abcg2	ATP-binding cassette, subfamily G (WHITE), member 2	function	ATPase activity, coupled to transmembrane movement of substances
Abcg2	ATP-binding cassette, subfamily G (WHITE), member 2	function	drug transmembrane transporter activity
Abcg2	ATP-binding cassette, subfamily G (WHITE), member 2	function	protein dimerization activity
Abcg2	ATP-binding cassette, subfamily G (WHITE), member 2	function	protein homodimerization activity
Abcg2	ATP-binding cassette, subfamily G (WHITE), member 2	process	cellular response to dexamethasone stimulus
Abcg2	ATP-binding cassette, subfamily G (WHITE), member 2	process	drug export
Abcg2	ATP-binding cassette, subfamily G (WHITE), member 2	process	drug transmembrane transport
Abcg2	ATP-binding cassette, subfamily G (WHITE), member 2	process	drug transport
Abcg2	ATP-binding cassette, subfamily G (WHITE), member 2	process	embryonic process involved in female pregnancy
Abcg2	ATP-binding cassette, subfamily G (WHITE), member 2	process	response to folic acid
Abcg2	ATP-binding cassette, subfamily G (WHITE), member 2	process	response to iron ion
Abcg2	ATP-binding cassette, subfamily G (WHITE), member 2	process	transmembrane transport
Abcg2	ATP-binding cassette, subfamily G (WHITE), member 2	process	urate metabolic process
Abcg3l3	ATP-binding cassette, subfamily G (WHITE), member 3-like 3	component	membrane
Abcg3l3	ATP-binding cassette, subfamily G (WHITE), member 3-like 3	function	ATP binding
Abcg3l3	ATP-binding cassette, subfamily G (WHITE), member 3-like 3	function	ATPase activity
Abcg3l3	ATP-binding cassette, subfamily G (WHITE), member 3-like 3	process	not classified
Abhd1	abhydrolase domain containing 1	component	cellular_component
Abhd1	abhydrolase domain containing 1	component	integral component of membrane
Abhd1	abhydrolase domain containing 1	function	carboxylic ester hydrolase activity
Abhd1	abhydrolase domain containing 1	function	molecular_function
Abhd1	abhydrolase domain containing 1	process	biological_process
Abhd11	abhydrolase domain containing 11	component	cellular_component
Abhd11	abhydrolase domain containing 11	component	mitochondrion
Abhd11	abhydrolase domain containing 11	function	carboxylic ester hydrolase activity
Abhd11	abhydrolase domain containing 11	function	molecular_function
Abhd11	abhydrolase domain containing 11	process	biological_process
Abhd12	abhydrolase domain containing 12	component	AMPA glutamate receptor complex
Abhd12	abhydrolase domain containing 12	component	integral component of membrane
Abhd12	abhydrolase domain containing 12	function	acylglycerol lipase activity
Abhd12	abhydrolase domain containing 12	process	acylglycerol catabolic process
Abhd12	abhydrolase domain containing 12	process	adult walking behavior
Abhd12	abhydrolase domain containing 12	process	phosphatidylserine catabolic process
Abhd12	abhydrolase domain containing 12	process	response to auditory stimulus
Abhd13	abhydrolase domain containing 13	component	membrane
Abhd13	abhydrolase domain containing 13	function	not classified
Abhd13	abhydrolase domain containing 13	process	not classified
Abhd14b	abhydrolase domain containing 14b	component	cytoplasm
Abhd14b	abhydrolase domain containing 14b	component	cytosol
Abhd14b	abhydrolase domain containing 14b	component	extracellular exosome
Abhd14b	abhydrolase domain containing 14b	component	nucleolus
Abhd14b	abhydrolase domain containing 14b	component	nucleus
Abhd14b	abhydrolase domain containing 14b	function	hydrolase activity
Abhd14b	abhydrolase domain containing 14b	process	positive regulation of transcription from RNA polymerase II promoter
Abhd16a	abhydrolase domain containing 16A	component	integral component of membrane
Abhd16a	abhydrolase domain containing 16A	function	hydrolase activity
Abhd16a	abhydrolase domain containing 16A	process	not classified
Abhd17c	abhydrolase domain containing 17C	component	not classified
Abhd17c	abhydrolase domain containing 17C	function	not classified
Abhd17c	abhydrolase domain containing 17C	process	not classified
Abhd2	abhydrolase domain containing 2	component	not classified
Abhd2	abhydrolase domain containing 2	function	hydrolase activity
Abhd2	abhydrolase domain containing 2	process	negative regulation of cell migration
Abhd2	abhydrolase domain containing 2	process	response to wounding
Abhd4	abhydrolase domain containing 4	component	lipid particle
Abhd4	abhydrolase domain containing 4	function	carboxylic ester hydrolase activity
Abhd4	abhydrolase domain containing 4	process	lipid homeostasis
Abhd4	abhydrolase domain containing 4	process	lipid metabolic process
Abhd4	abhydrolase domain containing 4	process	lipid storage
Abhd5	abhydrolase domain containing 5	component	cytoplasm
Abhd5	abhydrolase domain containing 5	component	cytosol
Abhd5	abhydrolase domain containing 5	component	intracellular membrane-bounded organelle
Abhd5	abhydrolase domain containing 5	component	lipid particle
Abhd5	abhydrolase domain containing 5	component	nucleus
Abhd5	abhydrolase domain containing 5	function	1-acylglycerol-3-phosphate O-acyltransferase activity
Abhd5	abhydrolase domain containing 5	function	carboxylic ester hydrolase activity
Abhd5	abhydrolase domain containing 5	function	lysophosphatidic acid acyltransferase activity
Abhd5	abhydrolase domain containing 5	function	protein binding
Abhd5	abhydrolase domain containing 5	function	triglyceride lipase activity
Abhd5	abhydrolase domain containing 5	process	cell differentiation
Abhd5	abhydrolase domain containing 5	process	fatty acid metabolic process
Abhd5	abhydrolase domain containing 5	process	lipid homeostasis
Abhd5	abhydrolase domain containing 5	process	lipid metabolic process
Abhd5	abhydrolase domain containing 5	process	lipid storage
Abhd5	abhydrolase domain containing 5	process	negative regulation of sequestering of triglyceride
Abhd5	abhydrolase domain containing 5	process	phosphatidic acid biosynthetic process
Abhd5	abhydrolase domain containing 5	process	positive regulation of lipoprotein lipase activity
Abhd5	abhydrolase domain containing 5	process	positive regulation of triglyceride catabolic process
Abhd6	abhydrolase domain containing 6	component	AMPA glutamate receptor complex
Abhd6	abhydrolase domain containing 6	component	extracellular exosome
Abhd6	abhydrolase domain containing 6	component	integral component of membrane
Abhd6	abhydrolase domain containing 6	component	mitochondrion
Abhd6	abhydrolase domain containing 6	function	acylglycerol lipase activity
Abhd6	abhydrolase domain containing 6	function	phospholipase activity
Abhd6	abhydrolase domain containing 6	process	acylglycerol catabolic process
Abhd6	abhydrolase domain containing 6	process	long term synaptic depression
Abhd6	abhydrolase domain containing 6	process	negative regulation of cell migration
Abhd6	abhydrolase domain containing 6	process	phospholipid catabolic process
Abhd6	abhydrolase domain containing 6	process	positive regulation of lipid biosynthetic process
Abhd6	abhydrolase domain containing 6	process	regulation of endocannabinoid signaling pathway
Abhd8	abhydrolase domain containing 8	component	extracellular exosome
Abhd8	abhydrolase domain containing 8	function	hydrolase activity
Abhd8	abhydrolase domain containing 8	process	not classified
Abi1	abl-interactor 1	component	SCAR complex
Abi1	abl-interactor 1	component	cell junction
Abi1	abl-interactor 1	component	cell leading edge
Abi1	abl-interactor 1	component	cytoskeleton
Abi1	abl-interactor 1	component	extracellular exosome
Abi1	abl-interactor 1	component	filopodium
Abi1	abl-interactor 1	component	growth cone
Abi1	abl-interactor 1	component	intracellular
Abi1	abl-interactor 1	component	lamellipodium
Abi1	abl-interactor 1	component	neuron projection
Abi1	abl-interactor 1	component	nucleus
Abi1	abl-interactor 1	component	postsynaptic density
Abi1	abl-interactor 1	component	postsynaptic membrane
Abi1	abl-interactor 1	function	protein binding
Abi1	abl-interactor 1	function	protein complex binding
Abi1	abl-interactor 1	function	protein tyrosine kinase activator activity
Abi1	abl-interactor 1	function	transcription factor binding
Abi1	abl-interactor 1	process	activation of protein kinase activity
Abi1	abl-interactor 1	process	cellular process
Abi1	abl-interactor 1	process	lamellipodium morphogenesis
Abi1	abl-interactor 1	process	megakaryocyte development
Abi1	abl-interactor 1	process	peptidyl-tyrosine phosphorylation
Abi1	abl-interactor 1	process	positive regulation of protein tyrosine kinase activity
Abi1	abl-interactor 1	process	somitogenesis
Abl1	ABL proto-oncogene 1, non-receptor tyrosine kinase	component	actin cytoskeleton
Abl1	ABL proto-oncogene 1, non-receptor tyrosine kinase	component	cell leading edge
Abl1	ABL proto-oncogene 1, non-receptor tyrosine kinase	component	cytoplasm
Abl1	ABL proto-oncogene 1, non-receptor tyrosine kinase	component	cytosol
Abl1	ABL proto-oncogene 1, non-receptor tyrosine kinase	component	endoplasmic reticulum
Abl1	ABL proto-oncogene 1, non-receptor tyrosine kinase	component	extrinsic component of cytoplasmic side of plasma membrane
Abl1	ABL proto-oncogene 1, non-receptor tyrosine kinase	component	growth cone
Abl1	ABL proto-oncogene 1, non-receptor tyrosine kinase	component	mitochondrion
Abl1	ABL proto-oncogene 1, non-receptor tyrosine kinase	component	neuron projection
Abl1	ABL proto-oncogene 1, non-receptor tyrosine kinase	component	neuronal cell body
Abl1	ABL proto-oncogene 1, non-receptor tyrosine kinase	component	nucleolus
Abl1	ABL proto-oncogene 1, non-receptor tyrosine kinase	component	nucleoplasm
Abl1	ABL proto-oncogene 1, non-receptor tyrosine kinase	component	nucleus
Abl1	ABL proto-oncogene 1, non-receptor tyrosine kinase	component	perinuclear region of cytoplasm
Abl1	ABL proto-oncogene 1, non-receptor tyrosine kinase	component	ruffle
Abl1	ABL proto-oncogene 1, non-receptor tyrosine kinase	component	synapse
Abl1	ABL proto-oncogene 1, non-receptor tyrosine kinase	function	ATP binding
Abl1	ABL proto-oncogene 1, non-receptor tyrosine kinase	function	SH3 domain binding
Abl1	ABL proto-oncogene 1, non-receptor tyrosine kinase	function	actin filament binding
Abl1	ABL proto-oncogene 1, non-receptor tyrosine kinase	function	delta-catenin binding
Abl1	ABL proto-oncogene 1, non-receptor tyrosine kinase	function	kinase activity
Abl1	ABL proto-oncogene 1, non-receptor tyrosine kinase	function	magnesium ion binding
Abl1	ABL proto-oncogene 1, non-receptor tyrosine kinase	function	manganese ion binding
Abl1	ABL proto-oncogene 1, non-receptor tyrosine kinase	function	mitogen-activated protein kinase binding
Abl1	ABL proto-oncogene 1, non-receptor tyrosine kinase	function	non-membrane spanning protein tyrosine kinase activity
Abl1	ABL proto-oncogene 1, non-receptor tyrosine kinase	function	proline-rich region binding
Abl1	ABL proto-oncogene 1, non-receptor tyrosine kinase	function	protein C-terminus binding
Abl1	ABL proto-oncogene 1, non-receptor tyrosine kinase	function	protein binding
Abl1	ABL proto-oncogene 1, non-receptor tyrosine kinase	function	protein domain specific binding
Abl1	ABL proto-oncogene 1, non-receptor tyrosine kinase	function	protein kinase activity
Abl1	ABL proto-oncogene 1, non-receptor tyrosine kinase	function	protein kinase binding
Abl1	ABL proto-oncogene 1, non-receptor tyrosine kinase	function	protein tyrosine kinase activity
Abl1	ABL proto-oncogene 1, non-receptor tyrosine kinase	function	receptor binding
Abl1	ABL proto-oncogene 1, non-receptor tyrosine kinase	function	syntaxin binding
Abl1	ABL proto-oncogene 1, non-receptor tyrosine kinase	process	B cell proliferation
Abl1	ABL proto-oncogene 1, non-receptor tyrosine kinase	process	B cell proliferation involved in immune response
Abl1	ABL proto-oncogene 1, non-receptor tyrosine kinase	process	B cell receptor signaling pathway
Abl1	ABL proto-oncogene 1, non-receptor tyrosine kinase	process	B-1 B cell homeostasis
Abl1	ABL proto-oncogene 1, non-receptor tyrosine kinase	process	Bergmann glial cell differentiation
Abl1	ABL proto-oncogene 1, non-receptor tyrosine kinase	process	DNA damage induced protein phosphorylation
Abl1	ABL proto-oncogene 1, non-receptor tyrosine kinase	process	actin cytoskeleton organization
Abl1	ABL proto-oncogene 1, non-receptor tyrosine kinase	process	actin filament branching
Abl1	ABL proto-oncogene 1, non-receptor tyrosine kinase	process	actin filament polymerization
Abl1	ABL proto-oncogene 1, non-receptor tyrosine kinase	process	activated T cell proliferation
Abl1	ABL proto-oncogene 1, non-receptor tyrosine kinase	process	alpha-beta T cell differentiation
Abl1	ABL proto-oncogene 1, non-receptor tyrosine kinase	process	associative learning
Abl1	ABL proto-oncogene 1, non-receptor tyrosine kinase	process	cell differentiation
Abl1	ABL proto-oncogene 1, non-receptor tyrosine kinase	process	cell migration
Abl1	ABL proto-oncogene 1, non-receptor tyrosine kinase	process	cellular response to DNA damage stimulus
Abl1	ABL proto-oncogene 1, non-receptor tyrosine kinase	process	cellular response to lipopolysaccharide
Abl1	ABL proto-oncogene 1, non-receptor tyrosine kinase	process	cellular response to oxidative stress
Abl1	ABL proto-oncogene 1, non-receptor tyrosine kinase	process	cellular response to transforming growth factor beta stimulus
Abl1	ABL proto-oncogene 1, non-receptor tyrosine kinase	process	cerebellum morphogenesis
Abl1	ABL proto-oncogene 1, non-receptor tyrosine kinase	process	collateral sprouting
Abl1	ABL proto-oncogene 1, non-receptor tyrosine kinase	process	epidermal growth factor receptor signaling pathway
Abl1	ABL proto-oncogene 1, non-receptor tyrosine kinase	process	glomerular visceral epithelial cell apoptotic process
Abl1	ABL proto-oncogene 1, non-receptor tyrosine kinase	process	innate immune response
Abl1	ABL proto-oncogene 1, non-receptor tyrosine kinase	process	learning or memory
Abl1	ABL proto-oncogene 1, non-receptor tyrosine kinase	process	microspike assembly
Abl1	ABL proto-oncogene 1, non-receptor tyrosine kinase	process	negative regulation of BMP signaling pathway
Abl1	ABL proto-oncogene 1, non-receptor tyrosine kinase	process	negative regulation of ERK1 and ERK2 cascade
Abl1	ABL proto-oncogene 1, non-receptor tyrosine kinase	process	negative regulation of I-kappaB kinase/NF-kappaB signaling
Abl1	ABL proto-oncogene 1, non-receptor tyrosine kinase	process	negative regulation of cell-cell adhesion
Abl1	ABL proto-oncogene 1, non-receptor tyrosine kinase	process	negative regulation of cellular senescence
Abl1	ABL proto-oncogene 1, non-receptor tyrosine kinase	process	negative regulation of endothelial cell apoptotic process
Abl1	ABL proto-oncogene 1, non-receptor tyrosine kinase	process	negative regulation of mitotic cell cycle
Abl1	ABL proto-oncogene 1, non-receptor tyrosine kinase	process	negative regulation of phospholipase C activity
Abl1	ABL proto-oncogene 1, non-receptor tyrosine kinase	process	negative regulation of protein serine/threonine kinase activity
Abl1	ABL proto-oncogene 1, non-receptor tyrosine kinase	process	negative regulation of ubiquitin-protein transferase activity
Abl1	ABL proto-oncogene 1, non-receptor tyrosine kinase	process	neuromuscular process controlling balance
Abl1	ABL proto-oncogene 1, non-receptor tyrosine kinase	process	peptidyl-tyrosine autophosphorylation
Abl1	ABL proto-oncogene 1, non-receptor tyrosine kinase	process	peptidyl-tyrosine phosphorylation
Abl1	ABL proto-oncogene 1, non-receptor tyrosine kinase	process	phagocytosis
Abl1	ABL proto-oncogene 1, non-receptor tyrosine kinase	process	platelet-derived growth factor receptor signaling pathway
Abl1	ABL proto-oncogene 1, non-receptor tyrosine kinase	process	positive regulation of ERK1 and ERK2 cascade
Abl1	ABL proto-oncogene 1, non-receptor tyrosine kinase	process	positive regulation of I-kappaB kinase/NF-kappaB signaling
Abl1	ABL proto-oncogene 1, non-receptor tyrosine kinase	process	positive regulation of Wnt signaling pathway, planar cell polarity pathway
Abl1	ABL proto-oncogene 1, non-receptor tyrosine kinase	process	positive regulation of apoptotic process
Abl1	ABL proto-oncogene 1, non-receptor tyrosine kinase	process	positive regulation of cytosolic calcium ion concentration
Abl1	ABL proto-oncogene 1, non-receptor tyrosine kinase	process	positive regulation of dendrite development
Abl1	ABL proto-oncogene 1, non-receptor tyrosine kinase	process	positive regulation of extracellular matrix organization
Abl1	ABL proto-oncogene 1, non-receptor tyrosine kinase	process	positive regulation of fibroblast proliferation
Abl1	ABL proto-oncogene 1, non-receptor tyrosine kinase	process	positive regulation of hydrogen peroxide-mediated programmed cell death
Abl1	ABL proto-oncogene 1, non-receptor tyrosine kinase	process	positive regulation of interferon-gamma secretion
Abl1	ABL proto-oncogene 1, non-receptor tyrosine kinase	process	positive regulation of interleukin-2 secretion
Abl1	ABL proto-oncogene 1, non-receptor tyrosine kinase	process	positive regulation of mitotic cell cycle
Abl1	ABL proto-oncogene 1, non-receptor tyrosine kinase	process	positive regulation of neuron apoptotic process
Abl1	ABL proto-oncogene 1, non-receptor tyrosine kinase	process	positive regulation of neuron death
Abl1	ABL proto-oncogene 1, non-receptor tyrosine kinase	process	positive regulation of osteoblast proliferation
Abl1	ABL proto-oncogene 1, non-receptor tyrosine kinase	process	positive regulation of oxidoreductase activity
Abl1	ABL proto-oncogene 1, non-receptor tyrosine kinase	process	positive regulation of peptidyl-tyrosine phosphorylation
Abl1	ABL proto-oncogene 1, non-receptor tyrosine kinase	process	positive regulation of protein phosphorylation
Abl1	ABL proto-oncogene 1, non-receptor tyrosine kinase	process	positive regulation of release of sequestered calcium ion into cytosol
Abl1	ABL proto-oncogene 1, non-receptor tyrosine kinase	process	positive regulation of vasoconstriction
Abl1	ABL proto-oncogene 1, non-receptor tyrosine kinase	process	protein autophosphorylation
Abl1	ABL proto-oncogene 1, non-receptor tyrosine kinase	process	regulation of actin cytoskeleton organization
Abl1	ABL proto-oncogene 1, non-receptor tyrosine kinase	process	regulation of apoptotic process
Abl1	ABL proto-oncogene 1, non-receptor tyrosine kinase	process	regulation of cell cycle
Abl1	ABL proto-oncogene 1, non-receptor tyrosine kinase	process	regulation of cell proliferation
Abl1	ABL proto-oncogene 1, non-receptor tyrosine kinase	process	regulation of cellular senescence
Abl1	ABL proto-oncogene 1, non-receptor tyrosine kinase	process	regulation of extracellular matrix organization
Abl1	ABL proto-oncogene 1, non-receptor tyrosine kinase	process	regulation of response to DNA damage stimulus
Abl1	ABL proto-oncogene 1, non-receptor tyrosine kinase	process	response to drug
Abl1	ABL proto-oncogene 1, non-receptor tyrosine kinase	process	response to endoplasmic reticulum stress
Abl1	ABL proto-oncogene 1, non-receptor tyrosine kinase	process	response to epinephrine
Abl1	ABL proto-oncogene 1, non-receptor tyrosine kinase	process	response to oxidative stress
Abl1	ABL proto-oncogene 1, non-receptor tyrosine kinase	process	signal transduction in response to DNA damage
Abl1	ABL proto-oncogene 1, non-receptor tyrosine kinase	process	spleen development
Abl1	ABL proto-oncogene 1, non-receptor tyrosine kinase	process	substrate adhesion-dependent cell spreading
Abl1	ABL proto-oncogene 1, non-receptor tyrosine kinase	process	thymus development
Abl1	ABL proto-oncogene 1, non-receptor tyrosine kinase	process	transitional one stage B cell differentiation
Abl2	ABL proto-oncogene 2, non-receptor tyrosine kinase	component	actin cytoskeleton
Abl2	ABL proto-oncogene 2, non-receptor tyrosine kinase	component	cellular_component
Abl2	ABL proto-oncogene 2, non-receptor tyrosine kinase	component	cytosol
Abl2	ABL proto-oncogene 2, non-receptor tyrosine kinase	component	dendritic spine
Abl2	ABL proto-oncogene 2, non-receptor tyrosine kinase	component	extrinsic component of cytoplasmic side of plasma membrane
Abl2	ABL proto-oncogene 2, non-receptor tyrosine kinase	component	lamellipodium
Abl2	ABL proto-oncogene 2, non-receptor tyrosine kinase	component	phagocytic cup
Abl2	ABL proto-oncogene 2, non-receptor tyrosine kinase	function	ATP binding
Abl2	ABL proto-oncogene 2, non-receptor tyrosine kinase	function	magnesium ion binding
Abl2	ABL proto-oncogene 2, non-receptor tyrosine kinase	function	manganese ion binding
Abl2	ABL proto-oncogene 2, non-receptor tyrosine kinase	function	molecular_function
Abl2	ABL proto-oncogene 2, non-receptor tyrosine kinase	function	non-membrane spanning protein tyrosine kinase activity
Abl2	ABL proto-oncogene 2, non-receptor tyrosine kinase	function	protein tyrosine kinase activity
Abl2	ABL proto-oncogene 2, non-receptor tyrosine kinase	function	receptor binding
Abl2	ABL proto-oncogene 2, non-receptor tyrosine kinase	process	Bergmann glial cell differentiation
Abl2	ABL proto-oncogene 2, non-receptor tyrosine kinase	process	actin cytoskeleton organization
Abl2	ABL proto-oncogene 2, non-receptor tyrosine kinase	process	actin filament bundle assembly
Abl2	ABL proto-oncogene 2, non-receptor tyrosine kinase	process	actin filament organization
Abl2	ABL proto-oncogene 2, non-receptor tyrosine kinase	process	alpha-beta T cell differentiation
Abl2	ABL proto-oncogene 2, non-receptor tyrosine kinase	process	biological_process
Abl2	ABL proto-oncogene 2, non-receptor tyrosine kinase	process	cell differentiation
Abl2	ABL proto-oncogene 2, non-receptor tyrosine kinase	process	cell migration
Abl2	ABL proto-oncogene 2, non-receptor tyrosine kinase	process	cellular protein localization
Abl2	ABL proto-oncogene 2, non-receptor tyrosine kinase	process	cellular response to retinoic acid
Abl2	ABL proto-oncogene 2, non-receptor tyrosine kinase	process	cerebellum morphogenesis
Abl2	ABL proto-oncogene 2, non-receptor tyrosine kinase	process	dendrite morphogenesis
Abl2	ABL proto-oncogene 2, non-receptor tyrosine kinase	process	dendritic spine maintenance
Abl2	ABL proto-oncogene 2, non-receptor tyrosine kinase	process	epidermal growth factor receptor signaling pathway
Abl2	ABL proto-oncogene 2, non-receptor tyrosine kinase	process	exploration behavior
Abl2	ABL proto-oncogene 2, non-receptor tyrosine kinase	process	innate immune response
Abl2	ABL proto-oncogene 2, non-receptor tyrosine kinase	process	learning
Abl2	ABL proto-oncogene 2, non-receptor tyrosine kinase	process	negative regulation of Rho protein signal transduction
Abl2	ABL proto-oncogene 2, non-receptor tyrosine kinase	process	negative regulation of cell-cell adhesion
Abl2	ABL proto-oncogene 2, non-receptor tyrosine kinase	process	negative regulation of endothelial cell apoptotic process
Abl2	ABL proto-oncogene 2, non-receptor tyrosine kinase	process	neuromuscular process controlling balance
Abl2	ABL proto-oncogene 2, non-receptor tyrosine kinase	process	neuron remodeling
Abl2	ABL proto-oncogene 2, non-receptor tyrosine kinase	process	peptidyl-tyrosine autophosphorylation
Abl2	ABL proto-oncogene 2, non-receptor tyrosine kinase	process	peptidyl-tyrosine phosphorylation
Abl2	ABL proto-oncogene 2, non-receptor tyrosine kinase	process	phagocytosis
Abl2	ABL proto-oncogene 2, non-receptor tyrosine kinase	process	platelet-derived growth factor receptor signaling pathway
Abl2	ABL proto-oncogene 2, non-receptor tyrosine kinase	process	positive regulation of ERK1 and ERK2 cascade
Abl2	ABL proto-oncogene 2, non-receptor tyrosine kinase	process	positive regulation of I-kappaB kinase/NF-kappaB signaling
Abl2	ABL proto-oncogene 2, non-receptor tyrosine kinase	process	positive regulation of Wnt signaling pathway, planar cell polarity pathway
Abl2	ABL proto-oncogene 2, non-receptor tyrosine kinase	process	positive regulation of cytosolic calcium ion concentration
Abl2	ABL proto-oncogene 2, non-receptor tyrosine kinase	process	positive regulation of interferon-gamma secretion
Abl2	ABL proto-oncogene 2, non-receptor tyrosine kinase	process	positive regulation of interleukin-2 secretion
Abl2	ABL proto-oncogene 2, non-receptor tyrosine kinase	process	positive regulation of neuron projection development
Abl2	ABL proto-oncogene 2, non-receptor tyrosine kinase	process	positive regulation of oxidoreductase activity
Abl2	ABL proto-oncogene 2, non-receptor tyrosine kinase	process	positive regulation of phospholipase C activity
Abl2	ABL proto-oncogene 2, non-receptor tyrosine kinase	process	positive regulation of protein binding
Abl2	ABL proto-oncogene 2, non-receptor tyrosine kinase	process	protein phosphorylation
Abl2	ABL proto-oncogene 2, non-receptor tyrosine kinase	process	regulation of apoptotic process
Abl2	ABL proto-oncogene 2, non-receptor tyrosine kinase	process	regulation of cell proliferation
Abl2	ABL proto-oncogene 2, non-receptor tyrosine kinase	process	regulation of extracellular matrix organization
Abl2	ABL proto-oncogene 2, non-receptor tyrosine kinase	process	substrate-dependent cell migration, cell extension
Abl2	ABL proto-oncogene 2, non-receptor tyrosine kinase	process	visual learning
Ablim1	actin-binding LIM protein 1	component	actin cytoskeleton
Ablim1	actin-binding LIM protein 1	component	cellular_component
Ablim1	actin-binding LIM protein 1	component	lamellipodium
Ablim1	actin-binding LIM protein 1	component	neuronal postsynaptic density
Ablim1	actin-binding LIM protein 1	component	stress fiber
Ablim1	actin-binding LIM protein 1	function	actin binding
Ablim1	actin-binding LIM protein 1	function	protein binding
Ablim1	actin-binding LIM protein 1	function	zinc ion binding
Ablim1	actin-binding LIM protein 1	process	axon guidance
Ablim1	actin-binding LIM protein 1	process	biological_process
Ablim1	actin-binding LIM protein 1	process	cilium assembly
Ablim1	actin-binding LIM protein 1	process	cytoskeleton organization
Ablim1	actin-binding LIM protein 1	process	lamellipodium assembly
Ablim1	actin-binding LIM protein 1	process	positive regulation of transcription from RNA polymerase II promoter
Abo	ABO blood group (transferase A, alpha 1-3-N-acetylgalactosaminyltransferase; transferase B, alpha 1-3-galactosyltransferase)	component	Golgi apparatus
Abo	ABO blood group (transferase A, alpha 1-3-N-acetylgalactosaminyltransferase; transferase B, alpha 1-3-galactosyltransferase)	component	Golgi cisterna membrane
Abo	ABO blood group (transferase A, alpha 1-3-N-acetylgalactosaminyltransferase; transferase B, alpha 1-3-galactosyltransferase)	component	cytoplasmic vesicle
Abo	ABO blood group (transferase A, alpha 1-3-N-acetylgalactosaminyltransferase; transferase B, alpha 1-3-galactosyltransferase)	component	extracellular region
Abo	ABO blood group (transferase A, alpha 1-3-N-acetylgalactosaminyltransferase; transferase B, alpha 1-3-galactosyltransferase)	component	integral component of membrane
Abo	ABO blood group (transferase A, alpha 1-3-N-acetylgalactosaminyltransferase; transferase B, alpha 1-3-galactosyltransferase)	function	alpha-1,3-galactosyltransferase activity
Abo	ABO blood group (transferase A, alpha 1-3-N-acetylgalactosaminyltransferase; transferase B, alpha 1-3-galactosyltransferase)	function	fucosylgalactoside 3-alpha-galactosyltransferase activity
Abo	ABO blood group (transferase A, alpha 1-3-N-acetylgalactosaminyltransferase; transferase B, alpha 1-3-galactosyltransferase)	function	glycoprotein-fucosylgalactoside alpha-N-acetylgalactosaminyltransferase activity
Abo	ABO blood group (transferase A, alpha 1-3-N-acetylgalactosaminyltransferase; transferase B, alpha 1-3-galactosyltransferase)	function	metal ion binding
Abo	ABO blood group (transferase A, alpha 1-3-N-acetylgalactosaminyltransferase; transferase B, alpha 1-3-galactosyltransferase)	process	cellular oligosaccharide metabolic process
Abo	ABO blood group (transferase A, alpha 1-3-N-acetylgalactosaminyltransferase; transferase B, alpha 1-3-galactosyltransferase)	process	negative regulation of apoptotic process
Abo	ABO blood group (transferase A, alpha 1-3-N-acetylgalactosaminyltransferase; transferase B, alpha 1-3-galactosyltransferase)	process	positive regulation of cell proliferation
Abo	ABO blood group (transferase A, alpha 1-3-N-acetylgalactosaminyltransferase; transferase B, alpha 1-3-galactosyltransferase)	process	protein glycosylation
Abo	ABO blood group (transferase A, alpha 1-3-N-acetylgalactosaminyltransferase; transferase B, alpha 1-3-galactosyltransferase)	process	response to nematode
Abo	ABO blood group (transferase A, alpha 1-3-N-acetylgalactosaminyltransferase; transferase B, alpha 1-3-galactosyltransferase)	process	response to retinoic acid
Abr	active BCR-related	component	cytosol
Abr	active BCR-related	component	intracellular
Abr	active BCR-related	component	membrane
Abr	active BCR-related	component	plasma membrane
Abr	active BCR-related	function	GTPase activator activity
Abr	active BCR-related	function	Rho guanyl-nucleotide exchange factor activity
Abr	active BCR-related	process	actin cytoskeleton organization
Abr	active BCR-related	process	brain development
Abr	active BCR-related	process	inner ear morphogenesis
Abr	active BCR-related	process	intracellular signal transduction
Abr	active BCR-related	process	negative regulation of cell migration
Abr	active BCR-related	process	negative regulation of inflammatory response
Abr	active BCR-related	process	negative regulation of neutrophil degranulation
Abr	active BCR-related	process	neuromuscular process controlling balance
Abr	active BCR-related	process	positive regulation of GTPase activity
Abr	active BCR-related	process	positive regulation of phagocytosis
Abr	active BCR-related	process	regulation of Rho protein signal transduction
Abr	active BCR-related	process	response to lipopolysaccharide
Abracl	ABRA C-terminal like	component	not classified
Abracl	ABRA C-terminal like	function	not classified
Abracl	ABRA C-terminal like	process	not classified
Acaca	acetyl-CoA carboxylase alpha	component	actin cytoskeleton
Acaca	acetyl-CoA carboxylase alpha	component	cytoplasm
Acaca	acetyl-CoA carboxylase alpha	component	cytosol
Acaca	acetyl-CoA carboxylase alpha	component	extracellular exosome
Acaca	acetyl-CoA carboxylase alpha	component	mitochondrion
Acaca	acetyl-CoA carboxylase alpha	component	nucleolus
Acaca	acetyl-CoA carboxylase alpha	function	ATP binding
Acaca	acetyl-CoA carboxylase alpha	function	acetyl-CoA carboxylase activity
Acaca	acetyl-CoA carboxylase alpha	function	biotin binding
Acaca	acetyl-CoA carboxylase alpha	function	biotin carboxylase activity
Acaca	acetyl-CoA carboxylase alpha	function	kinase binding
Acaca	acetyl-CoA carboxylase alpha	function	metal ion binding
Acaca	acetyl-CoA carboxylase alpha	process	acetyl-CoA metabolic process
Acaca	acetyl-CoA carboxylase alpha	process	cellular response to prostaglandin E stimulus
Acaca	acetyl-CoA carboxylase alpha	process	fatty acid biosynthetic process
Acaca	acetyl-CoA carboxylase alpha	process	lipid homeostasis
Acaca	acetyl-CoA carboxylase alpha	process	lipid metabolic process
Acaca	acetyl-CoA carboxylase alpha	process	malonyl-CoA biosynthetic process
Acaca	acetyl-CoA carboxylase alpha	process	multicellular organismal protein metabolic process
Acaca	acetyl-CoA carboxylase alpha	process	protein homotetramerization
Acaca	acetyl-CoA carboxylase alpha	process	response to drug
Acaca	acetyl-CoA carboxylase alpha	process	response to organic cyclic compound
Acaca	acetyl-CoA carboxylase alpha	process	tissue homeostasis
Acacb	acetyl-CoA carboxylase beta	component	mitochondrion
Acacb	acetyl-CoA carboxylase beta	component	nucleus
Acacb	acetyl-CoA carboxylase beta	function	ATP binding
Acacb	acetyl-CoA carboxylase beta	function	acetyl-CoA carboxylase activity
Acacb	acetyl-CoA carboxylase beta	function	biotin binding
Acacb	acetyl-CoA carboxylase beta	function	biotin carboxylase activity
Acacb	acetyl-CoA carboxylase beta	function	metal ion binding
Acacb	acetyl-CoA carboxylase beta	process	acetyl-CoA metabolic process
Acacb	acetyl-CoA carboxylase beta	process	fatty acid biosynthetic process
Acacb	acetyl-CoA carboxylase beta	process	malonyl-CoA biosynthetic process
Acacb	acetyl-CoA carboxylase beta	process	negative regulation of fatty acid oxidation
Acacb	acetyl-CoA carboxylase beta	process	positive regulation of heart growth
Acacb	acetyl-CoA carboxylase beta	process	positive regulation of lipid storage
Acacb	acetyl-CoA carboxylase beta	process	protein homotetramerization
Acacb	acetyl-CoA carboxylase beta	process	response to drug
Acacb	acetyl-CoA carboxylase beta	process	response to organic cyclic compound
Acad10	acyl-CoA dehydrogenase family, member 10	component	mitochondrion
Acad10	acyl-CoA dehydrogenase family, member 10	function	acyl-CoA dehydrogenase activity
Acad10	acyl-CoA dehydrogenase family, member 10	function	electron carrier activity
Acad10	acyl-CoA dehydrogenase family, member 10	function	fatty-acyl-CoA binding
Acad10	acyl-CoA dehydrogenase family, member 10	function	flavin adenine dinucleotide binding
Acad10	acyl-CoA dehydrogenase family, member 10	function	hydrolase activity
Acad10	acyl-CoA dehydrogenase family, member 10	function	oxidoreductase activity, acting on the CH-CH group of donors, with a flavin as acceptor
Acad10	acyl-CoA dehydrogenase family, member 10	process	fatty acid beta-oxidation using acyl-CoA dehydrogenase
Acad10	acyl-CoA dehydrogenase family, member 10	process	lipid homeostasis
Acad11	acyl-CoA dehydrogenase family, member 11	component	mitochondrial membrane
Acad11	acyl-CoA dehydrogenase family, member 11	component	mitochondrion
Acad11	acyl-CoA dehydrogenase family, member 11	component	nucleus
Acad11	acyl-CoA dehydrogenase family, member 11	component	peroxisome
Acad11	acyl-CoA dehydrogenase family, member 11	function	acyl-CoA dehydrogenase activity
Acad11	acyl-CoA dehydrogenase family, member 11	function	electron carrier activity
Acad11	acyl-CoA dehydrogenase family, member 11	function	fatty-acyl-CoA binding
Acad11	acyl-CoA dehydrogenase family, member 11	function	flavin adenine dinucleotide binding
Acad11	acyl-CoA dehydrogenase family, member 11	function	long-chain-acyl-CoA dehydrogenase activity
Acad11	acyl-CoA dehydrogenase family, member 11	function	medium-chain-acyl-CoA dehydrogenase activity
Acad11	acyl-CoA dehydrogenase family, member 11	function	oxidoreductase activity, acting on the CH-CH group of donors, with a flavin as acceptor
Acad11	acyl-CoA dehydrogenase family, member 11	function	very-long-chain-acyl-CoA dehydrogenase activity
Acad11	acyl-CoA dehydrogenase family, member 11	process	fatty acid beta-oxidation using acyl-CoA dehydrogenase
Acad11	acyl-CoA dehydrogenase family, member 11	process	lipid homeostasis
Acad8	acyl-CoA dehydrogenase family, member 8	component	mitochondrion
Acad8	acyl-CoA dehydrogenase family, member 8	function	acyl-CoA dehydrogenase activity
Acad8	acyl-CoA dehydrogenase family, member 8	process	not classified
Acad9	acyl-CoA dehydrogenase family, member 9	component	cellular_component
Acad9	acyl-CoA dehydrogenase family, member 9	component	dendrite
Acad9	acyl-CoA dehydrogenase family, member 9	component	mitochondrion
Acad9	acyl-CoA dehydrogenase family, member 9	component	nucleus
Acad9	acyl-CoA dehydrogenase family, member 9	function	acyl-CoA dehydrogenase activity
Acad9	acyl-CoA dehydrogenase family, member 9	function	electron carrier activity
Acad9	acyl-CoA dehydrogenase family, member 9	function	fatty-acyl-CoA binding
Acad9	acyl-CoA dehydrogenase family, member 9	function	flavin adenine dinucleotide binding
Acad9	acyl-CoA dehydrogenase family, member 9	function	molecular_function
Acad9	acyl-CoA dehydrogenase family, member 9	function	oxidoreductase activity, acting on the CH-CH group of donors, with a flavin as acceptor
Acad9	acyl-CoA dehydrogenase family, member 9	process	biological_process
Acad9	acyl-CoA dehydrogenase family, member 9	process	fatty acid beta-oxidation using acyl-CoA dehydrogenase
Acad9	acyl-CoA dehydrogenase family, member 9	process	lipid homeostasis
Acad9	acyl-CoA dehydrogenase family, member 9	process	mitochondrial respiratory chain complex I assembly
Acadl	acyl-CoA dehydrogenase, long chain	component	cytoplasm
Acadl	acyl-CoA dehydrogenase, long chain	component	mitochondrial matrix
Acadl	acyl-CoA dehydrogenase, long chain	component	mitochondrial membrane
Acadl	acyl-CoA dehydrogenase, long chain	component	mitochondrion
Acadl	acyl-CoA dehydrogenase, long chain	function	electron carrier activity
Acadl	acyl-CoA dehydrogenase, long chain	function	fatty-acyl-CoA binding
Acadl	acyl-CoA dehydrogenase, long chain	function	flavin adenine dinucleotide binding
Acadl	acyl-CoA dehydrogenase, long chain	function	long-chain-acyl-CoA dehydrogenase activity
Acadl	acyl-CoA dehydrogenase, long chain	function	oxidoreductase activity, acting on the CH-CH group of donors, with a flavin as acceptor
Acadl	acyl-CoA dehydrogenase, long chain	function	palmitoyl-CoA oxidase activity
Acadl	acyl-CoA dehydrogenase, long chain	process	carnitine catabolic process
Acadl	acyl-CoA dehydrogenase, long chain	process	carnitine metabolic process, CoA-linked
Acadl	acyl-CoA dehydrogenase, long chain	process	cellular lipid catabolic process
Acadl	acyl-CoA dehydrogenase, long chain	process	fatty acid beta-oxidation using acyl-CoA dehydrogenase
Acadl	acyl-CoA dehydrogenase, long chain	process	lipid homeostasis
Acadl	acyl-CoA dehydrogenase, long chain	process	long-chain fatty acid catabolic process
Acadl	acyl-CoA dehydrogenase, long chain	process	negative regulation of fatty acid biosynthetic process
Acadl	acyl-CoA dehydrogenase, long chain	process	negative regulation of fatty acid oxidation
Acadl	acyl-CoA dehydrogenase, long chain	process	oxidation-reduction process
Acadl	acyl-CoA dehydrogenase, long chain	process	protein homotetramerization
Acadl	acyl-CoA dehydrogenase, long chain	process	regulation of cholesterol metabolic process
Acadl	acyl-CoA dehydrogenase, long chain	process	temperature homeostasis
Acadm	acyl-CoA dehydrogenase, C-4 to C-12 straight chain	component	axon
Acadm	acyl-CoA dehydrogenase, C-4 to C-12 straight chain	component	extracellular exosome
Acadm	acyl-CoA dehydrogenase, C-4 to C-12 straight chain	component	mitochondrial matrix
Acadm	acyl-CoA dehydrogenase, C-4 to C-12 straight chain	component	mitochondrial membrane
Acadm	acyl-CoA dehydrogenase, C-4 to C-12 straight chain	component	mitochondrion
Acadm	acyl-CoA dehydrogenase, C-4 to C-12 straight chain	component	nucleus
Acadm	acyl-CoA dehydrogenase, C-4 to C-12 straight chain	component	peroxisome
Acadm	acyl-CoA dehydrogenase, C-4 to C-12 straight chain	function	acyl-CoA dehydrogenase activity
Acadm	acyl-CoA dehydrogenase, C-4 to C-12 straight chain	function	electron carrier activity
Acadm	acyl-CoA dehydrogenase, C-4 to C-12 straight chain	function	fatty-acyl-CoA binding
Acadm	acyl-CoA dehydrogenase, C-4 to C-12 straight chain	function	flavin adenine dinucleotide binding
Acadm	acyl-CoA dehydrogenase, C-4 to C-12 straight chain	function	identical protein binding
Acadm	acyl-CoA dehydrogenase, C-4 to C-12 straight chain	function	isomerase activity
Acadm	acyl-CoA dehydrogenase, C-4 to C-12 straight chain	function	medium-chain-acyl-CoA dehydrogenase activity
Acadm	acyl-CoA dehydrogenase, C-4 to C-12 straight chain	function	oxidoreductase activity, acting on the CH-CH group of donors, with a flavin as acceptor
Acadm	acyl-CoA dehydrogenase, C-4 to C-12 straight chain	process	cardiac muscle cell differentiation
Acadm	acyl-CoA dehydrogenase, C-4 to C-12 straight chain	process	carnitine biosynthetic process
Acadm	acyl-CoA dehydrogenase, C-4 to C-12 straight chain	process	carnitine metabolic process
Acadm	acyl-CoA dehydrogenase, C-4 to C-12 straight chain	process	carnitine metabolic process, CoA-linked
Acadm	acyl-CoA dehydrogenase, C-4 to C-12 straight chain	process	fatty acid beta-oxidation
Acadm	acyl-CoA dehydrogenase, C-4 to C-12 straight chain	process	fatty acid beta-oxidation using acyl-CoA dehydrogenase
Acadm	acyl-CoA dehydrogenase, C-4 to C-12 straight chain	process	glycogen biosynthetic process
Acadm	acyl-CoA dehydrogenase, C-4 to C-12 straight chain	process	heart development
Acadm	acyl-CoA dehydrogenase, C-4 to C-12 straight chain	process	lipid homeostasis
Acadm	acyl-CoA dehydrogenase, C-4 to C-12 straight chain	process	liver development
Acadm	acyl-CoA dehydrogenase, C-4 to C-12 straight chain	process	medium-chain fatty acid catabolic process
Acadm	acyl-CoA dehydrogenase, C-4 to C-12 straight chain	process	medium-chain fatty acid metabolic process
Acadm	acyl-CoA dehydrogenase, C-4 to C-12 straight chain	process	organic acid metabolic process
Acadm	acyl-CoA dehydrogenase, C-4 to C-12 straight chain	process	oxidation-reduction process
Acadm	acyl-CoA dehydrogenase, C-4 to C-12 straight chain	process	post-embryonic development
Acadm	acyl-CoA dehydrogenase, C-4 to C-12 straight chain	process	protein homotetramerization
Acadm	acyl-CoA dehydrogenase, C-4 to C-12 straight chain	process	regulation of gluconeogenesis
Acadm	acyl-CoA dehydrogenase, C-4 to C-12 straight chain	process	response to cold
Acadm	acyl-CoA dehydrogenase, C-4 to C-12 straight chain	process	response to copper ion
Acadm	acyl-CoA dehydrogenase, C-4 to C-12 straight chain	process	response to drug
Acadm	acyl-CoA dehydrogenase, C-4 to C-12 straight chain	process	response to glucocorticoid
Acadm	acyl-CoA dehydrogenase, C-4 to C-12 straight chain	process	response to hormone
Acadm	acyl-CoA dehydrogenase, C-4 to C-12 straight chain	process	response to nutrient
Acadm	acyl-CoA dehydrogenase, C-4 to C-12 straight chain	process	response to starvation
Acads	acyl-CoA dehydrogenase, C-2 to C-3 short chain	component	mitochondrial matrix
Acads	acyl-CoA dehydrogenase, C-2 to C-3 short chain	component	mitochondrial membrane
Acads	acyl-CoA dehydrogenase, C-2 to C-3 short chain	component	mitochondrion
Acads	acyl-CoA dehydrogenase, C-2 to C-3 short chain	component	nucleus
Acads	acyl-CoA dehydrogenase, C-2 to C-3 short chain	function	acyl-CoA dehydrogenase activity
Acads	acyl-CoA dehydrogenase, C-2 to C-3 short chain	function	butyryl-CoA dehydrogenase activity
Acads	acyl-CoA dehydrogenase, C-2 to C-3 short chain	function	electron carrier activity
Acads	acyl-CoA dehydrogenase, C-2 to C-3 short chain	function	fatty-acyl-CoA binding
Acads	acyl-CoA dehydrogenase, C-2 to C-3 short chain	function	flavin adenine dinucleotide binding
Acads	acyl-CoA dehydrogenase, C-2 to C-3 short chain	process	butyrate catabolic process
Acads	acyl-CoA dehydrogenase, C-2 to C-3 short chain	process	fatty acid beta-oxidation
Acads	acyl-CoA dehydrogenase, C-2 to C-3 short chain	process	fatty acid beta-oxidation using acyl-CoA dehydrogenase
Acads	acyl-CoA dehydrogenase, C-2 to C-3 short chain	process	lipid homeostasis
Acads	acyl-CoA dehydrogenase, C-2 to C-3 short chain	process	protein homotetramerization
Acads	acyl-CoA dehydrogenase, C-2 to C-3 short chain	process	response to glucocorticoid
Acads	acyl-CoA dehydrogenase, C-2 to C-3 short chain	process	response to starvation
Acadsb	acyl-CoA dehydrogenase, short/branched chain	component	extracellular exosome
Acadsb	acyl-CoA dehydrogenase, short/branched chain	component	mitochondrial matrix
Acadsb	acyl-CoA dehydrogenase, short/branched chain	component	mitochondrion
Acadsb	acyl-CoA dehydrogenase, short/branched chain	function	acyl-CoA dehydrogenase activity
Acadsb	acyl-CoA dehydrogenase, short/branched chain	function	electron carrier activity
Acadsb	acyl-CoA dehydrogenase, short/branched chain	function	fatty-acyl-CoA binding
Acadsb	acyl-CoA dehydrogenase, short/branched chain	function	flavin adenine dinucleotide binding
Acadsb	acyl-CoA dehydrogenase, short/branched chain	function	oxidoreductase activity, acting on the CH-CH group of donors, with a flavin as acceptor
Acadsb	acyl-CoA dehydrogenase, short/branched chain	function	short-branched-chain-acyl-CoA dehydrogenase activity
Acadsb	acyl-CoA dehydrogenase, short/branched chain	process	acyl-CoA metabolic process
Acadsb	acyl-CoA dehydrogenase, short/branched chain	process	fatty acid beta-oxidation
Acadsb	acyl-CoA dehydrogenase, short/branched chain	process	fatty acid beta-oxidation using acyl-CoA dehydrogenase
Acadsb	acyl-CoA dehydrogenase, short/branched chain	process	fatty acid metabolic process
Acadsb	acyl-CoA dehydrogenase, short/branched chain	process	lipid homeostasis
Acadsb	acyl-CoA dehydrogenase, short/branched chain	process	oxidation-reduction process
Acadvl	acyl-CoA dehydrogenase, very long chain	component	cytoplasm
Acadvl	acyl-CoA dehydrogenase, very long chain	component	mitochondrial inner membrane
Acadvl	acyl-CoA dehydrogenase, very long chain	component	mitochondrial nucleoid
Acadvl	acyl-CoA dehydrogenase, very long chain	component	mitochondrion
Acadvl	acyl-CoA dehydrogenase, very long chain	component	nucleolus
Acadvl	acyl-CoA dehydrogenase, very long chain	component	nucleus
Acadvl	acyl-CoA dehydrogenase, very long chain	function	acyl-CoA dehydrogenase activity
Acadvl	acyl-CoA dehydrogenase, very long chain	function	electron carrier activity
Acadvl	acyl-CoA dehydrogenase, very long chain	function	fatty-acyl-CoA binding
Acadvl	acyl-CoA dehydrogenase, very long chain	function	flavin adenine dinucleotide binding
Acadvl	acyl-CoA dehydrogenase, very long chain	function	long-chain-acyl-CoA dehydrogenase activity
Acadvl	acyl-CoA dehydrogenase, very long chain	function	oxidoreductase activity, acting on the CH-CH group of donors, with a flavin as acceptor
Acadvl	acyl-CoA dehydrogenase, very long chain	function	very-long-chain-acyl-CoA dehydrogenase activity
Acadvl	acyl-CoA dehydrogenase, very long chain	process	epithelial cell differentiation
Acadvl	acyl-CoA dehydrogenase, very long chain	process	fatty acid beta-oxidation
Acadvl	acyl-CoA dehydrogenase, very long chain	process	fatty acid beta-oxidation using acyl-CoA dehydrogenase
Acadvl	acyl-CoA dehydrogenase, very long chain	process	lipid homeostasis
Acadvl	acyl-CoA dehydrogenase, very long chain	process	negative regulation of fatty acid biosynthetic process
Acadvl	acyl-CoA dehydrogenase, very long chain	process	negative regulation of fatty acid oxidation
Acadvl	acyl-CoA dehydrogenase, very long chain	process	regulation of cholesterol metabolic process
Acadvl	acyl-CoA dehydrogenase, very long chain	process	temperature homeostasis
Acadvl	acyl-CoA dehydrogenase, very long chain	process	very long-chain fatty acid catabolic process
Acap2	ArfGAP with coiled-coil, ankyrin repeat and PH domains 2	component	endosome membrane
Acap2	ArfGAP with coiled-coil, ankyrin repeat and PH domains 2	component	membrane
Acap2	ArfGAP with coiled-coil, ankyrin repeat and PH domains 2	function	GTPase activator activity
Acap2	ArfGAP with coiled-coil, ankyrin repeat and PH domains 2	function	Rab GTPase binding
Acap2	ArfGAP with coiled-coil, ankyrin repeat and PH domains 2	function	metal ion binding
Acap2	ArfGAP with coiled-coil, ankyrin repeat and PH domains 2	process	cellular response to nerve growth factor stimulus
Acap2	ArfGAP with coiled-coil, ankyrin repeat and PH domains 2	process	positive regulation of GTPase activity
Acap2	ArfGAP with coiled-coil, ankyrin repeat and PH domains 2	process	protein localization to endosome
Acat1	acetyl-CoA acetyltransferase 1	component	extracellular exosome
Acat1	acetyl-CoA acetyltransferase 1	component	mitochondrial inner membrane
Acat1	acetyl-CoA acetyltransferase 1	component	mitochondrial matrix
Acat1	acetyl-CoA acetyltransferase 1	component	mitochondrion
Acat1	acetyl-CoA acetyltransferase 1	component	peroxisome
Acat1	acetyl-CoA acetyltransferase 1	function	acetyl-CoA C-acetyltransferase activity
Acat1	acetyl-CoA acetyltransferase 1	function	coenzyme binding
Acat1	acetyl-CoA acetyltransferase 1	function	enzyme binding
Acat1	acetyl-CoA acetyltransferase 1	function	metal ion binding
Acat1	acetyl-CoA acetyltransferase 1	function	protein homodimerization activity
Acat1	acetyl-CoA acetyltransferase 1	process	adipose tissue development
Acat1	acetyl-CoA acetyltransferase 1	process	brain development
Acat1	acetyl-CoA acetyltransferase 1	process	liver development
Acat1	acetyl-CoA acetyltransferase 1	process	metanephric proximal convoluted tubule development
Acat1	acetyl-CoA acetyltransferase 1	process	protein homooligomerization
Acat1	acetyl-CoA acetyltransferase 1	process	response to hormone
Acat1	acetyl-CoA acetyltransferase 1	process	response to organic cyclic compound
Acat1	acetyl-CoA acetyltransferase 1	process	response to starvation
Acat2	acetyl-CoA acetyltransferase 2	component	cytoplasm
Acat2	acetyl-CoA acetyltransferase 2	component	cytosol
Acat2	acetyl-CoA acetyltransferase 2	component	extracellular exosome
Acat2	acetyl-CoA acetyltransferase 2	component	mitochondrion
Acat2	acetyl-CoA acetyltransferase 2	component	nucleolus
Acat2	acetyl-CoA acetyltransferase 2	component	nucleoplasm
Acat2	acetyl-CoA acetyltransferase 2	component	nucleus
Acat2	acetyl-CoA acetyltransferase 2	function	acetyl-CoA C-acetyltransferase activity
Acat2	acetyl-CoA acetyltransferase 2	function	transferase activity, transferring acyl groups other than amino-acyl groups
Acat2	acetyl-CoA acetyltransferase 2	process	brain development
Acat2	acetyl-CoA acetyltransferase 2	process	cellular response to fatty acid
Acat2	acetyl-CoA acetyltransferase 2	process	cellular response to nutrient
Acat2	acetyl-CoA acetyltransferase 2	process	ketone body catabolic process
Acat2	acetyl-CoA acetyltransferase 2	process	liver development
Acbd3	acyl-CoA binding domain containing 3	component	Golgi apparatus
Acbd3	acyl-CoA binding domain containing 3	component	Golgi membrane
Acbd3	acyl-CoA binding domain containing 3	component	integral component of membrane
Acbd3	acyl-CoA binding domain containing 3	component	membrane
Acbd3	acyl-CoA binding domain containing 3	component	mitochondrion
Acbd3	acyl-CoA binding domain containing 3	function	fatty-acyl-CoA binding
Acbd3	acyl-CoA binding domain containing 3	function	protein kinase A regulatory subunit binding
Acbd3	acyl-CoA binding domain containing 3	process	steroid biosynthetic process
Acbd3	acyl-CoA binding domain containing 3	process	transport
Acbd5	acyl-CoA binding domain containing 5	component	integral component of membrane
Acbd5	acyl-CoA binding domain containing 5	component	intracellular membrane-bounded organelle
Acbd5	acyl-CoA binding domain containing 5	component	membrane
Acbd5	acyl-CoA binding domain containing 5	component	nucleoplasm
Acbd5	acyl-CoA binding domain containing 5	component	nucleus
Acbd5	acyl-CoA binding domain containing 5	component	peroxisomal membrane
Acbd5	acyl-CoA binding domain containing 5	component	peroxisome
Acbd5	acyl-CoA binding domain containing 5	function	fatty-acyl-CoA binding
Acbd5	acyl-CoA binding domain containing 5	function	lipid binding
Acbd5	acyl-CoA binding domain containing 5	process	aggrephagy
Acbd5	acyl-CoA binding domain containing 5	process	autophagy
Acbd5	acyl-CoA binding domain containing 5	process	macroautophagy
Acbd5	acyl-CoA binding domain containing 5	process	pexophagy
Acbd5	acyl-CoA binding domain containing 5	process	transport
Acbd5	acyl-CoA binding domain containing 5	component	integral component of membrane
Acbd5	acyl-CoA binding domain containing 5	component	intracellular membrane-bounded organelle
Acbd5	acyl-CoA binding domain containing 5	component	membrane
Acbd5	acyl-CoA binding domain containing 5	component	nucleoplasm
Acbd5	acyl-CoA binding domain containing 5	component	nucleus
Acbd5	acyl-CoA binding domain containing 5	component	peroxisomal membrane
Acbd5	acyl-CoA binding domain containing 5	component	peroxisome
Acbd5	acyl-CoA binding domain containing 5	function	fatty-acyl-CoA binding
Acbd5	acyl-CoA binding domain containing 5	function	lipid binding
Acbd5	acyl-CoA binding domain containing 5	process	aggrephagy
Acbd5	acyl-CoA binding domain containing 5	process	autophagy
Acbd5	acyl-CoA binding domain containing 5	process	macroautophagy
Acbd5	acyl-CoA binding domain containing 5	process	pexophagy
Acbd5	acyl-CoA binding domain containing 5	process	transport
Acbd6	acyl-CoA binding domain containing 6	component	cytoplasm
Acbd6	acyl-CoA binding domain containing 6	function	fatty-acyl-CoA binding
Acbd6	acyl-CoA binding domain containing 6	function	lipid binding
Acbd6	acyl-CoA binding domain containing 6	process	not classified
Acbd6	acyl-CoA binding domain containing 6	component	cytoplasm
Acbd6	acyl-CoA binding domain containing 6	function	fatty-acyl-CoA binding
Acbd6	acyl-CoA binding domain containing 6	function	lipid binding
Acbd6	acyl-CoA binding domain containing 6	process	not classified
Accs	1-aminocyclopropane-1-carboxylate synthase homolog (Arabidopsis)(non-functional)	component	not classified
Accs	1-aminocyclopropane-1-carboxylate synthase homolog (Arabidopsis)(non-functional)	function	1-aminocyclopropane-1-carboxylate synthase activity
Accs	1-aminocyclopropane-1-carboxylate synthase homolog (Arabidopsis)(non-functional)	function	catalytic activity
Accs	1-aminocyclopropane-1-carboxylate synthase homolog (Arabidopsis)(non-functional)	function	pyridoxal phosphate binding
Accs	1-aminocyclopropane-1-carboxylate synthase homolog (Arabidopsis)(non-functional)	process	biosynthetic process
Acin1	apoptotic chromatin condensation inducer 1	component	ASAP complex
Acin1	apoptotic chromatin condensation inducer 1	component	cytoplasm
Acin1	apoptotic chromatin condensation inducer 1	component	exon-exon junction complex
Acin1	apoptotic chromatin condensation inducer 1	component	nuclear speck
Acin1	apoptotic chromatin condensation inducer 1	component	nucleolus
Acin1	apoptotic chromatin condensation inducer 1	component	nucleoplasm
Acin1	apoptotic chromatin condensation inducer 1	component	nucleus
Acin1	apoptotic chromatin condensation inducer 1	component	plasma membrane
Acin1	apoptotic chromatin condensation inducer 1	function	nucleotide binding
Acin1	apoptotic chromatin condensation inducer 1	function	poly(A) RNA binding
Acin1	apoptotic chromatin condensation inducer 1	process	activation of mitophagy in response to mitochondrial depolarization
Acin1	apoptotic chromatin condensation inducer 1	process	apoptotic chromosome condensation
Acin1	apoptotic chromatin condensation inducer 1	process	erythrocyte differentiation
Acin1	apoptotic chromatin condensation inducer 1	process	negative regulation of mRNA splicing, via spliceosome
Acin1	apoptotic chromatin condensation inducer 1	process	positive regulation of apoptotic process
Acin1	apoptotic chromatin condensation inducer 1	process	positive regulation of defense response to virus by host
Acin1	apoptotic chromatin condensation inducer 1	process	positive regulation of monocyte differentiation
Acin1	apoptotic chromatin condensation inducer 1	process	regulation of apoptotic process
Acin1	apoptotic chromatin condensation inducer 1	process	regulation of autophagy
Acin1	apoptotic chromatin condensation inducer 1	process	regulation of mitophagy
Acin1	apoptotic chromatin condensation inducer 1	component	ASAP complex
Acin1	apoptotic chromatin condensation inducer 1	component	cytoplasm
Acin1	apoptotic chromatin condensation inducer 1	component	exon-exon junction complex
Acin1	apoptotic chromatin condensation inducer 1	component	nuclear speck
Acin1	apoptotic chromatin condensation inducer 1	component	nucleolus
Acin1	apoptotic chromatin condensation inducer 1	component	nucleoplasm
Acin1	apoptotic chromatin condensation inducer 1	component	nucleus
Acin1	apoptotic chromatin condensation inducer 1	component	plasma membrane
Acin1	apoptotic chromatin condensation inducer 1	function	nucleotide binding
Acin1	apoptotic chromatin condensation inducer 1	function	poly(A) RNA binding
Acin1	apoptotic chromatin condensation inducer 1	process	activation of mitophagy in response to mitochondrial depolarization
Acin1	apoptotic chromatin condensation inducer 1	process	apoptotic chromosome condensation
Acin1	apoptotic chromatin condensation inducer 1	process	erythrocyte differentiation
Acin1	apoptotic chromatin condensation inducer 1	process	negative regulation of mRNA splicing, via spliceosome
Acin1	apoptotic chromatin condensation inducer 1	process	positive regulation of apoptotic process
Acin1	apoptotic chromatin condensation inducer 1	process	positive regulation of defense response to virus by host
Acin1	apoptotic chromatin condensation inducer 1	process	positive regulation of monocyte differentiation
Acin1	apoptotic chromatin condensation inducer 1	process	regulation of apoptotic process
Acin1	apoptotic chromatin condensation inducer 1	process	regulation of autophagy
Acin1	apoptotic chromatin condensation inducer 1	process	regulation of mitophagy
Acly	ATP citrate lyase	component	cytoplasm
Acly	ATP citrate lyase	component	extracellular exosome
Acly	ATP citrate lyase	component	membrane
Acly	ATP citrate lyase	component	mitochondrion
Acly	ATP citrate lyase	component	nucleoplasm
Acly	ATP citrate lyase	component	plasma membrane
Acly	ATP citrate lyase	function	ATP binding
Acly	ATP citrate lyase	function	ATP citrate synthase activity
Acly	ATP citrate lyase	function	cofactor binding
Acly	ATP citrate lyase	function	lyase activity
Acly	ATP citrate lyase	function	metal ion binding
Acly	ATP citrate lyase	process	acetyl-CoA biosynthetic process
Acly	ATP citrate lyase	process	acetyl-CoA metabolic process
Acly	ATP citrate lyase	process	cellular carbohydrate metabolic process
Acly	ATP citrate lyase	process	citrate metabolic process
Acly	ATP citrate lyase	process	fatty acid biosynthetic process
Acly	ATP citrate lyase	process	lipid biosynthetic process
Acly	ATP citrate lyase	process	lipid metabolic process
Aco1	aconitase 1, soluble	component	Golgi apparatus
Aco1	aconitase 1, soluble	component	cell
Aco1	aconitase 1, soluble	component	cytoplasm
Aco1	aconitase 1, soluble	component	cytosol
Aco1	aconitase 1, soluble	component	endoplasmic reticulum
Aco1	aconitase 1, soluble	component	extracellular exosome
Aco1	aconitase 1, soluble	component	intracellular membrane-bounded organelle
Aco1	aconitase 1, soluble	component	mitochondrion
Aco1	aconitase 1, soluble	function	4 iron, 4 sulfur cluster binding
Aco1	aconitase 1, soluble	function	RNA binding
Aco1	aconitase 1, soluble	function	aconitate hydratase activity
Aco1	aconitase 1, soluble	function	iron-responsive element binding
Aco1	aconitase 1, soluble	function	iron-sulfur cluster binding
Aco1	aconitase 1, soluble	function	mRNA 5'-UTR binding
Aco1	aconitase 1, soluble	function	mRNA binding
Aco1	aconitase 1, soluble	function	metal ion binding
Aco1	aconitase 1, soluble	process	cellular iron ion homeostasis
Aco1	aconitase 1, soluble	process	citrate metabolic process
Aco1	aconitase 1, soluble	process	intestinal absorption
Aco1	aconitase 1, soluble	process	post-embryonic development
Aco1	aconitase 1, soluble	process	regulation of gene expression
Aco1	aconitase 1, soluble	process	regulation of translation
Aco1	aconitase 1, soluble	process	response to iron(II) ion
Aco1	aconitase 1, soluble	process	tricarboxylic acid cycle
Aco2	aconitase 2, mitochondrial	component	mitochondrion
Aco2	aconitase 2, mitochondrial	component	myelin sheath
Aco2	aconitase 2, mitochondrial	component	nucleus
Aco2	aconitase 2, mitochondrial	function	3 iron, 4 sulfur cluster binding
Aco2	aconitase 2, mitochondrial	function	4 iron, 4 sulfur cluster binding
Aco2	aconitase 2, mitochondrial	function	aconitate hydratase activity
Aco2	aconitase 2, mitochondrial	function	iron ion binding
Aco2	aconitase 2, mitochondrial	function	protein binding
Aco2	aconitase 2, mitochondrial	process	citrate metabolic process
Aco2	aconitase 2, mitochondrial	process	isocitrate metabolic process
Aco2	aconitase 2, mitochondrial	process	tricarboxylic acid cycle
Acot11	acyl-CoA thioesterase 11	component	extracellular exosome
Acot11	acyl-CoA thioesterase 11	function	lipid binding
Acot11	acyl-CoA thioesterase 11	process	response to cold
Acot13	acyl-CoA thioesterase 13	component	extracellular exosome
Acot13	acyl-CoA thioesterase 13	component	mitochondrion
Acot13	acyl-CoA thioesterase 13	component	nucleus
Acot13	acyl-CoA thioesterase 13	function	acyl-CoA hydrolase activity
Acot13	acyl-CoA thioesterase 13	process	protein homotetramerization
Acot2	acyl-CoA thioesterase 2	component	extracellular exosome
Acot2	acyl-CoA thioesterase 2	component	mitochondrial matrix
Acot2	acyl-CoA thioesterase 2	component	mitochondrion
Acot2	acyl-CoA thioesterase 2	function	acyl-CoA hydrolase activity
Acot2	acyl-CoA thioesterase 2	function	carboxylic ester hydrolase activity
Acot2	acyl-CoA thioesterase 2	function	palmitoyl-CoA hydrolase activity
Acot2	acyl-CoA thioesterase 2	function	receptor binding
Acot2	acyl-CoA thioesterase 2	process	acyl-CoA metabolic process
Acot2	acyl-CoA thioesterase 2	process	long-chain fatty acid metabolic process
Acot2	acyl-CoA thioesterase 2	process	response to drug
Acot2	acyl-CoA thioesterase 2	process	response to epidermal growth factor
Acot2	acyl-CoA thioesterase 2	process	response to hormone
Acot2	acyl-CoA thioesterase 2	process	response to hypoxia
Acot2	acyl-CoA thioesterase 2	process	response to nutrient levels
Acot2	acyl-CoA thioesterase 2	process	very long-chain fatty acid catabolic process
Acot2	acyl-CoA thioesterase 2	process	very long-chain fatty acid metabolic process
Acot3	acyl-CoA thioesterase 3	component	cytosol
Acot3	acyl-CoA thioesterase 3	component	mitochondrion
Acot3	acyl-CoA thioesterase 3	function	acyl-CoA hydrolase activity
Acot3	acyl-CoA thioesterase 3	function	thiolester hydrolase activity
Acot3	acyl-CoA thioesterase 3	process	acyl-CoA metabolic process
Acot3	acyl-CoA thioesterase 3	process	long-chain fatty acid metabolic process
Acot3	acyl-CoA thioesterase 3	process	very long-chain fatty acid metabolic process
Acot7	acyl-CoA thioesterase 7	component	cell body
Acot7	acyl-CoA thioesterase 7	component	cytoplasm
Acot7	acyl-CoA thioesterase 7	component	cytosol
Acot7	acyl-CoA thioesterase 7	component	extracellular exosome
Acot7	acyl-CoA thioesterase 7	component	neuron projection
Acot7	acyl-CoA thioesterase 7	component	nucleoplasm
Acot7	acyl-CoA thioesterase 7	function	acyl-CoA hydrolase activity
Acot7	acyl-CoA thioesterase 7	function	carboxylic ester hydrolase activity
Acot7	acyl-CoA thioesterase 7	function	fatty-acyl-CoA binding
Acot7	acyl-CoA thioesterase 7	function	long-chain fatty acyl-CoA binding
Acot7	acyl-CoA thioesterase 7	function	palmitoyl-CoA hydrolase activity
Acot7	acyl-CoA thioesterase 7	function	protein homodimerization activity
Acot7	acyl-CoA thioesterase 7	process	coenzyme A biosynthetic process
Acot7	acyl-CoA thioesterase 7	process	fatty acid catabolic process
Acot7	acyl-CoA thioesterase 7	process	long-chain fatty-acyl-CoA catabolic process
Acot7	acyl-CoA thioesterase 7	process	medium-chain fatty acid biosynthetic process
Acot7	acyl-CoA thioesterase 7	process	medium-chain fatty-acyl-CoA catabolic process
Acot7	acyl-CoA thioesterase 7	process	palmitic acid biosynthetic process
Acot8	acyl-CoA thioesterase 8	component	mitochondrion
Acot8	acyl-CoA thioesterase 8	component	peroxisomal matrix
Acot8	acyl-CoA thioesterase 8	component	peroxisome
Acot8	acyl-CoA thioesterase 8	function	acyl-CoA hydrolase activity
Acot8	acyl-CoA thioesterase 8	function	carboxylic ester hydrolase activity
Acot8	acyl-CoA thioesterase 8	function	choloyl-CoA hydrolase activity
Acot8	acyl-CoA thioesterase 8	function	medium-chain acyl-CoA hydrolase activity
Acot8	acyl-CoA thioesterase 8	function	palmitoyl-CoA hydrolase activity
Acot8	acyl-CoA thioesterase 8	function	receptor binding
Acot8	acyl-CoA thioesterase 8	process	acyl-CoA metabolic process
Acot8	acyl-CoA thioesterase 8	process	dicarboxylic acid catabolic process
Acot8	acyl-CoA thioesterase 8	process	peroxisome fission
Acot8	acyl-CoA thioesterase 8	process	peroxisome organization
Acot9	acyl-CoA thioesterase 9	component	mitochondrion
Acot9	acyl-CoA thioesterase 9	function	acetyl-CoA hydrolase activity
Acot9	acyl-CoA thioesterase 9	function	acyl-CoA hydrolase activity
Acot9	acyl-CoA thioesterase 9	process	acyl-CoA metabolic process
Acox1	acyl-CoA oxidase 1, palmitoyl	component	cytoplasm
Acox1	acyl-CoA oxidase 1, palmitoyl	component	intracellular membrane-bounded organelle
Acox1	acyl-CoA oxidase 1, palmitoyl	component	membrane
Acox1	acyl-CoA oxidase 1, palmitoyl	component	mitochondrion
Acox1	acyl-CoA oxidase 1, palmitoyl	component	nucleolus
Acox1	acyl-CoA oxidase 1, palmitoyl	component	nucleoplasm
Acox1	acyl-CoA oxidase 1, palmitoyl	component	nucleus
Acox1	acyl-CoA oxidase 1, palmitoyl	component	peroxisomal membrane
Acox1	acyl-CoA oxidase 1, palmitoyl	component	peroxisome
Acox1	acyl-CoA oxidase 1, palmitoyl	component	plasma membrane
Acox1	acyl-CoA oxidase 1, palmitoyl	function	FAD binding
Acox1	acyl-CoA oxidase 1, palmitoyl	function	PDZ domain binding
Acox1	acyl-CoA oxidase 1, palmitoyl	function	acyl-CoA dehydrogenase activity
Acox1	acyl-CoA oxidase 1, palmitoyl	function	acyl-CoA oxidase activity
Acox1	acyl-CoA oxidase 1, palmitoyl	function	electron carrier activity
Acox1	acyl-CoA oxidase 1, palmitoyl	function	fatty acid binding
Acox1	acyl-CoA oxidase 1, palmitoyl	function	fatty-acyl-CoA binding
Acox1	acyl-CoA oxidase 1, palmitoyl	function	flavin adenine dinucleotide binding
Acox1	acyl-CoA oxidase 1, palmitoyl	function	oxidoreductase activity, acting on the CH-CH group of donors, with a flavin as acceptor
Acox1	acyl-CoA oxidase 1, palmitoyl	function	palmitoyl-CoA oxidase activity
Acox1	acyl-CoA oxidase 1, palmitoyl	function	protein N-terminus binding
Acox1	acyl-CoA oxidase 1, palmitoyl	function	receptor binding
Acox1	acyl-CoA oxidase 1, palmitoyl	process	fatty acid beta-oxidation
Acox1	acyl-CoA oxidase 1, palmitoyl	process	fatty acid beta-oxidation using acyl-CoA dehydrogenase
Acox1	acyl-CoA oxidase 1, palmitoyl	process	fatty acid beta-oxidation using acyl-CoA oxidase
Acox1	acyl-CoA oxidase 1, palmitoyl	process	fatty acid oxidation
Acox1	acyl-CoA oxidase 1, palmitoyl	process	generation of precursor metabolites and energy
Acox1	acyl-CoA oxidase 1, palmitoyl	process	lipid homeostasis
Acox1	acyl-CoA oxidase 1, palmitoyl	process	lipid metabolic process
Acox1	acyl-CoA oxidase 1, palmitoyl	process	peroxisome fission
Acox1	acyl-CoA oxidase 1, palmitoyl	process	positive regulation of cholesterol homeostasis
Acox1	acyl-CoA oxidase 1, palmitoyl	process	prostaglandin metabolic process
Acox1	acyl-CoA oxidase 1, palmitoyl	process	spermatogenesis
Acox1	acyl-CoA oxidase 1, palmitoyl	process	very long-chain fatty acid metabolic process
Acox3	acyl-CoA oxidase 3, pristanoyl	component	membrane
Acox3	acyl-CoA oxidase 3, pristanoyl	component	mitochondrion
Acox3	acyl-CoA oxidase 3, pristanoyl	component	peroxisome
Acox3	acyl-CoA oxidase 3, pristanoyl	function	acyl-CoA dehydrogenase activity
Acox3	acyl-CoA oxidase 3, pristanoyl	function	acyl-CoA oxidase activity
Acox3	acyl-CoA oxidase 3, pristanoyl	function	electron carrier activity
Acox3	acyl-CoA oxidase 3, pristanoyl	function	fatty acid binding
Acox3	acyl-CoA oxidase 3, pristanoyl	function	fatty-acyl-CoA binding
Acox3	acyl-CoA oxidase 3, pristanoyl	function	flavin adenine dinucleotide binding
Acox3	acyl-CoA oxidase 3, pristanoyl	function	oxidoreductase activity, acting on the CH-CH group of donors, with a flavin as acceptor
Acox3	acyl-CoA oxidase 3, pristanoyl	function	pristanoyl-CoA oxidase activity
Acox3	acyl-CoA oxidase 3, pristanoyl	function	receptor binding
Acox3	acyl-CoA oxidase 3, pristanoyl	process	fatty acid beta-oxidation
Acox3	acyl-CoA oxidase 3, pristanoyl	process	fatty acid beta-oxidation using acyl-CoA dehydrogenase
Acox3	acyl-CoA oxidase 3, pristanoyl	process	fatty acid beta-oxidation using acyl-CoA oxidase
Acox3	acyl-CoA oxidase 3, pristanoyl	process	lipid homeostasis
Acp1	acid phosphatase 1, soluble	component	cytoplasm
Acp1	acid phosphatase 1, soluble	component	cytoplasmic side of plasma membrane
Acp1	acid phosphatase 1, soluble	component	extracellular exosome
Acp1	acid phosphatase 1, soluble	component	neuron projection
Acp1	acid phosphatase 1, soluble	function	SH3 domain binding
Acp1	acid phosphatase 1, soluble	function	acid phosphatase activity
Acp1	acid phosphatase 1, soluble	function	non-membrane spanning protein tyrosine phosphatase activity
Acp1	acid phosphatase 1, soluble	function	phosphatase activity
Acp1	acid phosphatase 1, soluble	function	protein tyrosine phosphatase activity
Acp1	acid phosphatase 1, soluble	process	peptidyl-tyrosine dephosphorylation
Acp1	acid phosphatase 1, soluble	process	protein dephosphorylation
Acp1	acid phosphatase 1, soluble	process	synaptic transmission
Acp2	acid phosphatase 2, lysosomal	component	cytoplasmic vesicle
Acp2	acid phosphatase 2, lysosomal	component	extracellular exosome
Acp2	acid phosphatase 2, lysosomal	component	integral component of membrane
Acp2	acid phosphatase 2, lysosomal	component	lysosomal lumen
Acp2	acid phosphatase 2, lysosomal	component	lysosomal membrane
Acp2	acid phosphatase 2, lysosomal	component	lysosome
Acp2	acid phosphatase 2, lysosomal	component	membrane
Acp2	acid phosphatase 2, lysosomal	component	neuron projection
Acp2	acid phosphatase 2, lysosomal	function	acid phosphatase activity
Acp2	acid phosphatase 2, lysosomal	function	phosphoprotein phosphatase activity
Acp2	acid phosphatase 2, lysosomal	function	phosphotyrosine binding
Acp2	acid phosphatase 2, lysosomal	process	autophagic cell death
Acp2	acid phosphatase 2, lysosomal	process	lysosome organization
Acp2	acid phosphatase 2, lysosomal	process	protein dephosphorylation
Acp2	acid phosphatase 2, lysosomal	process	response to organic substance
Acp2	acid phosphatase 2, lysosomal	process	skeletal system development
Acp2	acid phosphatase 2, lysosomal	process	synaptic transmission
Acp5	acid phosphatase 5, tartrate resistant	component	extracellular exosome
Acp5	acid phosphatase 5, tartrate resistant	component	extracellular space
Acp5	acid phosphatase 5, tartrate resistant	component	integral component of membrane
Acp5	acid phosphatase 5, tartrate resistant	component	lysosome
Acp5	acid phosphatase 5, tartrate resistant	function	acid phosphatase activity
Acp5	acid phosphatase 5, tartrate resistant	function	ferric iron binding
Acp5	acid phosphatase 5, tartrate resistant	function	ferrous iron binding
Acp5	acid phosphatase 5, tartrate resistant	function	hydrolase activity
Acp5	acid phosphatase 5, tartrate resistant	process	bone morphogenesis
Acp5	acid phosphatase 5, tartrate resistant	process	bone resorption
Acp5	acid phosphatase 5, tartrate resistant	process	defense response to Gram-positive bacterium
Acp5	acid phosphatase 5, tartrate resistant	process	dephosphorylation
Acp5	acid phosphatase 5, tartrate resistant	process	multicellular organismal response to stress
Acp5	acid phosphatase 5, tartrate resistant	process	negative regulation of cell adhesion
Acp5	acid phosphatase 5, tartrate resistant	process	negative regulation of inflammatory response
Acp5	acid phosphatase 5, tartrate resistant	process	negative regulation of interleukin-1 beta production
Acp5	acid phosphatase 5, tartrate resistant	process	negative regulation of interleukin-12 production
Acp5	acid phosphatase 5, tartrate resistant	process	negative regulation of nitric oxide biosynthetic process
Acp5	acid phosphatase 5, tartrate resistant	process	negative regulation of superoxide anion generation
Acp5	acid phosphatase 5, tartrate resistant	process	negative regulation of tumor necrosis factor production
Acp5	acid phosphatase 5, tartrate resistant	process	ossification
Acp5	acid phosphatase 5, tartrate resistant	process	osteoclast differentiation
Acp5	acid phosphatase 5, tartrate resistant	process	positive regulation of cell migration
Acp5	acid phosphatase 5, tartrate resistant	process	protein dephosphorylation
Acp5	acid phosphatase 5, tartrate resistant	process	response to L-ascorbic acid
Acp5	acid phosphatase 5, tartrate resistant	process	response to cholesterol
Acp5	acid phosphatase 5, tartrate resistant	process	response to cytokine
Acp5	acid phosphatase 5, tartrate resistant	process	response to lipopolysaccharide
Acp5	acid phosphatase 5, tartrate resistant	process	response to organic cyclic compound
Acp5	acid phosphatase 5, tartrate resistant	process	response to zinc ion
Acp6	acid phosphatase 6, lysophosphatidic	component	cytoplasm
Acp6	acid phosphatase 6, lysophosphatidic	component	mitochondrion
Acp6	acid phosphatase 6, lysophosphatidic	function	acid phosphatase activity
Acp6	acid phosphatase 6, lysophosphatidic	function	lysophosphatidic acid phosphatase activity
Acp6	acid phosphatase 6, lysophosphatidic	process	hematopoietic progenitor cell differentiation
Acp6	acid phosphatase 6, lysophosphatidic	process	lysobisphosphatidic acid metabolic process
Acp6	acid phosphatase 6, lysophosphatidic	process	phospholipid metabolic process
Acp6	acid phosphatase 6, lysophosphatidic	process	protein dephosphorylation
Acsf2	acyl-CoA synthetase family member 2	component	mitochondrion
Acsf2	acyl-CoA synthetase family member 2	function	ATP binding
Acsf2	acyl-CoA synthetase family member 2	function	ligase activity
Acsf2	acyl-CoA synthetase family member 2	process	fatty acid metabolic process
Acsf3	acyl-CoA synthetase family member 3	component	mitochondrion
Acsf3	acyl-CoA synthetase family member 3	function	acid-thiol ligase activity
Acsf3	acyl-CoA synthetase family member 3	function	malonyl-CoA synthetase activity
Acsf3	acyl-CoA synthetase family member 3	process	fatty acid biosynthetic process
Acsf3	acyl-CoA synthetase family member 3	process	fatty acid metabolic process
Acsf3	acyl-CoA synthetase family member 3	process	malonate catabolic process
Acsl1	acyl-CoA synthetase long-chain family member 1	component	endoplasmic reticulum
Acsl1	acyl-CoA synthetase long-chain family member 1	component	endoplasmic reticulum membrane
Acsl1	acyl-CoA synthetase long-chain family member 1	component	integral component of membrane
Acsl1	acyl-CoA synthetase long-chain family member 1	component	membrane
Acsl1	acyl-CoA synthetase long-chain family member 1	component	mitochondrial outer membrane
Acsl1	acyl-CoA synthetase long-chain family member 1	component	mitochondrion
Acsl1	acyl-CoA synthetase long-chain family member 1	component	peroxisomal membrane
Acsl1	acyl-CoA synthetase long-chain family member 1	component	plasma membrane
Acsl1	acyl-CoA synthetase long-chain family member 1	function	ATP binding
Acsl1	acyl-CoA synthetase long-chain family member 1	function	acetate-CoA ligase activity
Acsl1	acyl-CoA synthetase long-chain family member 1	function	long-chain fatty acid-CoA ligase activity
Acsl1	acyl-CoA synthetase long-chain family member 1	process	adiponectin-activated signaling pathway
Acsl1	acyl-CoA synthetase long-chain family member 1	process	fatty acid metabolic process
Acsl1	acyl-CoA synthetase long-chain family member 1	process	fatty acid transport
Acsl1	acyl-CoA synthetase long-chain family member 1	process	lipid biosynthetic process
Acsl1	acyl-CoA synthetase long-chain family member 1	process	lipid metabolic process
Acsl1	acyl-CoA synthetase long-chain family member 1	process	long-chain fatty acid import
Acsl1	acyl-CoA synthetase long-chain family member 1	process	long-chain fatty acid metabolic process
Acsl1	acyl-CoA synthetase long-chain family member 1	process	positive regulation of protein serine/threonine kinase activity
Acsl1	acyl-CoA synthetase long-chain family member 1	process	response to drug
Acsl1	acyl-CoA synthetase long-chain family member 1	process	response to nutrient
Acsl1	acyl-CoA synthetase long-chain family member 1	process	response to oleic acid
Acsl1	acyl-CoA synthetase long-chain family member 1	process	response to organic cyclic compound
Acsl1	acyl-CoA synthetase long-chain family member 1	process	response to organic substance
Acsl1	acyl-CoA synthetase long-chain family member 1	process	triglyceride metabolic process
Acsl1	acyl-CoA synthetase long-chain family member 1	process	xenobiotic catabolic process
Acsl3	acyl-CoA synthetase long-chain family member 3	component	Golgi apparatus
Acsl3	acyl-CoA synthetase long-chain family member 3	component	cellular_component
Acsl3	acyl-CoA synthetase long-chain family member 3	component	endoplasmic reticulum
Acsl3	acyl-CoA synthetase long-chain family member 3	component	endoplasmic reticulum membrane
Acsl3	acyl-CoA synthetase long-chain family member 3	component	integral component of membrane
Acsl3	acyl-CoA synthetase long-chain family member 3	component	lipid particle
Acsl3	acyl-CoA synthetase long-chain family member 3	component	membrane
Acsl3	acyl-CoA synthetase long-chain family member 3	component	mitochondrial outer membrane
Acsl3	acyl-CoA synthetase long-chain family member 3	component	perinuclear region of cytoplasm
Acsl3	acyl-CoA synthetase long-chain family member 3	component	peroxisomal membrane
Acsl3	acyl-CoA synthetase long-chain family member 3	function	ATP binding
Acsl3	acyl-CoA synthetase long-chain family member 3	function	long-chain fatty acid-CoA ligase activity
Acsl3	acyl-CoA synthetase long-chain family member 3	function	protein domain specific binding
Acsl3	acyl-CoA synthetase long-chain family member 3	function	protein kinase binding
Acsl3	acyl-CoA synthetase long-chain family member 3	process	brain development
Acsl3	acyl-CoA synthetase long-chain family member 3	process	fatty acid biosynthetic process
Acsl3	acyl-CoA synthetase long-chain family member 3	process	long-chain fatty acid import
Acsl3	acyl-CoA synthetase long-chain family member 3	process	long-chain fatty acid metabolic process
Acsl3	acyl-CoA synthetase long-chain family member 3	process	positive regulation of Golgi to plasma membrane protein transport
Acsl3	acyl-CoA synthetase long-chain family member 3	process	positive regulation of phosphatidylcholine biosynthetic process
Acsl3	acyl-CoA synthetase long-chain family member 3	process	positive regulation of secretion
Acsl3	acyl-CoA synthetase long-chain family member 3	process	response to nutrient
Acsl3	acyl-CoA synthetase long-chain family member 3	process	response to organic cyclic compound
Acsl3	acyl-CoA synthetase long-chain family member 3	process	very-low-density lipoprotein particle assembly
Acsl4	acyl-CoA synthetase long-chain family member 4	component	ER-mitochondrion membrane contact site
Acsl4	acyl-CoA synthetase long-chain family member 4	component	cytoplasm
Acsl4	acyl-CoA synthetase long-chain family member 4	component	endoplasmic reticulum
Acsl4	acyl-CoA synthetase long-chain family member 4	component	extracellular exosome
Acsl4	acyl-CoA synthetase long-chain family member 4	component	lipid particle
Acsl4	acyl-CoA synthetase long-chain family member 4	component	membrane
Acsl4	acyl-CoA synthetase long-chain family member 4	component	mitochondrial membrane
Acsl4	acyl-CoA synthetase long-chain family member 4	component	mitochondrion
Acsl4	acyl-CoA synthetase long-chain family member 4	component	neuronal cell body
Acsl4	acyl-CoA synthetase long-chain family member 4	component	peroxisome
Acsl4	acyl-CoA synthetase long-chain family member 4	function	ATP binding
Acsl4	acyl-CoA synthetase long-chain family member 4	function	arachidonate-CoA ligase activity
Acsl4	acyl-CoA synthetase long-chain family member 4	function	long-chain fatty acid-CoA ligase activity
Acsl4	acyl-CoA synthetase long-chain family member 4	function	very long-chain fatty acid-CoA ligase activity
Acsl4	acyl-CoA synthetase long-chain family member 4	process	dendritic spine development
Acsl4	acyl-CoA synthetase long-chain family member 4	process	embryonic process involved in female pregnancy
Acsl4	acyl-CoA synthetase long-chain family member 4	process	fatty acid metabolic process
Acsl4	acyl-CoA synthetase long-chain family member 4	process	fatty acid transport
Acsl4	acyl-CoA synthetase long-chain family member 4	process	lipid biosynthetic process
Acsl4	acyl-CoA synthetase long-chain family member 4	process	lipid metabolic process
Acsl4	acyl-CoA synthetase long-chain family member 4	process	long-chain fatty acid metabolic process
Acsl4	acyl-CoA synthetase long-chain family member 4	process	negative regulation of prostaglandin secretion
Acsl4	acyl-CoA synthetase long-chain family member 4	process	neuron differentiation
Acsl4	acyl-CoA synthetase long-chain family member 4	process	positive regulation of cell growth
Acsl4	acyl-CoA synthetase long-chain family member 4	process	response to interleukin-15
Acsl4	acyl-CoA synthetase long-chain family member 4	process	response to nutrient
Acsl4	acyl-CoA synthetase long-chain family member 4	process	triglyceride metabolic process
Acsl5	acyl-CoA synthetase long-chain family member 5	component	endoplasmic reticulum
Acsl5	acyl-CoA synthetase long-chain family member 5	component	endoplasmic reticulum membrane
Acsl5	acyl-CoA synthetase long-chain family member 5	component	integral component of membrane
Acsl5	acyl-CoA synthetase long-chain family member 5	component	membrane
Acsl5	acyl-CoA synthetase long-chain family member 5	component	mitochondrial inner membrane
Acsl5	acyl-CoA synthetase long-chain family member 5	component	mitochondrial outer membrane
Acsl5	acyl-CoA synthetase long-chain family member 5	component	mitochondrion
Acsl5	acyl-CoA synthetase long-chain family member 5	component	nucleolus
Acsl5	acyl-CoA synthetase long-chain family member 5	component	nucleus
Acsl5	acyl-CoA synthetase long-chain family member 5	function	ATP binding
Acsl5	acyl-CoA synthetase long-chain family member 5	function	catalytic activity
Acsl5	acyl-CoA synthetase long-chain family member 5	function	long-chain fatty acid-CoA ligase activity
Acsl5	acyl-CoA synthetase long-chain family member 5	process	cellular response to insulin stimulus
Acsl5	acyl-CoA synthetase long-chain family member 5	process	fatty acid metabolic process
Acsl5	acyl-CoA synthetase long-chain family member 5	process	fatty acid transport
Acsl5	acyl-CoA synthetase long-chain family member 5	process	long-chain fatty acid metabolic process
Acsl5	acyl-CoA synthetase long-chain family member 5	process	phospholipid biosynthetic process
Acsl5	acyl-CoA synthetase long-chain family member 5	process	positive regulation of fatty acid beta-oxidation
Acsl5	acyl-CoA synthetase long-chain family member 5	process	positive regulation of plasma membrane long-chain fatty acid transport
Acsl5	acyl-CoA synthetase long-chain family member 5	process	positive regulation of triglyceride biosynthetic process
Acsl5	acyl-CoA synthetase long-chain family member 5	process	regulation of extrinsic apoptotic signaling pathway
Acsl5	acyl-CoA synthetase long-chain family member 5	process	response to cholesterol
Acsl5	acyl-CoA synthetase long-chain family member 5	process	response to glucose
Acsl5	acyl-CoA synthetase long-chain family member 5	process	response to nutrient
Acsl5	acyl-CoA synthetase long-chain family member 5	process	response to sucrose
Acss1	acyl-CoA synthetase short-chain family member 1	component	mitochondrial matrix
Acss1	acyl-CoA synthetase short-chain family member 1	component	mitochondrion
Acss1	acyl-CoA synthetase short-chain family member 1	function	AMP binding
Acss1	acyl-CoA synthetase short-chain family member 1	function	ATP binding
Acss1	acyl-CoA synthetase short-chain family member 1	function	acetate-CoA ligase activity
Acss1	acyl-CoA synthetase short-chain family member 1	process	acetate biosynthetic process
Acss1	acyl-CoA synthetase short-chain family member 1	process	acetyl-CoA biosynthetic process
Acss1	acyl-CoA synthetase short-chain family member 1	process	acetyl-CoA biosynthetic process from acetate
Acss1	acyl-CoA synthetase short-chain family member 1	process	propionate biosynthetic process
Acss2	acyl-CoA synthetase short-chain family member 2	component	cytoplasm
Acss2	acyl-CoA synthetase short-chain family member 2	component	intracellular membrane-bounded organelle
Acss2	acyl-CoA synthetase short-chain family member 2	component	nucleoplasm
Acss2	acyl-CoA synthetase short-chain family member 2	function	acetate-CoA ligase activity
Acss2	acyl-CoA synthetase short-chain family member 2	process	acetate biosynthetic process
Acss2	acyl-CoA synthetase short-chain family member 2	process	acetyl-CoA biosynthetic process
Acss2	acyl-CoA synthetase short-chain family member 2	process	lipid biosynthetic process
Acss2	acyl-CoA synthetase short-chain family member 2	process	propionate biosynthetic process
Acss3	acyl-CoA synthetase short-chain family member 3	component	mitochondrion
Acss3	acyl-CoA synthetase short-chain family member 3	function	catalytic activity
Acss3	acyl-CoA synthetase short-chain family member 3	process	not classified
Actb	actin, beta	component	MLL5-L complex
Actb	actin, beta	component	NuA4 histone acetyltransferase complex
Actb	actin, beta	component	axon
Actb	actin, beta	component	blood microparticle
Actb	actin, beta	component	cortical cytoskeleton
Actb	actin, beta	component	cytoplasmic ribonucleoprotein granule
Actb	actin, beta	component	cytoskeleton
Actb	actin, beta	component	cytosol
Actb	actin, beta	component	dense body
Actb	actin, beta	component	extracellular exosome
Actb	actin, beta	component	extracellular space
Actb	actin, beta	component	focal adhesion
Actb	actin, beta	component	membrane
Actb	actin, beta	component	myelin sheath
Actb	actin, beta	component	nuclear chromatin
Actb	actin, beta	component	plasma membrane
Actb	actin, beta	component	postsynaptic density
Actb	actin, beta	component	protein complex
Actb	actin, beta	component	ribonucleoprotein complex
Actb	actin, beta	function	ATP binding
Actb	actin, beta	function	RNA polymerase II core promoter proximal region sequence-specific DNA binding
Actb	actin, beta	function	RNA polymerase II distal enhancer sequence-specific DNA binding
Actb	actin, beta	function	Tat protein binding
Actb	actin, beta	function	identical protein binding
Actb	actin, beta	function	kinesin binding
Actb	actin, beta	function	nitric-oxide synthase binding
Actb	actin, beta	function	nucleosomal DNA binding
Actb	actin, beta	function	protein binding
Actb	actin, beta	function	protein kinase binding
Actb	actin, beta	process	ATP-dependent chromatin remodeling
Actb	actin, beta	process	axonogenesis
Actb	actin, beta	process	cellular response to electrical stimulus
Actb	actin, beta	process	platelet aggregation
Actb	actin, beta	process	retina development in camera-type eye
Actb	actin, beta	process	retina homeostasis
Actb	actin, beta	process	substantia nigra development
Actbl2	actin, beta-like 2	component	extracellular exosome
Actbl2	actin, beta-like 2	component	extracellular space
Actbl2	actin, beta-like 2	function	ATP binding
Actbl2	actin, beta-like 2	process	not classified
Actg2	actin, gamma 2, smooth muscle, enteric	component	blood microparticle
Actg2	actin, gamma 2, smooth muscle, enteric	component	cell body
Actg2	actin, gamma 2, smooth muscle, enteric	component	cell periphery
Actg2	actin, gamma 2, smooth muscle, enteric	component	cellular_component
Actg2	actin, gamma 2, smooth muscle, enteric	component	cytoplasm
Actg2	actin, gamma 2, smooth muscle, enteric	component	extracellular exosome
Actg2	actin, gamma 2, smooth muscle, enteric	component	extracellular space
Actg2	actin, gamma 2, smooth muscle, enteric	component	filopodium
Actg2	actin, gamma 2, smooth muscle, enteric	component	lamellipodium
Actg2	actin, gamma 2, smooth muscle, enteric	component	myosin filament
Actg2	actin, gamma 2, smooth muscle, enteric	function	ATP binding
Actg2	actin, gamma 2, smooth muscle, enteric	function	molecular_function
Actg2	actin, gamma 2, smooth muscle, enteric	process	biological_process
Actg2	actin, gamma 2, smooth muscle, enteric	process	mesenchyme migration
Actg2	actin, gamma 2, smooth muscle, enteric	process	positive regulation of gene expression
Actl6a	actin-like 6A	component	BAF-type complex
Actl6a	actin-like 6A	component	Ino80 complex
Actl6a	actin-like 6A	component	NuA4 histone acetyltransferase complex
Actl6a	actin-like 6A	component	SWI/SNF complex
Actl6a	actin-like 6A	component	cellular_component
Actl6a	actin-like 6A	component	npBAF complex
Actl6a	actin-like 6A	component	nuclear chromatin
Actl6a	actin-like 6A	component	nucleus
Actl6a	actin-like 6A	component	plasma membrane
Actl6a	actin-like 6A	component	protein complex
Actl6a	actin-like 6A	function	RNA polymerase II core promoter proximal region sequence-specific DNA binding
Actl6a	actin-like 6A	function	RNA polymerase II distal enhancer sequence-specific DNA binding
Actl6a	actin-like 6A	function	chromatin binding
Actl6a	actin-like 6A	function	molecular_function
Actl6a	actin-like 6A	function	nucleosomal DNA binding
Actl6a	actin-like 6A	process	ATP-dependent chromatin remodeling
Actl6a	actin-like 6A	process	chromatin remodeling
Actl6a	actin-like 6A	process	histone H2A acetylation
Actl6a	actin-like 6A	process	histone H4 acetylation
Actl6a	actin-like 6A	process	nervous system development
Actl6a	actin-like 6A	process	neural retina development
Actl6a	actin-like 6A	process	positive regulation of protein targeting to mitochondrion
Actl6a	actin-like 6A	process	regulation of mitophagy
Actl6a	actin-like 6A	process	spinal cord development
Actn1	actinin, alpha 1	component	Z disc
Actn1	actinin, alpha 1	component	actin filament
Actn1	actinin, alpha 1	component	bicellular tight junction
Actn1	actinin, alpha 1	component	brush border
Actn1	actinin, alpha 1	component	cell junction
Actn1	actinin, alpha 1	component	cell leading edge
Actn1	actinin, alpha 1	component	cell projection
Actn1	actinin, alpha 1	component	cell-cell junction
Actn1	actinin, alpha 1	component	cortical actin cytoskeleton
Actn1	actinin, alpha 1	component	cytoplasm
Actn1	actinin, alpha 1	component	cytosol
Actn1	actinin, alpha 1	component	dendritic spine
Actn1	actinin, alpha 1	component	dense body
Actn1	actinin, alpha 1	component	extracellular exosome
Actn1	actinin, alpha 1	component	extracellular space
Actn1	actinin, alpha 1	component	fascia adherens
Actn1	actinin, alpha 1	component	focal adhesion
Actn1	actinin, alpha 1	component	inner dense plaque of desmosome
Actn1	actinin, alpha 1	component	intracellular
Actn1	actinin, alpha 1	component	lamellipodium
Actn1	actinin, alpha 1	component	lateral plasma membrane
Actn1	actinin, alpha 1	component	nucleus
Actn1	actinin, alpha 1	component	outer dense plaque of desmosome
Actn1	actinin, alpha 1	component	plasma membrane
Actn1	actinin, alpha 1	component	ruffle
Actn1	actinin, alpha 1	component	sarcolemma
Actn1	actinin, alpha 1	component	smooth muscle dense body
Actn1	actinin, alpha 1	component	stress fiber
Actn1	actinin, alpha 1	component	terminal web
Actn1	actinin, alpha 1	component	zonula adherens
Actn1	actinin, alpha 1	function	actin filament binding
Actn1	actinin, alpha 1	function	alpha-actinin binding
Actn1	actinin, alpha 1	function	calcium ion binding
Actn1	actinin, alpha 1	function	double-stranded RNA binding
Actn1	actinin, alpha 1	function	integrin binding
Actn1	actinin, alpha 1	function	ion channel binding
Actn1	actinin, alpha 1	function	ligand-dependent nuclear receptor transcription coactivator activity
Actn1	actinin, alpha 1	function	protein binding
Actn1	actinin, alpha 1	function	protein domain specific binding
Actn1	actinin, alpha 1	function	protein homodimerization activity
Actn1	actinin, alpha 1	function	vinculin binding
Actn1	actinin, alpha 1	process	actin crosslink formation
Actn1	actinin, alpha 1	process	actin filament bundle assembly
Actn1	actinin, alpha 1	process	actin filament network formation
Actn1	actinin, alpha 1	process	actin filament organization
Actn1	actinin, alpha 1	process	focal adhesion assembly
Actn1	actinin, alpha 1	process	negative regulation of cellular component movement
Actn1	actinin, alpha 1	process	platelet activation
Actn1	actinin, alpha 1	process	platelet aggregation
Actn1	actinin, alpha 1	process	platelet formation
Actn1	actinin, alpha 1	process	platelet morphogenesis
Actn1	actinin, alpha 1	process	regulation of nucleic acid-templated transcription
Actn1	actinin, alpha 1	process	sarcomere organization
Actn1	actinin, alpha 1	process	skeletal muscle fiber development
Actn4	actinin alpha 4	component	Z disc
Actn4	actinin alpha 4	component	actin cytoskeleton
Actn4	actinin alpha 4	component	cell-cell junction
Actn4	actinin alpha 4	component	cortical cytoskeleton
Actn4	actinin alpha 4	component	cytoplasm
Actn4	actinin alpha 4	component	cytosol
Actn4	actinin alpha 4	component	extracellular exosome
Actn4	actinin alpha 4	component	extracellular space
Actn4	actinin alpha 4	component	focal adhesion
Actn4	actinin alpha 4	component	intracellular
Actn4	actinin alpha 4	component	neuron projection
Actn4	actinin alpha 4	component	nucleus
Actn4	actinin alpha 4	component	perinuclear region of cytoplasm
Actn4	actinin alpha 4	component	protein complex
Actn4	actinin alpha 4	component	pseudopodium
Actn4	actinin alpha 4	component	ribonucleoprotein complex
Actn4	actinin alpha 4	component	stress fiber
Actn4	actinin alpha 4	function	RNA polymerase II regulatory region sequence-specific DNA binding
Actn4	actinin alpha 4	function	actin filament binding
Actn4	actinin alpha 4	function	calcium ion binding
Actn4	actinin alpha 4	function	chromatin DNA binding
Actn4	actinin alpha 4	function	ion channel binding
Actn4	actinin alpha 4	function	ligand-dependent nuclear receptor transcription coactivator activity
Actn4	actinin alpha 4	function	nuclear hormone receptor binding
Actn4	actinin alpha 4	function	nucleoside binding
Actn4	actinin alpha 4	function	poly(A) RNA binding
Actn4	actinin alpha 4	function	protein N-terminus binding
Actn4	actinin alpha 4	function	protein binding
Actn4	actinin alpha 4	function	protein complex binding
Actn4	actinin alpha 4	function	protein homodimerization activity
Actn4	actinin alpha 4	function	retinoic acid receptor binding
Actn4	actinin alpha 4	process	actin filament bundle assembly
Actn4	actinin alpha 4	process	bicellular tight junction assembly
Actn4	actinin alpha 4	process	negative regulation of cellular component movement
Actn4	actinin alpha 4	process	negative regulation of substrate adhesion-dependent cell spreading
Actn4	actinin alpha 4	process	peroxisome proliferator activated receptor signaling pathway
Actn4	actinin alpha 4	process	positive regulation of NIK/NF-kappaB signaling
Actn4	actinin alpha 4	process	positive regulation of cell migration
Actn4	actinin alpha 4	process	positive regulation of cellular component movement
Actn4	actinin alpha 4	process	positive regulation of pinocytosis
Actn4	actinin alpha 4	process	protein localization to bicellular tight junction
Actn4	actinin alpha 4	process	protein transport
Actn4	actinin alpha 4	process	regulation of apoptotic process
Actn4	actinin alpha 4	process	regulation of nucleic acid-templated transcription
Actn4	actinin alpha 4	process	response to hypoxia
Actn4	actinin alpha 4	process	retinoic acid receptor signaling pathway
Actn4	actinin alpha 4	process	vesicle transport along actin filament
Actn4	actinin alpha 4	component	Z disc
Actn4	actinin alpha 4	component	actin cytoskeleton
Actn4	actinin alpha 4	component	cell-cell junction
Actn4	actinin alpha 4	component	cortical cytoskeleton
Actn4	actinin alpha 4	component	cytoplasm
Actn4	actinin alpha 4	component	cytosol
Actn4	actinin alpha 4	component	extracellular exosome
Actn4	actinin alpha 4	component	extracellular space
Actn4	actinin alpha 4	component	focal adhesion
Actn4	actinin alpha 4	component	intracellular
Actn4	actinin alpha 4	component	neuron projection
Actn4	actinin alpha 4	component	nucleus
Actn4	actinin alpha 4	component	perinuclear region of cytoplasm
Actn4	actinin alpha 4	component	protein complex
Actn4	actinin alpha 4	component	pseudopodium
Actn4	actinin alpha 4	component	ribonucleoprotein complex
Actn4	actinin alpha 4	component	stress fiber
Actn4	actinin alpha 4	function	RNA polymerase II regulatory region sequence-specific DNA binding
Actn4	actinin alpha 4	function	actin filament binding
Actn4	actinin alpha 4	function	calcium ion binding
Actn4	actinin alpha 4	function	chromatin DNA binding
Actn4	actinin alpha 4	function	ion channel binding
Actn4	actinin alpha 4	function	ligand-dependent nuclear receptor transcription coactivator activity
Actn4	actinin alpha 4	function	nuclear hormone receptor binding
Actn4	actinin alpha 4	function	nucleoside binding
Actn4	actinin alpha 4	function	poly(A) RNA binding
Actn4	actinin alpha 4	function	protein N-terminus binding
Actn4	actinin alpha 4	function	protein binding
Actn4	actinin alpha 4	function	protein complex binding
Actn4	actinin alpha 4	function	protein homodimerization activity
Actn4	actinin alpha 4	function	retinoic acid receptor binding
Actn4	actinin alpha 4	process	actin filament bundle assembly
Actn4	actinin alpha 4	process	bicellular tight junction assembly
Actn4	actinin alpha 4	process	negative regulation of cellular component movement
Actn4	actinin alpha 4	process	negative regulation of substrate adhesion-dependent cell spreading
Actn4	actinin alpha 4	process	peroxisome proliferator activated receptor signaling pathway
Actn4	actinin alpha 4	process	positive regulation of NIK/NF-kappaB signaling
Actn4	actinin alpha 4	process	positive regulation of cell migration
Actn4	actinin alpha 4	process	positive regulation of cellular component movement
Actn4	actinin alpha 4	process	positive regulation of pinocytosis
Actn4	actinin alpha 4	process	protein localization to bicellular tight junction
Actn4	actinin alpha 4	process	protein transport
Actn4	actinin alpha 4	process	regulation of apoptotic process
Actn4	actinin alpha 4	process	regulation of nucleic acid-templated transcription
Actn4	actinin alpha 4	process	response to hypoxia
Actn4	actinin alpha 4	process	retinoic acid receptor signaling pathway
Actn4	actinin alpha 4	process	vesicle transport along actin filament
Actr10	actin-related protein 10 homolog (S. cerevisiae)	component	dynactin complex
Actr10	actin-related protein 10 homolog (S. cerevisiae)	function	not classified
Actr10	actin-related protein 10 homolog (S. cerevisiae)	process	microtubule-based movement
Actr1a	ARP1 actin-related protein 1 homolog A, centractin alpha (yeast)	component	centrosome
Actr1a	ARP1 actin-related protein 1 homolog A, centractin alpha (yeast)	component	cytoplasm
Actr1a	ARP1 actin-related protein 1 homolog A, centractin alpha (yeast)	component	dynactin complex
Actr1a	ARP1 actin-related protein 1 homolog A, centractin alpha (yeast)	component	extracellular exosome
Actr1a	ARP1 actin-related protein 1 homolog A, centractin alpha (yeast)	component	myelin sheath
Actr1a	ARP1 actin-related protein 1 homolog A, centractin alpha (yeast)	function	ATP binding
Actr1a	ARP1 actin-related protein 1 homolog A, centractin alpha (yeast)	process	not classified
Actr1b	ARP1 actin-related protein 1 homolog B, centractin beta (yeast)	component	centrosome
Actr1b	ARP1 actin-related protein 1 homolog B, centractin beta (yeast)	component	cytoplasm
Actr1b	ARP1 actin-related protein 1 homolog B, centractin beta (yeast)	component	dynactin complex
Actr1b	ARP1 actin-related protein 1 homolog B, centractin beta (yeast)	component	extracellular exosome
Actr1b	ARP1 actin-related protein 1 homolog B, centractin beta (yeast)	component	membrane
Actr1b	ARP1 actin-related protein 1 homolog B, centractin beta (yeast)	function	ATP binding
Actr1b	ARP1 actin-related protein 1 homolog B, centractin beta (yeast)	process	not classified
Actr2	ARP2 actin-related protein 2 homolog (yeast)	component	Arp2/3 protein complex
Actr2	ARP2 actin-related protein 2 homolog (yeast)	component	actin cap
Actr2	ARP2 actin-related protein 2 homolog (yeast)	component	cell
Actr2	ARP2 actin-related protein 2 homolog (yeast)	component	cell cortex
Actr2	ARP2 actin-related protein 2 homolog (yeast)	component	cell projection
Actr2	ARP2 actin-related protein 2 homolog (yeast)	component	cytoplasm
Actr2	ARP2 actin-related protein 2 homolog (yeast)	component	extracellular exosome
Actr2	ARP2 actin-related protein 2 homolog (yeast)	component	focal adhesion
Actr2	ARP2 actin-related protein 2 homolog (yeast)	component	intracellular
Actr2	ARP2 actin-related protein 2 homolog (yeast)	component	membrane
Actr2	ARP2 actin-related protein 2 homolog (yeast)	function	ATP binding
Actr2	ARP2 actin-related protein 2 homolog (yeast)	function	actin filament binding
Actr2	ARP2 actin-related protein 2 homolog (yeast)	function	structural constituent of cytoskeleton
Actr2	ARP2 actin-related protein 2 homolog (yeast)	process	Arp2/3 complex-mediated actin nucleation
Actr2	ARP2 actin-related protein 2 homolog (yeast)	process	actin cytoskeleton organization
Actr2	ARP2 actin-related protein 2 homolog (yeast)	process	asymmetric cell division
Actr2	ARP2 actin-related protein 2 homolog (yeast)	process	cilium assembly
Actr2	ARP2 actin-related protein 2 homolog (yeast)	process	cytoplasmic transport
Actr2	ARP2 actin-related protein 2 homolog (yeast)	process	establishment or maintenance of cell polarity
Actr2	ARP2 actin-related protein 2 homolog (yeast)	process	meiotic cell cycle
Actr2	ARP2 actin-related protein 2 homolog (yeast)	process	meiotic chromosome movement towards spindle pole
Actr2	ARP2 actin-related protein 2 homolog (yeast)	process	meiotic cytokinesis
Actr2	ARP2 actin-related protein 2 homolog (yeast)	process	spindle localization
Actr3	ARP3 actin-related protein 3 homolog (yeast)	component	Arp2/3 protein complex
Actr3	ARP3 actin-related protein 3 homolog (yeast)	component	Golgi membrane
Actr3	ARP3 actin-related protein 3 homolog (yeast)	component	actin filament
Actr3	ARP3 actin-related protein 3 homolog (yeast)	component	brush border
Actr3	ARP3 actin-related protein 3 homolog (yeast)	component	cell
Actr3	ARP3 actin-related protein 3 homolog (yeast)	component	cell leading edge
Actr3	ARP3 actin-related protein 3 homolog (yeast)	component	cell-cell junction
Actr3	ARP3 actin-related protein 3 homolog (yeast)	component	cytoplasm
Actr3	ARP3 actin-related protein 3 homolog (yeast)	component	excitatory synapse
Actr3	ARP3 actin-related protein 3 homolog (yeast)	component	extracellular exosome
Actr3	ARP3 actin-related protein 3 homolog (yeast)	component	focal adhesion
Actr3	ARP3 actin-related protein 3 homolog (yeast)	component	hemidesmosome
Actr3	ARP3 actin-related protein 3 homolog (yeast)	component	lamellipodium
Actr3	ARP3 actin-related protein 3 homolog (yeast)	component	membrane
Actr3	ARP3 actin-related protein 3 homolog (yeast)	component	podosome
Actr3	ARP3 actin-related protein 3 homolog (yeast)	function	ATP binding
Actr3	ARP3 actin-related protein 3 homolog (yeast)	function	actin binding
Actr3	ARP3 actin-related protein 3 homolog (yeast)	function	actin filament binding
Actr3	ARP3 actin-related protein 3 homolog (yeast)	function	protein binding
Actr3	ARP3 actin-related protein 3 homolog (yeast)	function	structural constituent of cytoskeleton
Actr3	ARP3 actin-related protein 3 homolog (yeast)	process	Arp2/3 complex-mediated actin nucleation
Actr3	ARP3 actin-related protein 3 homolog (yeast)	process	asymmetric cell division
Actr3	ARP3 actin-related protein 3 homolog (yeast)	process	cilium morphogenesis
Actr3	ARP3 actin-related protein 3 homolog (yeast)	process	establishment or maintenance of cell polarity
Actr3	ARP3 actin-related protein 3 homolog (yeast)	process	meiotic cell cycle
Actr3	ARP3 actin-related protein 3 homolog (yeast)	process	meiotic chromosome movement towards spindle pole
Actr3	ARP3 actin-related protein 3 homolog (yeast)	process	meiotic cytokinesis
Actr3	ARP3 actin-related protein 3 homolog (yeast)	process	positive regulation of actin filament polymerization
Actr3	ARP3 actin-related protein 3 homolog (yeast)	process	positive regulation of dendrite morphogenesis
Actr3	ARP3 actin-related protein 3 homolog (yeast)	process	positive regulation of filopodium assembly
Actr3	ARP3 actin-related protein 3 homolog (yeast)	process	positive regulation of lamellipodium assembly
Actr3	ARP3 actin-related protein 3 homolog (yeast)	process	positive regulation of neuron differentiation
Actr3	ARP3 actin-related protein 3 homolog (yeast)	process	regulation of myosin II filament organization
Actr3	ARP3 actin-related protein 3 homolog (yeast)	process	response to antibiotic
Actr3	ARP3 actin-related protein 3 homolog (yeast)	process	response to carbohydrate
Actr3	ARP3 actin-related protein 3 homolog (yeast)	process	spindle localization
Actrt1	actin-related protein T1	component	cytoplasm
Actrt1	actin-related protein T1	component	cytoskeleton
Actrt1	actin-related protein T1	function	not classified
Actrt1	actin-related protein T1	process	activation of mitophagy in response to mitochondrial depolarization
Actrt1	actin-related protein T1	process	positive regulation of defense response to virus by host
Actrt1	actin-related protein T1	process	regulation of mitophagy
Acvr2a	activin A receptor, type IIA	component	activin receptor complex
Acvr2a	activin A receptor, type IIA	component	cell surface
Acvr2a	activin A receptor, type IIA	component	cytoplasm
Acvr2a	activin A receptor, type IIA	component	inhibin-betaglycan-ActRII complex
Acvr2a	activin A receptor, type IIA	component	integral component of membrane
Acvr2a	activin A receptor, type IIA	component	receptor complex
Acvr2a	activin A receptor, type IIA	function	ATP binding
Acvr2a	activin A receptor, type IIA	function	PDZ domain binding
Acvr2a	activin A receptor, type IIA	function	activin binding
Acvr2a	activin A receptor, type IIA	function	activin receptor activity, type II
Acvr2a	activin A receptor, type IIA	function	activin-activated receptor activity
Acvr2a	activin A receptor, type IIA	function	coreceptor activity
Acvr2a	activin A receptor, type IIA	function	growth factor binding
Acvr2a	activin A receptor, type IIA	function	inhibin binding
Acvr2a	activin A receptor, type IIA	function	metal ion binding
Acvr2a	activin A receptor, type IIA	function	protein self-association
Acvr2a	activin A receptor, type IIA	function	protein serine/threonine kinase activity
Acvr2a	activin A receptor, type IIA	function	receptor signaling protein serine/threonine kinase activity
Acvr2a	activin A receptor, type IIA	function	transmembrane receptor protein serine/threonine kinase activity
Acvr2a	activin A receptor, type IIA	process	BMP signaling pathway
Acvr2a	activin A receptor, type IIA	process	Sertoli cell proliferation
Acvr2a	activin A receptor, type IIA	process	activin receptor signaling pathway
Acvr2a	activin A receptor, type IIA	process	anterior/posterior pattern specification
Acvr2a	activin A receptor, type IIA	process	cellular response to BMP stimulus
Acvr2a	activin A receptor, type IIA	process	determination of left/right symmetry
Acvr2a	activin A receptor, type IIA	process	embryonic skeletal system development
Acvr2a	activin A receptor, type IIA	process	gastrulation with mouth forming second
Acvr2a	activin A receptor, type IIA	process	male gonad development
Acvr2a	activin A receptor, type IIA	process	mesoderm development
Acvr2a	activin A receptor, type IIA	process	penile erection
Acvr2a	activin A receptor, type IIA	process	positive regulation of activin receptor signaling pathway
Acvr2a	activin A receptor, type IIA	process	positive regulation of bone mineralization
Acvr2a	activin A receptor, type IIA	process	positive regulation of erythrocyte differentiation
Acvr2a	activin A receptor, type IIA	process	positive regulation of follicle-stimulating hormone secretion
Acvr2a	activin A receptor, type IIA	process	positive regulation of osteoblast differentiation
Acvr2a	activin A receptor, type IIA	process	positive regulation of pathway-restricted SMAD protein phosphorylation
Acvr2a	activin A receptor, type IIA	process	positive regulation of protein phosphorylation
Acvr2a	activin A receptor, type IIA	process	positive regulation of transcription from RNA polymerase II promoter
Acvr2a	activin A receptor, type IIA	process	protein phosphorylation
Acvr2a	activin A receptor, type IIA	process	regulation of BMP signaling pathway
Acvr2a	activin A receptor, type IIA	process	regulation of nitric-oxide synthase activity
Acvr2a	activin A receptor, type IIA	process	regulation of signal transduction
Acvr2a	activin A receptor, type IIA	process	response to organic substance
Acvr2a	activin A receptor, type IIA	process	signal transduction by protein phosphorylation
Acvr2a	activin A receptor, type IIA	process	sperm ejaculation
Acvr2a	activin A receptor, type IIA	process	spermatogenesis
Acvr2b	activin A receptor, type IIB	component	cell
Acvr2b	activin A receptor, type IIB	component	cytoplasm
Acvr2b	activin A receptor, type IIB	component	integral component of membrane
Acvr2b	activin A receptor, type IIB	component	membrane
Acvr2b	activin A receptor, type IIB	component	plasma membrane
Acvr2b	activin A receptor, type IIB	component	protein complex
Acvr2b	activin A receptor, type IIB	component	receptor complex
Acvr2b	activin A receptor, type IIB	function	ATP binding
Acvr2b	activin A receptor, type IIB	function	activin binding
Acvr2b	activin A receptor, type IIB	function	growth factor binding
Acvr2b	activin A receptor, type IIB	function	inhibin binding
Acvr2b	activin A receptor, type IIB	function	metal ion binding
Acvr2b	activin A receptor, type IIB	function	protein serine/threonine kinase activity
Acvr2b	activin A receptor, type IIB	function	protein serine/threonine/tyrosine kinase activity
Acvr2b	activin A receptor, type IIB	function	receptor signaling protein serine/threonine kinase activity
Acvr2b	activin A receptor, type IIB	function	transforming growth factor beta binding
Acvr2b	activin A receptor, type IIB	function	transmembrane receptor protein serine/threonine kinase activity
Acvr2b	activin A receptor, type IIB	process	BMP signaling pathway
Acvr2b	activin A receptor, type IIB	process	activation of protein kinase activity
Acvr2b	activin A receptor, type IIB	process	activin receptor signaling pathway
Acvr2b	activin A receptor, type IIB	process	anterior/posterior pattern specification
Acvr2b	activin A receptor, type IIB	process	artery development
Acvr2b	activin A receptor, type IIB	process	blood vessel remodeling
Acvr2b	activin A receptor, type IIB	process	determination of left/right symmetry
Acvr2b	activin A receptor, type IIB	process	embryonic foregut morphogenesis
Acvr2b	activin A receptor, type IIB	process	gastrulation with mouth forming second
Acvr2b	activin A receptor, type IIB	process	heart development
Acvr2b	activin A receptor, type IIB	process	insulin secretion
Acvr2b	activin A receptor, type IIB	process	kidney development
Acvr2b	activin A receptor, type IIB	process	lung development
Acvr2b	activin A receptor, type IIB	process	lymphangiogenesis
Acvr2b	activin A receptor, type IIB	process	lymphatic endothelial cell differentiation
Acvr2b	activin A receptor, type IIB	process	mesoderm development
Acvr2b	activin A receptor, type IIB	process	negative regulation of transcription from RNA polymerase II promoter
Acvr2b	activin A receptor, type IIB	process	odontogenesis of dentin-containing tooth
Acvr2b	activin A receptor, type IIB	process	organ growth
Acvr2b	activin A receptor, type IIB	process	palate development
Acvr2b	activin A receptor, type IIB	process	pancreas development
Acvr2b	activin A receptor, type IIB	process	pattern specification process
Acvr2b	activin A receptor, type IIB	process	positive regulation of activin receptor signaling pathway
Acvr2b	activin A receptor, type IIB	process	positive regulation of bone mineralization
Acvr2b	activin A receptor, type IIB	process	positive regulation of osteoblast differentiation
Acvr2b	activin A receptor, type IIB	process	post-embryonic development
Acvr2b	activin A receptor, type IIB	process	protein phosphorylation
Acvr2b	activin A receptor, type IIB	process	regulation of signal transduction
Acvr2b	activin A receptor, type IIB	process	regulation of transcription, DNA-templated
Acvr2b	activin A receptor, type IIB	process	response to glucose
Acvr2b	activin A receptor, type IIB	process	retina vasculature development in camera-type eye
Acvr2b	activin A receptor, type IIB	process	sexual reproduction
Acvr2b	activin A receptor, type IIB	process	signal transduction
Acvr2b	activin A receptor, type IIB	process	signal transduction by protein phosphorylation
Acvr2b	activin A receptor, type IIB	process	skeletal system development
Acvr2b	activin A receptor, type IIB	process	skeletal system morphogenesis
Acvr2b	activin A receptor, type IIB	process	transmembrane receptor protein serine/threonine kinase signaling pathway
Acvr2b	activin A receptor, type IIB	process	venous blood vessel development
Acy1	aminoacylase 1	component	cytoplasm
Acy1	aminoacylase 1	component	extracellular exosome
Acy1	aminoacylase 1	function	aminoacylase activity
Acy1	aminoacylase 1	function	metal ion binding
Acy1	aminoacylase 1	function	metallopeptidase activity
Acy1	aminoacylase 1	process	cellular amino acid metabolic process
Acy1	aminoacylase 1	process	protein catabolic process
Acy1	aminoacylase 1	process	proteolysis
Acy3	aminoacylase 3	component	apical plasma membrane
Acy3	aminoacylase 3	component	cytoplasm
Acy3	aminoacylase 3	component	extracellular exosome
Acy3	aminoacylase 3	component	membrane
Acy3	aminoacylase 3	function	aminoacylase activity
Acy3	aminoacylase 3	function	hydrolase activity, acting on ester bonds
Acy3	aminoacylase 3	function	identical protein binding
Acy3	aminoacylase 3	function	metal ion binding
Acy3	aminoacylase 3	process	not classified
Acyp1	acylphosphatase 1, erythrocyte (common) type	component	extracellular exosome
Acyp1	acylphosphatase 1, erythrocyte (common) type	function	acylphosphatase activity
Acyp1	acylphosphatase 1, erythrocyte (common) type	process	not classified
Acyp2	acylphosphatase 2, muscle type	component	mitochondrion
Acyp2	acylphosphatase 2, muscle type	function	acylphosphatase activity
Acyp2	acylphosphatase 2, muscle type	process	not classified
Acaa1	acetyl-CoA acyltransferase 1A	component	intracellular membrane-bounded organelle
Acaa1	acetyl-CoA acyltransferase 1A	component	membrane
Acaa1	acetyl-CoA acyltransferase 1A	component	mitochondrion
Acaa1	acetyl-CoA acyltransferase 1A	component	peroxisome
Acaa1	acetyl-CoA acyltransferase 1A	function	acetyl-CoA C-acyltransferase activity
Acaa1	acetyl-CoA acyltransferase 1A	function	palmitoyl-CoA oxidase activity
Acaa1	acetyl-CoA acyltransferase 1A	function	transferase activity, transferring acyl groups other than amino-acyl groups
Acaa1	acetyl-CoA acyltransferase 1A	process	bile acid metabolic process
Acaa1	acetyl-CoA acyltransferase 1A	process	fatty acid beta-oxidation
Acaa1	acetyl-CoA acyltransferase 1A	process	response to drug
Acaa1	acetyl-CoA acyltransferase 1A	process	response to nutrient
Acaa1	acetyl-CoA acyltransferase 1A	process	response to steroid hormone
Acaa1	acetyl-CoA acyltransferase 1A	process	very long-chain fatty acid metabolic process
Acaa2	acetyl-CoA acyltransferase 2	component	extracellular exosome
Acaa2	acetyl-CoA acyltransferase 2	component	mitochondrial inner membrane
Acaa2	acetyl-CoA acyltransferase 2	component	mitochondrial matrix
Acaa2	acetyl-CoA acyltransferase 2	component	mitochondrion
Acaa2	acetyl-CoA acyltransferase 2	function	acetyl-CoA C-acyltransferase activity
Acaa2	acetyl-CoA acyltransferase 2	function	poly(A) RNA binding
Acaa2	acetyl-CoA acyltransferase 2	function	transferase activity, transferring acyl groups other than amino-acyl groups
Acaa2	acetyl-CoA acyltransferase 2	process	acetyl-CoA metabolic process
Acaa2	acetyl-CoA acyltransferase 2	process	cellular response to hypoxia
Acaa2	acetyl-CoA acyltransferase 2	process	fatty acid beta-oxidation
Acaa2	acetyl-CoA acyltransferase 2	process	negative regulation of mitochondrial membrane permeability involved in apoptotic process
Acaa2	acetyl-CoA acyltransferase 2	process	negative regulation of mitochondrial outer membrane permeabilization involved in apoptotic signaling pathway
Ada	adenosine deaminase	component	cell junction
Ada	adenosine deaminase	component	cell surface
Ada	adenosine deaminase	component	cytoplasm
Ada	adenosine deaminase	component	cytoplasmic membrane-bounded vesicle lumen
Ada	adenosine deaminase	component	dendrite cytoplasm
Ada	adenosine deaminase	component	external side of plasma membrane
Ada	adenosine deaminase	component	extracellular space
Ada	adenosine deaminase	component	lysosome
Ada	adenosine deaminase	component	membrane
Ada	adenosine deaminase	component	neuronal cell body
Ada	adenosine deaminase	component	plasma membrane
Ada	adenosine deaminase	function	adenosine deaminase activity
Ada	adenosine deaminase	function	purine nucleoside binding
Ada	adenosine deaminase	function	zinc ion binding
Ada	adenosine deaminase	process	Peyer's patch development
Ada	adenosine deaminase	process	T cell activation
Ada	adenosine deaminase	process	adenosine catabolic process
Ada	adenosine deaminase	process	adenosine metabolic process
Ada	adenosine deaminase	process	aging
Ada	adenosine deaminase	process	dATP catabolic process
Ada	adenosine deaminase	process	deoxyadenosine catabolic process
Ada	adenosine deaminase	process	embryonic digestive tract development
Ada	adenosine deaminase	process	germinal center B cell differentiation
Ada	adenosine deaminase	process	histamine secretion
Ada	adenosine deaminase	process	hypoxanthine biosynthetic process
Ada	adenosine deaminase	process	hypoxanthine salvage
Ada	adenosine deaminase	process	in utero embryonic development
Ada	adenosine deaminase	process	inosine biosynthetic process
Ada	adenosine deaminase	process	liver development
Ada	adenosine deaminase	process	lung alveolus development
Ada	adenosine deaminase	process	lung development
Ada	adenosine deaminase	process	negative regulation of adenosine receptor signaling pathway
Ada	adenosine deaminase	process	negative regulation of apoptotic process
Ada	adenosine deaminase	process	negative regulation of circadian sleep/wake cycle, non-REM sleep
Ada	adenosine deaminase	process	negative regulation of inflammatory response
Ada	adenosine deaminase	process	negative regulation of leukocyte migration
Ada	adenosine deaminase	process	negative regulation of mature B cell apoptotic process
Ada	adenosine deaminase	process	negative regulation of mucus secretion
Ada	adenosine deaminase	process	negative regulation of penile erection
Ada	adenosine deaminase	process	negative regulation of thymocyte apoptotic process
Ada	adenosine deaminase	process	placenta development
Ada	adenosine deaminase	process	positive regulation of B cell proliferation
Ada	adenosine deaminase	process	positive regulation of T cell activation
Ada	adenosine deaminase	process	positive regulation of T cell differentiation
Ada	adenosine deaminase	process	positive regulation of T cell differentiation in thymus
Ada	adenosine deaminase	process	positive regulation of T cell receptor signaling pathway
Ada	adenosine deaminase	process	positive regulation of alpha-beta T cell differentiation
Ada	adenosine deaminase	process	positive regulation of calcium-mediated signaling
Ada	adenosine deaminase	process	positive regulation of germinal center formation
Ada	adenosine deaminase	process	positive regulation of heart rate
Ada	adenosine deaminase	process	positive regulation of smooth muscle contraction
Ada	adenosine deaminase	process	purine nucleotide salvage
Ada	adenosine deaminase	process	purine ribonucleoside monophosphate biosynthetic process
Ada	adenosine deaminase	process	regulation of T cell differentiation
Ada	adenosine deaminase	process	regulation of cell-cell adhesion mediated by integrin
Ada	adenosine deaminase	process	regulation of circadian sleep/wake cycle, sleep
Ada	adenosine deaminase	process	response to drug
Ada	adenosine deaminase	process	response to hydrogen peroxide
Ada	adenosine deaminase	process	response to hypoxia
Ada	adenosine deaminase	process	response to morphine
Ada	adenosine deaminase	process	response to vitamin E
Ada	adenosine deaminase	process	trophectodermal cell differentiation
Ada	adenosine deaminase	process	xanthine biosynthetic process
Adal	adenosine deaminase-like	component	not classified
Adal	adenosine deaminase-like	function	adenosine deaminase activity
Adal	adenosine deaminase-like	process	adenosine catabolic process
Adal	adenosine deaminase-like	process	hypoxanthine salvage
Adal	adenosine deaminase-like	process	inosine biosynthetic process
Adam10	ADAM metallopeptidase domain 10	component	Golgi apparatus
Adam10	ADAM metallopeptidase domain 10	component	Golgi-associated vesicle
Adam10	ADAM metallopeptidase domain 10	component	cell surface
Adam10	ADAM metallopeptidase domain 10	component	cytoplasm
Adam10	ADAM metallopeptidase domain 10	component	extracellular exosome
Adam10	ADAM metallopeptidase domain 10	component	focal adhesion
Adam10	ADAM metallopeptidase domain 10	component	integral component of membrane
Adam10	ADAM metallopeptidase domain 10	component	intracellular membrane-bounded organelle
Adam10	ADAM metallopeptidase domain 10	component	membrane
Adam10	ADAM metallopeptidase domain 10	component	nucleus
Adam10	ADAM metallopeptidase domain 10	component	perinuclear endoplasmic reticulum
Adam10	ADAM metallopeptidase domain 10	component	postsynaptic density
Adam10	ADAM metallopeptidase domain 10	component	tetraspanin-enriched microdomain
Adam10	ADAM metallopeptidase domain 10	component	trans-Golgi network
Adam10	ADAM metallopeptidase domain 10	function	SH3 domain binding
Adam10	ADAM metallopeptidase domain 10	function	endopeptidase activity
Adam10	ADAM metallopeptidase domain 10	function	metal ion binding
Adam10	ADAM metallopeptidase domain 10	function	metalloendopeptidase activity
Adam10	ADAM metallopeptidase domain 10	function	metallopeptidase activity
Adam10	ADAM metallopeptidase domain 10	function	protein homodimerization activity
Adam10	ADAM metallopeptidase domain 10	function	protein kinase binding
Adam10	ADAM metallopeptidase domain 10	function	zinc ion binding
Adam10	ADAM metallopeptidase domain 10	process	Notch signaling pathway
Adam10	ADAM metallopeptidase domain 10	process	PMA-inducible membrane protein ectodomain proteolysis
Adam10	ADAM metallopeptidase domain 10	process	constitutive protein ectodomain proteolysis
Adam10	ADAM metallopeptidase domain 10	process	in utero embryonic development
Adam10	ADAM metallopeptidase domain 10	process	membrane protein ectodomain proteolysis
Adam10	ADAM metallopeptidase domain 10	process	monocyte activation
Adam10	ADAM metallopeptidase domain 10	process	negative regulation of cell adhesion
Adam10	ADAM metallopeptidase domain 10	process	positive regulation of T cell chemotaxis
Adam10	ADAM metallopeptidase domain 10	process	positive regulation of cell growth
Adam10	ADAM metallopeptidase domain 10	process	positive regulation of cell migration
Adam10	ADAM metallopeptidase domain 10	process	positive regulation of cell proliferation
Adam10	ADAM metallopeptidase domain 10	process	protein phosphorylation
Adam10	ADAM metallopeptidase domain 10	process	protein processing
Adam10	ADAM metallopeptidase domain 10	process	proteolysis
Adam10	ADAM metallopeptidase domain 10	process	regulation of osteoclast differentiation
Adam10	ADAM metallopeptidase domain 10	process	response to tumor necrosis factor
Adam10	ADAM metallopeptidase domain 10	component	Golgi apparatus
Adam10	ADAM metallopeptidase domain 10	component	Golgi-associated vesicle
Adam10	ADAM metallopeptidase domain 10	component	cell surface
Adam10	ADAM metallopeptidase domain 10	component	cytoplasm
Adam10	ADAM metallopeptidase domain 10	component	extracellular exosome
Adam10	ADAM metallopeptidase domain 10	component	focal adhesion
Adam10	ADAM metallopeptidase domain 10	component	integral component of membrane
Adam10	ADAM metallopeptidase domain 10	component	intracellular membrane-bounded organelle
Adam10	ADAM metallopeptidase domain 10	component	membrane
Adam10	ADAM metallopeptidase domain 10	component	nucleus
Adam10	ADAM metallopeptidase domain 10	component	perinuclear endoplasmic reticulum
Adam10	ADAM metallopeptidase domain 10	component	postsynaptic density
Adam10	ADAM metallopeptidase domain 10	component	tetraspanin-enriched microdomain
Adam10	ADAM metallopeptidase domain 10	component	trans-Golgi network
Adam10	ADAM metallopeptidase domain 10	function	SH3 domain binding
Adam10	ADAM metallopeptidase domain 10	function	endopeptidase activity
Adam10	ADAM metallopeptidase domain 10	function	metal ion binding
Adam10	ADAM metallopeptidase domain 10	function	metalloendopeptidase activity
[truncated: 108,571 more rows]

## Sheet: transmembrane transporter
Gene Symbol	Protein Name	GO category	GO Term 1	GO term 2	GO term 3	GO term 4	GO term 5	GO term 6	GO term 7
Abcb11	ATP-binding cassette, subfamily B (MDR/TAP), member 11	function	canalicular bile acid transmembrane transporter activity	drug transmembrane transporter activity
Abcb1b	ATP-binding cassette, subfamily B (MDR/TAP), member 1B	function	drug transmembrane transporter activity
Abcb5	ATP-binding cassette, subfamily B (MDR/TAP), member 5	function	efflux transmembrane transporter activity
Abcb6	ATP-binding cassette, subfamily B (MDR/TAP), member 6	function	efflux transmembrane transporter activity
Abcc1	ATP-binding cassette, subfamily C (CFTR/MRP), member 1	function	drug transmembrane transporter activity	efflux transmembrane transporter activity	glutathione transmembrane transporter activity
Abcc3	ATP-binding cassette, subfamily C (CFTR/MRP), member 3	function	drug transmembrane transporter activity
Abcg2	ATP-binding cassette, subfamily G (WHITE), member 2	function	drug transmembrane transporter activity
Ankh	ANKH inorganic pyrophosphate transport regulator	function	inorganic diphosphate transmembrane transporter activity	inorganic phosphate transmembrane transporter activity	phosphate ion transmembrane transporter activity
Ano1	anoctamin 1, calcium activated chloride channel	function	iodide transmembrane transporter activity	iodide transmembrane transporter activity
Aqp3	aquaporin 3	function	glycerol channel activity	water channel activity	porin activity	urea transmembrane transporter activity
Aqp8	aquaporin 8	function	glycerol channel activity	water channel activity
Atox1	antioxidant 1 copper chaperone	function	copper ion transmembrane transporter activity
Atp5h	ATP synthase, H+ transporting, mitochondrial Fo complex, subunit d	function	hydrogen ion transmembrane transporter activity
Atp5i	ATP synthase, H+ transporting, mitochondrial Fo complex, subunit E	function	hydrogen ion transmembrane transporter activity
Atp5j	ATP synthase, H+ transporting, mitochondrial Fo complex, subunit F6	function	hydrogen ion transmembrane transporter activity
Atp5l	ATP synthase, H+ transporting, mitochondrial Fo complex, subunit G	function	hydrogen ion transmembrane transporter activity
Atp6v0a2	ATPase, H+ transporting, lysosomal V0 subunit A2	function	hydrogen ion transmembrane transporter activity
Atp6v0b	ATPase, H+ transporting, lysosomal V0 subunit B	function	hydrogen ion transmembrane transporter activity
Atp6v0c	ATPase, H+ transporting, lysosomal V0 subunit C	function	hydrogen ion transmembrane transporter activity
Atp7a	ATPase, Cu++ transporting, alpha polypeptide	function	copper ion transmembrane transporter activity
Atp7b	ATPase, Cu++ transporting, beta polypeptide	function	copper ion transmembrane transporter activity
Bloc1s3	biogenesis of lysosomal organelles complex-1, subunit 3	function	protein transmembrane transporter activity
Cdh17	cadherin 17	function	proton-dependent oligopeptide secondary active transmembrane transporter activity
Cnnm4	cyclin and CBS domain divalent metal cation transport mediator 4	function	magnesium ion transmembrane transporter activity	sodium ion transmembrane transporter activity
Hnrnpa3	heterogeneous nuclear ribonucleoprotein A3	function	RNA transmembrane transporter activity	RNA transmembrane transporter activity
Itpr3	inositol 1,4,5-trisphosphate receptor, type 3	function	calcium ion transmembrane transporter activity
Lasp1	LIM and SH3 protein 1	function	ion transmembrane transporter activity
M6pr	mannose-6-phosphate receptor, cation dependent	function	mannose transmembrane transporter activity
Magt1	magnesium transporter 1	function	magnesium ion transmembrane transporter activity
Mfsd1	major facilitator superfamily domain containing 1	function	substrate-specific transmembrane transporter activity
Mfsd10	major facilitator superfamily domain containing 10	function	substrate-specific transmembrane transporter activity
Mfsd9	major facilitator superfamily domain containing 9	function	substrate-specific transmembrane transporter activity
Mmgt1	membrane magnesium transporter 1	function	cobalt ion transmembrane transporter activity	ferrous iron transmembrane transporter activity	inorganic cation transmembrane transporter activity	magnesium ion transmembrane transporter activity
Mpc1	mitochondrial pyruvate carrier 1	function	pyruvate transmembrane transporter activity
Mpc2	mitochondrial pyruvate carrier 2	function	pyruvate transmembrane transporter activity
Nipal1	NIPA-like domain containing 1	function	magnesium ion transmembrane transporter activity
Pex3	peroxisomal biogenesis factor 3	function	amino acid transmembrane transporter activity
Ralbp1	ralA binding protein 1	function	transmembrane transporter activity
Rhbg	Rh family, B glycoprotein	function	ammonium transmembrane transporter activity
S100a6	S100 calcium binding protein A6	function	ion transmembrane transporter activity
Serinc1	serine incorporator 1	function	L-serine transmembrane transporter activity
Serinc3	serine incorporator 3	function	L-serine transmembrane transporter activity
Sfxn1	sideroflexin 1	function	ion transmembrane transporter activity
Sfxn2	sideroflexin 2	function	ion transmembrane transporter activity
Sfxn3	sideroflexin 3	function	tricarboxylate secondary active transmembrane transporter activity
Sfxn5	sideroflexin 5	function	citrate transmembrane transporter activity
Slc12a2	solute carrier family 12 (sodium/potassium/chloride transporter), member 2	function	ammonium transmembrane transporter activity	ammonium transmembrane transporter activity
Slc12a3	solute carrier family 12 (sodium/chloride transporter), member 3	function	sodium ion transmembrane transporter activity
Slc12a6	solute carrier family 12, member 6	function	potassium ion transmembrane transporter activity	rubidium ion transmembrane transporter activity
Slc12a9	solute carrier family 12, member 9	function	amino acid transmembrane transporter activity
Slc16a1	solute carrier family 16 (monocarboxylate transporter), member 1	function	lactate transmembrane transporter activity
Slc16a3	solute carrier family 16 (monocarboxylate transporter), member 3	function	lactate transmembrane transporter activity
Slc16a7	solute carrier family 16 (monocarboxylate transporter), member 7	function	lactate transmembrane transporter activity	monocarboxylic acid transmembrane transporter activity	pyruvate transmembrane transporter activity
Slc1a4	solute carrier family 1 (glutamate/neutral amino acid transporter), member 4	function	L-alanine transmembrane transporter activity	L-cystine transmembrane transporter activity	L-hydroxyproline transmembrane transporter activity	L-proline transmembrane transporter activity	L-serine transmembrane transporter activity	L-threonine transmembrane transporter activity	neutral amino acid transmembrane transporter activity
Slc1a5	solute carrier family 1 (neutral amino acid transporter), member 5	function	L-serine transmembrane transporter activity	amino acid transmembrane transporter activity	neutral amino acid transmembrane transporter activity
Slc20a1	solute carrier family 20 (phosphate transporter), member 1	function	inorganic phosphate transmembrane transporter activity	inorganic phosphate transmembrane transporter activity
Slc22a1	solute carrier family 22 (organic cation transporter), member 1	function	acetylcholine transmembrane transporter activity	dopamine transmembrane transporter activity	monoamine transmembrane transporter activity	norepinephrine transmembrane transporter activity	organic cation transmembrane transporter activity	quaternary ammonium group transmembrane transporter activity	secondary active organic cation transmembrane transporter activity
Slc22a18	solute carrier family 22, member 18	function	drug transmembrane transporter activity
Slc22a23	solute carrier family 22, member 23	function	organic anion transmembrane transporter activity
Slc25a1	solute carrier family 25 (mitochondrial carrier, citrate transporter), member 1	function	citrate transmembrane transporter activity
Slc25a10	solute carrier family 25 (mitochondrial carrier; dicarboxylate transporter), member 10	function	malate transmembrane transporter activity	phosphate ion transmembrane transporter activity	secondary active transmembrane transporter activity	succinate transmembrane transporter activity	sulfate transmembrane transporter activity	thiosulfate transmembrane transporter activity
Slc25a12	solute carrier family 25 (aspartate/glutamate carrier), member 12	function	L-aspartate transmembrane transporter activity	L-glutamate transmembrane transporter activity
Slc25a13	solute carrier family 25 (aspartate/glutamate carrier), member 13	function	L-aspartate transmembrane transporter activity	L-glutamate transmembrane transporter activity
Slc25a17	solute carrier family 25 (mitochondrial carrier, peroxisomal membrane protein), member 17	function	ADP transmembrane transporter activity	AMP transmembrane transporter activity	ATP transmembrane transporter activity	FAD transmembrane transporter activity	FMN transmembrane transporter activity	coenzyme A transmembrane transporter activity
Slc25a22	solute carrier family 25 (mitochondrial carrier, glutamate), member 22	function	L-glutamate transmembrane transporter activity
Slc25a24	solute carrier family 25 (mitochondrial carrier, phosphate carrier), member 24	function	ATP transmembrane transporter activity
Slc25a29	solute carrier family 25 (mitochondrial carnitine/acylcarnitine carrier), member 29	function	acyl carnitine transmembrane transporter activity
Slc25a42	solute carrier family 25, member 42	function	ADP transmembrane transporter activity	AMP transmembrane transporter activity	ATP transmembrane transporter activity	coenzyme A transmembrane transporter activity
Slc26a2	solute carrier family 26 (anion exchanger), member 2	function	secondary active sulfate transmembrane transporter activity	sulfate transmembrane transporter activity
Slc26a3	solute carrier family 26 (anion exchanger), member 3	function	bicarbonate transmembrane transporter activity	chloride transmembrane transporter activity	secondary active sulfate transmembrane transporter activity
Slc29a2	solute carrier family 29 (equilibrative nucleoside transporter), member 2	function	nucleoside transmembrane transporter activity
Slc2a1	solute carrier family 2 (facilitated glucose transporter), member 1	function	D-glucose transmembrane transporter activity	glucose transmembrane transporter activity
Slc2a13	solute carrier family 2 (facilitated glucose transporter), member 13	function	glucose transmembrane transporter activity
Slc30a1	solute carrier family 30 (zinc transporter), member 1	function	zinc ion transmembrane transporter activity
Slc30a10	solute carrier family 30, member 10	function	cation transmembrane transporter activity
Slc30a5	solute carrier family 30 (zinc transporter), member 5	function	zinc ion transmembrane transporter activity
Slc30a7	solute carrier family 30 (zinc transporter), member 7	function	cation transmembrane transporter activity
Slc30a9	solute carrier family 30 (zinc transporter), member 9	function	cation transmembrane transporter activity
Slc34a2	solute carrier family 34 (type II sodium/phosphate cotransporter), member 2	function	sodium-dependent phosphate transmembrane transporter activity
Slc35a1	solute carrier family 35 (CMP-sialic acid transporter), member A1	function	nucleotide-sugar transmembrane transporter activity	nucleotide-sugar transmembrane transporter activity
Slc35a2	solute carrier family 35 (UDP-galactose transporter), member A2	function	UDP-galactose transmembrane transporter activity
Slc35a3	solute carrier family 35 (UDP-N-acetylglucosamine (UDP-GlcNAc) transporter), member A3	function	nucleotide-sugar transmembrane transporter activity
Slc35b2	solute carrier family 35 (adenosine 3'-phospho 5'-phosphosulfate transporter), member B2	function	3'-phosphoadenosine 5'-phosphosulfate transmembrane transporter activity
Slc37a4	solute carrier family 37 (glucose-6-phosphate transporter), member 4	function	glucose-6-phosphate transmembrane transporter activity
Slc38a1	solute carrier family 38, member 1	function	L-glutamine transmembrane transporter activity	amino acid transmembrane transporter activity
Slc38a10	solute carrier family 38, member 10	function	amino acid transmembrane transporter activity
Slc38a2	solute carrier family 38, member 2	function	amino acid transmembrane transporter activity
Slc38a4	solute carrier family 38, member 4	function	amino acid transmembrane transporter activity
Slc39a10	solute carrier family 39 (zinc transporter), member 10	function	metal ion transmembrane transporter activity	zinc ion transmembrane transporter activity
Slc39a11	solute carrier family 39, member 11	function	zinc ion transmembrane transporter activity
Slc39a12	solute carrier family 39 (zinc transporter), member 12	function	zinc ion transmembrane transporter activity
Slc39a14	solute carrier family 39 (zinc transporter), member 14	function	ferrous iron transmembrane transporter activity	zinc ion transmembrane transporter activity
Slc39a4	solute carrier family 39 (zinc transporter), member 4	function	zinc ion transmembrane transporter activity
Slc39a7	solute carrier family 39 (zinc transporter), member 7	function	metal ion transmembrane transporter activity
Slc3a2	solute carrier family 3 (amino acid transporter heavy chain), member 2	function	neutral amino acid transmembrane transporter activity
Slc43a2	solute carrier family 43 (amino acid system L transporter), member 2	function	L-amino acid transmembrane transporter activity	neutral amino acid transmembrane transporter activity
Slc44a1	solute carrier family 44 (choline transporter), member 1	function	choline transmembrane transporter activity
Slc4a2	solute carrier family 4 (anion exchanger), member 2	function	anion transmembrane transporter activity	chloride transmembrane transporter activity
Slc50a1	solute carrier family 50 (sugar efflux transporter), member 1	function	glucoside transmembrane transporter activity
Slc5a1	solute carrier family 5 (sodium/glucose cotransporter), member 1	function	glucose transmembrane transporter activity
Slc7a1	solute carrier family 7 (cationic amino acid transporter, y+ system), member 1	function	L-lysine transmembrane transporter activity	L-ornithine transmembrane transporter activity	amino acid transmembrane transporter activity	arginine transmembrane transporter activity	basic amino acid transmembrane transporter activity
Slc7a5	solute carrier family 7 (amino acid transporter light chain, L system), member 5	function	L-amino acid transmembrane transporter activity	L-leucine transmembrane transporter activity	L-phenylalanine transmembrane transporter activity	L-tryptophan transmembrane transporter activity	amino acid transmembrane transporter activity
Slco2b1	solute carrier organic anion transporter family, member 2b1	function	bile acid transmembrane transporter activity	organic anion transmembrane transporter activity	sodium-independent organic anion transmembrane transporter activity
Tf	transferrin	function	ferric iron transmembrane transporter activity
Tfrc	transferrin receptor	function	transferrin transmembrane transporter activity
Timm17a	translocase of inner mitochondrial membrane 17 homolog A (yeast)	function	P-P-bond-hydrolysis-driven protein transmembrane transporter activity
Timm44	translocase of inner mitochondrial membrane 44 homolog (yeast)	function	P-P-bond-hydrolysis-driven protein transmembrane transporter activity
Tomm20	translocase of outer mitochondrial membrane 20 homolog (yeast)	function	P-P-bond-hydrolysis-driven protein transmembrane transporter activity
Tomm22	translocase of outer mitochondrial membrane 22 homolog (yeast)	function	protein transmembrane transporter activity
Tomm40	translocase of outer mitochondrial membrane 40 homolog (yeast)	function	protein transmembrane transporter activity
Trpv1	transient receptor potential cation channel, subfamily V, member 1	function	cation transmembrane transporter activity
Tspan1	tetraspanin 1	function	thiamine uptake transmembrane transporter activity
Tusc3	tumor suppressor candidate 3	function	magnesium ion transmembrane transporter activity
Zdhhc13	zinc finger, DHHC-type containing 13	function	magnesium ion transmembrane transporter activity

## Sheet: G-protein coupled receptor
Gene Symbol	Protein Name	GO category	GO Term 1	GO term 2	GO term 3	GO term 4	GO term 5	GO term 6	GO term 7
Adgre1	adhesion G protein-coupled receptor E1	function	G-protein coupled receptor activity
Adgre5	adhesion G protein-coupled receptor E5	function	G-protein coupled receptor activity
Adgrf3	adhesion G protein-coupled receptor F3	function	G-protein coupled receptor activity
Adgrf5	adhesion G protein-coupled receptor F5	function	G-protein coupled receptor activity
Adgrg1	adhesion G protein-coupled receptor G1	function	G-protein coupled receptor activity
Adgrg5	adhesion G protein-coupled receptor G5	function	G-protein coupled receptor activity
Adgrl2	adhesion G protein-coupled receptor L2	function	G-protein coupled receptor activity
Adgrl3	adhesion G protein-coupled receptor L3	function	G-protein coupled receptor activity
Celsr3	cadherin, EGF LAG seven-pass G-type receptor 3	function	G-protein coupled receptor activity
Ffar2	free fatty acid receptor 2	function	G-protein coupled receptor activity
Fzd6	frizzled class receptor 6	function	G-protein coupled receptor activity
Gpbar1	G protein-coupled bile acid receptor 1	function	G-protein coupled receptor activity
Gpr153	G protein-coupled receptor 153	function	G-protein coupled receptor activity
Gpr39	G protein-coupled receptor 39	function	G-protein coupled receptor activity
Gpr61	G protein-coupled receptor 61	function	G-protein coupled receptor activity
Gprc5a	G protein-coupled receptor, class C, group 5, member A	function	G-protein coupled receptor activity
Grm8	glutamate receptor, metabotropic 8	function	G-protein coupled receptor activity
Igf2r	insulin-like growth factor 2 receptor	function	G-protein coupled receptor activity
Olr1365	olfactory receptor 1365	function	G-protein coupled receptor activity
Olr1549	olfactory receptor 1549	function	G-protein coupled receptor activity
Olr159	olfactory receptor 159	function	G-protein coupled receptor activity
Olr1695	olfactory receptor 1695	function	G-protein coupled receptor activity
Olr181	olfactory receptor 181	function	G-protein coupled receptor activity
Olr246	olfactory receptor 246	function	G-protein coupled receptor activity
Olr402	olfactory receptor 402	function	G-protein coupled receptor activity
Olr427	olfactory receptor 427	function	G-protein coupled receptor activity
Olr510	olfactory receptor 510	function	G-protein coupled receptor activity
Olr53	olfactory receptor 53	function	G-protein coupled receptor activity
Olr535	olfactory receptor 535	function	G-protein coupled receptor activity
Olr558	olfactory receptor 558	function	G-protein coupled receptor activity
Olr569	olfactory receptor 569	function	G-protein coupled receptor activity
Olr578	olfactory receptor 578	function	G-protein coupled receptor activity
S1pr5	sphingosine-1-phosphate receptor 5	function	G-protein coupled receptor activity
Tas2r123	taste receptor, type 2, member 123	function	G-protein coupled receptor activity
Vom2r54	vomeronasal 2 receptor, 54	function	G-protein coupled receptor activity
Vom2r73	vomeronasal 2 receptor, 73	function	G-protein coupled receptor activity

## Sheet: steroid hormone receptor
Gene Symbol	Protein Name	GO category	GO Term 1	GO term 2	GO term 3	GO term 4	GO term 5	GO term 6	GO term 7
Esrra	estrogen related receptor, alpha	function	steroid hormone receptor activity
Hnf4a	hepatocyte nuclear factor 4, alpha	function	steroid hormone receptor activity
Nr1h4	nuclear receptor subfamily 1, group H, member 4	function	steroid hormone receptor activity
Nr1i3	nuclear receptor subfamily 1, group I, member 3	function	steroid hormone receptor activity
Nr2f6	nuclear receptor subfamily 2, group F, member 6	function	steroid hormone receptor activity
Nr3c1	nuclear receptor subfamily 3, group C, member 1	function	steroid hormone receptor activity
Nr3c2	nuclear receptor subfamily 3, group C, member 2	function	steroid hormone receptor activity
Rxra	retinoid X receptor alpha	function	steroid hormone receptor activity
Rxrb	retinoid X receptor beta	function	steroid hormone receptor activity
Vdr	vitamin D (1,25- dihydroxyvitamin D3) receptor	function	steroid hormone receptor activity

## Sheet: olfactory receptor activity
Gene Symbol	Protein Name	GO category	GO Term 1	GO term 2	GO term 3	GO term 4	GO term 5	GO term 6	GO term 7
Olr1365	olfactory receptor 1365	function	olfactory receptor activity
Olr1549	olfactory receptor 1549	function	olfactory receptor activity
Olr159	olfactory receptor 159	function	olfactory receptor activity
Olr1695	olfactory receptor 1695	function	olfactory receptor activity
Olr181	olfactory receptor 181	function	olfactory receptor activity
Olr246	olfactory receptor 246	function	olfactory receptor activity
Olr402	olfactory receptor 402	function	olfactory receptor activity
Olr427	olfactory receptor 427	function	olfactory receptor activity
Olr510	olfactory receptor 510	function	olfactory receptor activity
Olr53	olfactory receptor 53	function	olfactory receptor activity
Olr535	olfactory receptor 535	function	olfactory receptor activity
Olr558	olfactory receptor 558	function	olfactory receptor activity
Olr569	olfactory receptor 569	function	olfactory receptor activity
Olr578	olfactory receptor 578	function	olfactory receptor activity

## Sheet: pheromone receptor activity
Gene Symbol	Protein Name	GO category	GO Term 1	GO term 2	GO term 3	GO term 4	GO term 5	GO term 6	GO term 7
Vom1r15	vomeronasal 1 receptor 15	function	pheromone receptor activity
Vom1r61	vomeronasal 1 receptor 61	function	pheromone receptor activity
Vom1r67	vomeronasal 1 receptor 67	function	pheromone receptor activity

## Sheet: adenylate cyclase activity
Gene Symbol	Protein Name	GO category	GO Term 1	GO term 2	GO term 3	GO term 4	GO term 5	GO term 6	GO term 7
Adcy2	adenylate cyclase 2 (brain)	function	adenylate cyclase activity
Adcy6	adenylate cyclase 6	function	adenylate cyclase activity	calcium- and calmodulin-responsive adenylate cyclase activity
Adcy9	adenylate cyclase 9	function	adenylate cyclase activity

## Sheet: Ubiquitin conjugation cascade
E3 ligases		DUBs
AMFR		ATXN3
ANAPC1		BAP1
ANAPC10		BRCC3
ANAPC2		COPS5
ANAPC4		COPS6
ANAPC5		EIF3F
ANAPC7		OTUB1
ARIH1		OTUB2
ARIH2		OTUD6B
ARNT		PSMD14
ASB6		SENP2
ATG16L1		SENP3
ATG5		SENP7
ATL2		SENP8
AURKA		STAMBPL1
BIRC2		UBP1
BMI1		UCHL3
BRAP		UCHL5
BRWD1		UFD1L
CADPS2		UFSP2
CBL		USP1
CBLB		USP10
CBLC		USP14
CBLL1		USP15
CDC16		USP16
CDC20		USP19
CDC23		USP24
CDC26		USP25
CDC27		USP28
CDCA3		USP3
CDH1		USP32
CIAO1		USP34
CNOT4		USP38
CORO7		USP39
CRBN		USP4
CREBBP		USP40
CUL1		USP43
CUL2		USP47
CUL3		USP5
CUL4A		USP53
CUL4B		USP7
CUL5		USP8
CUL9		USP9X
DCAF11		VCPIP1
DCAF13		YOD1
DCAF15
DCAF5
DCAF6
DCAF7
DCAF8
DCUN1D1
DCUN1D2
DCUN1D3
DDB1
DDB2
DTX3L
EED
EP300
ERCC8
FBXL14
FBXL15
FBXL19
FBXO18
FBXO22
FBXO3
FBXO33
FBXO4
FBXO42
FBXO6
FBXO7
FBXW11
FBXW2
FBXW5
FBXW7
FUS
FZR1
GAN
GNB2
GNB2L1
GRWD1
HDAC4
HECTD1
HECTD3
HERC1
HERC2
HERC4
HLTF
IRF2BP1
IRF2BPL
ITCH
KAT2B
KATNB1
KCMF1
KCTD6
KEAP1
KLHL10
KLHL20
KLHL22
KLHL9
LITAF
LNX1
LRRC41
LTN1
MARCH5
MGRN1
MIB1
MID1
MID2
MKRN1
MNAT1
MYCBP2
NEDD4
NEDD4L
NLE1
NOSIP
NSMCE1
NSMCE2
NUP43
PAFAH1B1
PDLIM2
PDZRN3
PELI1
PHIP
PIAS2
PML
POP1
PPIL2
PRPF19
PWP1
RABGEF1
RANBP2
RBBP4
RBBP5
RBBP6
RBBP7
RBCK1
RBX1
RC3H1
RCBTB1
RCHY1
RDX
RFFL
RFWD2
RHOBTB1
RHOBTB2
RICTOR
RIN2
RING1
RNF111
RNF114
RNF123
RNF128
RNF135
RNF14
RNF167
RNF181
RNF185
RNF2
RNF20
RNF213
RNF220
RNF25
RNF31
RNF4
RNF40
RNF7
RNFT1
SART1
SH3RF1
SHPRH
SKP1
SMU1
SMURF1
SMURF2
SNRNP40
SOCS6
SPSB2
STUB1
SYVN1
TBL1X
TBL1XR1
TCEB1
TCEB2
TH
TLE1
TLE3
TMF1
TNFAIP1
TNFAIP3
TOM1
TRAF2
TRAF3IP2
TRAF6
TRAF7
TRIM11
TRIM13
TRIM16
TRIM2
TRIM21
TRIM24
TRIM25
TRIM26
TRIM28
TRIM3
TRIM31
TRIM32
TRIM33
TRIM36
TRIM37
TRIM41
TRIM47
TRIM5
TRIM63
TRIM65
TRIP12
UBE3A
UBE3B
UBE3C
UBE4A
UBE4B
UBR1
UBR2
UBR4
UBR5
UFL1
UHRF1
UHRF2
VPRBP
VPS18
WDR12
WDR26
WDR5
WDR53
WDR59
WDR61
WDR76
WDR82
WDTC1
WSB2
WWP2
XIAP
ZC3HC1
ZFP91
ZMIZ1
ZMIZ2
ZNRF2
